# Supplementary material for: Combinatorial Analysis of miRNAs and tRNA Fragments as Potential Biomarkers for Cancer Patients in Liquid Biopsies
Source: Noncoding RNA. 2025 Feb 14;11(1):17. doi: 10.3390/ncrna11010017 (PMC11858735; doi:10.3390/ncrna11010017)
Supplement: Supplementary file 1 [file ncrna-11-00017-s001.zip › Table S1.xlsx]

## Sheet: CC_Stage_1
name	max_acc	min_acc	avg_acc	median_acc	max_auc	min_auc	avg_auc	median_auc	max_F1	min_F1	avg_F1	median_F1	max_sen	min_sen	avg_sen	median_sen	max_spec	min_spec	avg_spec	median_spec	markers1	markers2	markers3	names1	names2	names3
Combination 3982	100	81.82	93.41	95.45	100	71.88	91.99	91.67	1	0.6	0.89	0.91	100	50	88	88	100	83	96	98	trna_2	trna_20	trna_8	tDR-1:33-Gly-GCC-1-C31G	tDR-1:34-Glu-CTC-1-M2-U16A	tDR-1:29-Gly-CCC-1-M4-C13G
Combination 3056	100	77.27	90.5	90.91	100	78.24	91.84	92.86	1	0.57	0.87	0.88	100	75	96	100	100	62	88	88	trna_1	trna_2	trna_20	tDR-1:32-Gly-GCC-1-C13A	tDR-1:33-Gly-GCC-1-C31G	tDR-1:34-Glu-CTC-1-M2-U16A
Combination 3711	100	77.27	92.33	90.91	100	73.96	92.13	92.86	1	0.57	0.88	0.89	100	60	92	90	100	70	93	93	trna_15	trna_17	trna_2	tDR-13:32-His-GTG-1-U16G	tDR-1:33-Glu-CTC-1-M2-U13A	tDR-1:33-Gly-GCC-1-C31G
Combination 3005	100	77.27	92.11	90.91	100	72.5	91.86	92.58	1	0.5	0.88	0.89	100	50	91	90	100	60	93	93	trna_1	trna_15	trna_2	tDR-1:32-Gly-GCC-1-C13A	tDR-13:32-His-GTG-1-U16G	tDR-1:33-Gly-GCC-1-C31G
Combination 4023	100	77.27	92.02	90.91	100	71.88	90.94	90.83	1	0.6	0.87	0.88	100	50	88	88	100	75	94	94	trna_20	trna_7	trna_8	tDR-1:34-Glu-CTC-1-M2-U16A	tDR-1:33-Gly-CCC-1-M4-C31G	tDR-1:29-Gly-CCC-1-M4-C13G
Combination 630	100	77.27	89.56	90.91	100	27.78	83.74	85.71	1	0.4	0.81	0.83	100	25	73	73	100	89	98	100	mirna_1	trna_10	trna_8	hsa-miR-100-5p_chr11(-)_t_0_-4_nont_0_+3_GGT	tDR-1:23-Val-AAC-1-M9-U16A	tDR-1:29-Gly-CCC-1-M4-C13G
Combination 3421	100	72.73	89.56	90.91	100	76.04	91.24	91.67	1	0.5	0.86	0.86	100	75	96	100	100	54	86	87	trna_12	trna_15	trna_8	tDR-1:23-Val-AAC-1-M8-G18C	tDR-13:32-His-GTG-1-U16G	tDR-1:29-Gly-CCC-1-M4-C13G
Combination 3068	100	72.73	89.46	90.91	100	75.44	90.13	90.6	1	0.5	0.85	0.86	100	67	92	91	100	64	88	88	trna_1	trna_20	trna_7	tDR-1:32-Gly-GCC-1-C13A	tDR-1:34-Glu-CTC-1-M2-U16A	tDR-1:33-Gly-CCC-1-M4-C31G
Combination 3772	100	72.73	88.63	90.91	100	74.17	90.42	90.91	1	0.5	0.84	0.86	100	67	96	100	100	56	85	86	trna_15	trna_7	trna_8	tDR-13:32-His-GTG-1-U16G	tDR-1:33-Gly-CCC-1-M4-C31G	tDR-1:29-Gly-CCC-1-M4-C13G
Combination 3818	100	72.73	85.49	86.36	100	74.17	88.06	88.24	1	0.5	0.81	0.82	100	75	96	100	100	50	80	80	trna_16	trna_20	trna_8	tDR-1:32-Glu-CTC-1-M2-U13A	tDR-1:34-Glu-CTC-1-M2-U16A	tDR-1:29-Gly-CCC-1-M4-C13G
Combination 3745	100	72.73	89.86	90.91	100	73.21	90.44	90.83	1	0.57	0.85	0.86	100	60	92	100	100	67	89	88	trna_15	trna_2	trna_8	tDR-13:32-His-GTG-1-U16G	tDR-1:33-Gly-GCC-1-C31G	tDR-1:29-Gly-CCC-1-M4-C13G
Combination 2930	100	72.73	89.28	90.91	100	72.81	90.78	90.91	1	0.44	0.85	0.86	100	67	95	100	100	62	86	87	trna_1	trna_10	trna_2	tDR-1:32-Gly-GCC-1-C13A	tDR-1:23-Val-AAC-1-M9-U16A	tDR-1:33-Gly-GCC-1-C31G
Combination 3721	100	72.73	88.44	90.91	100	72.81	90.28	90.62	1	0.44	0.84	0.86	100	67	96	100	100	57	85	86	trna_15	trna_18	trna_2	tDR-13:32-His-GTG-1-U16G	tDR-1:26-Glu-CTC-1-M2-U13G	tDR-1:33-Gly-GCC-1-C31G
Combination 3008	100	72.73	89.88	90.91	100	69.44	90.58	90.62	1	0.5	0.85	0.86	100	50	93	100	100	50	89	88	trna_1	trna_15	trna_4	tDR-1:32-Gly-GCC-1-C13A	tDR-13:32-His-GTG-1-U16G	tDR-1:31-Gly-CCC-3-G17C
Combination 4014	100	72.73	89.44	90.91	100	69.44	90.14	90.6	1	0.5	0.85	0.86	100	50	92	100	100	67	88	88	trna_20	trna_4	trna_8	tDR-1:34-Glu-CTC-1-M2-U16A	tDR-1:31-Gly-CCC-3-G17C	tDR-1:29-Gly-CCC-1-M4-C13G
Combination 3478	100	72.73	90.66	90.91	100	68.24	90.01	90.18	1	0.5	0.86	0.86	100	50	88	88	100	69	92	93	trna_12	trna_20	trna_8	tDR-1:23-Val-AAC-1-M8-G18C	tDR-1:34-Glu-CTC-1-M2-U16A	tDR-1:29-Gly-CCC-1-M4-C13G
Combination 3977	100	72.73	90.78	90.91	100	66.67	91.13	91.04	1	0.44	0.86	0.88	100	50	92	100	100	69	90	92	trna_2	trna_20	trna_3	tDR-1:33-Gly-GCC-1-C31G	tDR-1:34-Glu-CTC-1-M2-U16A	tDR-1:31-Gly-CCC-3-G17A
Combination 3474	100	72.73	89.36	90.91	100	66.67	89.09	89.52	1	0.4	0.84	0.86	100	50	88	88	100	71	90	92	trna_12	trna_20	trna_4	tDR-1:23-Val-AAC-1-M8-G18C	tDR-1:34-Glu-CTC-1-M2-U16A	tDR-1:31-Gly-CCC-3-G17C
Combination 3978	100	72.73	90.78	90.91	100	66.67	91.13	91.04	1	0.44	0.86	0.88	100	50	92	100	100	69	90	92	trna_2	trna_20	trna_4	tDR-1:33-Gly-GCC-1-C31G	tDR-1:34-Glu-CTC-1-M2-U16A	tDR-1:31-Gly-CCC-3-G17C
Combination 3034	100	72.73	88.01	86.36	100	66.67	88.88	90	1	0.44	0.83	0.84	100	50	92	90	100	58	86	87	trna_1	trna_17	trna_7	tDR-1:32-Gly-GCC-1-C13A	tDR-1:33-Glu-CTC-1-M2-U13A	tDR-1:33-Gly-CCC-1-M4-C31G
Combination 2597	100	72.73	89.57	90.91	100	65.62	89.08	90.18	1	0.5	0.84	0.86	100	50	88	88	100	67	91	92	mirna_8	trna_12	trna_15	hsa-miR-99b-5p_chr19(+)_t_0_-4_nont_0_+3_GGC	tDR-1:23-Val-AAC-1-M8-G18C	tDR-13:32-His-GTG-1-U16G
Combination 3388	100	72.73	88.21	86.36	100	35.88	86.98	87.06	1	0.4	0.82	0.83	100	40	84	86	100	67	90	92	trna_12	trna_13	trna_20	tDR-1:23-Val-AAC-1-M8-G18C	tDR-1:32-Val-AAC-1-M6-C31A	tDR-1:34-Glu-CTC-1-M2-U16A
Combination 4013	100	72.73	89.39	90.91	100	32.94	86.83	87.5	1	0.44	0.83	0.83	100	40	80	80	100	77	94	94	trna_20	trna_4	trna_7	tDR-1:34-Glu-CTC-1-M2-U16A	tDR-1:31-Gly-CCC-3-G17C	tDR-1:33-Gly-CCC-1-M4-C31G
Combination 2485	100	72.73	90.9	90.91	100	32.94	90.07	90.18	1	0.44	0.86	0.86	100	40	88	88	100	69	92	93	mirna_7	trna_2	trna_20	hsa-miR-99a-5p_chr21(+)_t_0_-4_nont_0_+3_GGT	tDR-1:33-Gly-GCC-1-C31G	tDR-1:34-Glu-CTC-1-M2-U16A
Combination 2366	100	72.73	89.77	90.91	100	28.57	85.72	87.28	1	0.4	0.83	0.83	100	33	77	78	100	78	96	100	mirna_7	trna_10	trna_8	hsa-miR-99a-5p_chr21(+)_t_0_-4_nont_0_+3_GGT	tDR-1:23-Val-AAC-1-M9-U16A	tDR-1:29-Gly-CCC-1-M4-C13G
Combination 3123	100	72.73	87.93	86.36	100	28.57	84.32	85.42	1	0.33	0.8	0.8	100	25	76	75	100	77	94	94	trna_10	trna_12	trna_8	tDR-1:23-Val-AAC-1-M9-U16A	tDR-1:23-Val-AAC-1-M8-G18C	tDR-1:29-Gly-CCC-1-M4-C13G
Combination 2562	100	72.73	89.59	90.91	100	28.57	85.06	86.1	1	0.44	0.82	0.83	100	33	76	78	100	80	96	100	mirna_8	trna_10	trna_13	hsa-miR-99b-5p_chr19(+)_t_0_-4_nont_0_+3_GGC	tDR-1:23-Val-AAC-1-M9-U16A	tDR-1:32-Val-AAC-1-M6-C31A
Combination 3039	100	72.73	90.9	90.91	100	28.57	88	88.89	1	0.55	0.85	0.86	100	43	80	80	100	80	96	100	trna_1	trna_18	trna_20	tDR-1:32-Gly-GCC-1-C13A	tDR-1:26-Glu-CTC-1-M2-U13G	tDR-1:34-Glu-CTC-1-M2-U16A
Combination 758	100	72.73	88.41	86.36	100	27.78	80.92	83.33	1	0.33	0.79	0.8	100	20	69	67	100	90	98	100	mirna_1	trna_20	trna_4	hsa-miR-100-5p_chr11(-)_t_0_-4_nont_0_+3_GGT	tDR-1:34-Glu-CTC-1-M2-U16A	tDR-1:31-Gly-CCC-3-G17C
Combination 2497	100	72.73	88.43	90.91	100	27.78	84.48	85.71	1	0.4	0.81	0.82	100	33	76	77	100	77	94	94	mirna_7	trna_20	trna_7	hsa-miR-99a-5p_chr21(+)_t_0_-4_nont_0_+3_GGT	tDR-1:34-Glu-CTC-1-M2-U16A	tDR-1:33-Gly-CCC-1-M4-C31G
Combination 3717	100	72.73	89.98	90.91	100	75	92.42	92.86	1	0.57	0.87	0.88	100	100	100	100	100	50	85	86	trna_15	trna_17	trna_7	tDR-13:32-His-GTG-1-U16G	tDR-1:33-Glu-CTC-1-M2-U13A	tDR-1:33-Gly-CCC-1-M4-C31G
Combination 3739	100	72.73	87.02	86.36	100	75	90.19	90	1	0.44	0.83	0.84	100	100	100	100	100	50	80	80	trna_15	trna_2	trna_20	tDR-13:32-His-GTG-1-U16G	tDR-1:33-Gly-GCC-1-C31G	tDR-1:34-Glu-CTC-1-M2-U16A
Combination 3913	100	72.73	90.96	90.91	100	30	88.04	88.89	1	0.4	0.85	0.86	100	33	80	82	100	80	96	100	trna_18	trna_20	trna_3	tDR-1:26-Glu-CTC-1-M2-U13G	tDR-1:34-Glu-CTC-1-M2-U16A	tDR-1:31-Gly-CCC-3-G17A
Combination 2678	100	72.73	90.89	90.91	100	30	86.79	87.5	1	0.44	0.84	0.86	100	33	76	78	100	90	98	100	mirna_8	trna_18	trna_20	hsa-miR-99b-5p_chr19(+)_t_0_-4_nont_0_+3_GGC	tDR-1:26-Glu-CTC-1-M2-U13G	tDR-1:34-Glu-CTC-1-M2-U16A
Combination 749	100	72.73	90.95	90.91	100	30	89.1	89.52	1	0.5	0.86	0.86	100	40	84	86	100	77	94	94	mirna_1	trna_2	trna_20	hsa-miR-100-5p_chr11(-)_t_0_-4_nont_0_+3_GGT	tDR-1:33-Gly-GCC-1-C31G	tDR-1:34-Glu-CTC-1-M2-U16A
Combination 1083	100	72.73	90.89	90.91	100	30	86.79	87.5	1	0.44	0.84	0.86	100	33	76	78	100	90	98	100	mirna_2	trna_18	trna_20	hsa-miR-128-3p_chr2(+)_chr3(+)_t_0_-3_nont_0_+2_GT	tDR-1:26-Glu-CTC-1-M2-U13G	tDR-1:34-Glu-CTC-1-M2-U16A
Combination 4008	100	68.18	86.98	86.36	100	73.61	89.18	90	1	0.5	0.83	0.83	100	75	96	100	100	54	83	83	trna_20	trna_3	trna_7	tDR-1:34-Glu-CTC-1-M2-U16A	tDR-1:31-Gly-CCC-3-G17A	tDR-1:33-Gly-CCC-1-M4-C31G
Combination 3872	100	68.18	85.84	86.36	100	72.32	88.3	89.09	1	0.44	0.81	0.82	100	75	96	100	100	50	81	80	trna_17	trna_20	trna_7	tDR-1:33-Glu-CTC-1-M2-U13A	tDR-1:34-Glu-CTC-1-M2-U16A	tDR-1:33-Gly-CCC-1-M4-C31G
Combination 3161	100	68.18	87.25	86.36	100	70.83	89.5	90	1	0.46	0.83	0.84	100	75	96	100	100	56	83	83	trna_10	trna_15	trna_4	tDR-1:23-Val-AAC-1-M9-U16A	tDR-13:32-His-GTG-1-U16G	tDR-1:31-Gly-CCC-3-G17C
Combination 3209	100	68.18	85.35	86.36	100	70.83	87.91	88.24	1	0.44	0.81	0.82	100	75	96	100	100	50	80	80	trna_10	trna_2	trna_20	tDR-1:23-Val-AAC-1-M9-U16A	tDR-1:33-Gly-GCC-1-C31G	tDR-1:34-Glu-CTC-1-M2-U16A
Combination 2437	100	68.18	87.13	86.36	100	68.24	86.69	86.67	1	0.5	0.81	0.82	100	50	85	86	100	56	88	88	mirna_7	trna_15	trna_4	hsa-miR-99a-5p_chr21(+)_t_0_-4_nont_0_+3_GGT	tDR-13:32-His-GTG-1-U16G	tDR-1:31-Gly-CCC-3-G17C
Combination 1052	100	68.18	87.14	86.36	100	68.24	86.69	86.67	1	0.5	0.81	0.82	100	50	85	86	100	56	88	88	mirna_2	trna_15	trna_4	hsa-miR-128-3p_chr2(+)_chr3(+)_t_0_-3_nont_0_+2_GT	tDR-13:32-His-GTG-1-U16G	tDR-1:31-Gly-CCC-3-G17C
Combination 3215	100	68.18	86.87	86.36	100	68.24	88.12	88.72	1	0.4	0.82	0.82	100	60	92	92	100	57	84	85	trna_10	trna_2	trna_8	tDR-1:23-Val-AAC-1-M9-U16A	tDR-1:33-Gly-GCC-1-C31G	tDR-1:29-Gly-CCC-1-M4-C13G
Combination 3221	100	68.18	84.07	86.36	100	67.71	85.9	86.61	1	0.4	0.79	0.8	100	60	92	92	100	57	80	81	trna_10	trna_20	trna_7	tDR-1:23-Val-AAC-1-M9-U16A	tDR-1:34-Glu-CTC-1-M2-U16A	tDR-1:33-Gly-CCC-1-M4-C31G
Combination 3384	100	68.18	87.95	86.36	100	67.71	88.78	89.52	1	0.5	0.83	0.84	100	50	91	90	100	64	86	87	trna_12	trna_13	trna_17	tDR-1:23-Val-AAC-1-M8-G18C	tDR-1:32-Val-AAC-1-M6-C31A	tDR-1:33-Glu-CTC-1-M2-U13A
Combination 3411	100	68.18	86.98	86.36	100	67.71	87.15	86.75	1	0.4	0.81	0.82	100	50	88	88	100	59	87	87	trna_12	trna_15	trna_17	tDR-1:23-Val-AAC-1-M8-G18C	tDR-13:32-His-GTG-1-U16G	tDR-1:33-Glu-CTC-1-M2-U13A
Combination 2650	100	68.18	86.91	86.36	100	67.5	87.86	87.5	1	0.33	0.82	0.82	100	50	91	90	100	56	85	86	mirna_8	trna_15	trna_7	hsa-miR-99b-5p_chr19(+)_t_0_-4_nont_0_+3_GGC	tDR-13:32-His-GTG-1-U16G	tDR-1:33-Gly-CCC-1-M4-C31G
Combination 3228	100	68.18	85.74	86.36	100	67.5	86.36	86.67	1	0.44	0.8	0.8	100	57	88	88	100	58	84	86	trna_10	trna_3	trna_8	tDR-1:23-Val-AAC-1-M9-U16A	tDR-1:31-Gly-CCC-3-G17A	tDR-1:29-Gly-CCC-1-M4-C13G
Combination 3181	100	68.18	88.04	88.63	100	66.67	87.92	88.54	1	0.44	0.82	0.83	100	50	88	88	100	67	88	88	trna_10	trna_17	trna_2	tDR-1:23-Val-AAC-1-M9-U16A	tDR-1:33-Glu-CTC-1-M2-U13A	tDR-1:33-Gly-GCC-1-C31G
Combination 1860	100	68.18	84.16	86.36	100	66.67	86.27	86.61	1	0.44	0.79	0.8	100	50	93	100	100	50	80	80	mirna_5	trna_1	trna_4	hsa-miR-152-3p_chr17(-)_t_0_-2_nont_0_+3_TGT	tDR-1:32-Gly-GCC-1-C13A	tDR-1:31-Gly-CCC-3-G17C
Combination 2969	100	68.18	86.48	86.36	100	66.67	87.74	88.46	1	0.44	0.81	0.82	100	50	92	90	100	58	84	85	trna_1	trna_12	trna_7	tDR-1:32-Gly-GCC-1-C13A	tDR-1:23-Val-AAC-1-M8-G18C	tDR-1:33-Gly-CCC-1-M4-C31G
Combination 3069	100	68.18	86.88	86.36	100	66.67	88.19	89.09	1	0.44	0.82	0.82	100	50	92	100	100	50	84	85	trna_1	trna_20	trna_8	tDR-1:32-Gly-GCC-1-C13A	tDR-1:34-Glu-CTC-1-M2-U16A	tDR-1:29-Gly-CCC-1-M4-C13G
Combination 2956	100	68.18	86.55	86.36	100	66.67	87.8	88.24	1	0.44	0.81	0.82	100	50	92	90	100	60	84	85	trna_1	trna_12	trna_13	tDR-1:32-Gly-GCC-1-C13A	tDR-1:23-Val-AAC-1-M8-G18C	tDR-1:32-Val-AAC-1-M6-C31A
Combination 3080	100	68.18	89.98	90.91	100	65.62	89.66	90.18	1	0.5	0.85	0.86	100	50	89	89	100	60	91	92	trna_1	trna_4	trna_8	tDR-1:32-Gly-GCC-1-C13A	tDR-1:31-Gly-CCC-3-G17C	tDR-1:29-Gly-CCC-1-M4-C13G
Combination 3118	100	68.18	87.04	86.36	100	65.29	88.31	89.29	1	0.46	0.82	0.83	100	60	92	100	100	56	84	85	trna_10	trna_12	trna_3	tDR-1:23-Val-AAC-1-M9-U16A	tDR-1:23-Val-AAC-1-M8-G18C	tDR-1:31-Gly-CCC-3-G17A
Combination 3553	100	68.18	84.53	86.36	100	65.24	85.28	86.19	1	0.44	0.78	0.8	100	50	88	88	100	50	83	83	trna_13	trna_18	trna_20	tDR-1:32-Val-AAC-1-M6-C31A	tDR-1:26-Glu-CTC-1-M2-U13G	tDR-1:34-Glu-CTC-1-M2-U16A
Combination 3414	100	68.18	87.75	86.36	100	63.89	88.34	89.29	1	0.29	0.83	0.83	100	50	90	89	100	62	86	87	trna_12	trna_15	trna_2	tDR-1:23-Val-AAC-1-M8-G18C	tDR-13:32-His-GTG-1-U16G	tDR-1:33-Gly-GCC-1-C31G
Combination 1950	100	68.18	87.74	86.36	100	63.89	88.32	89.29	1	0.33	0.83	0.83	100	50	90	89	100	58	86	87	mirna_5	trna_15	trna_2	hsa-miR-152-3p_chr17(-)_t_0_-2_nont_0_+3_TGT	tDR-13:32-His-GTG-1-U16G	tDR-1:33-Gly-GCC-1-C31G
Combination 2966	100	68.18	85.65	86.36	100	63.89	87.39	87.5	1	0.4	0.81	0.82	100	50	93	100	100	54	82	82	trna_1	trna_12	trna_4	tDR-1:32-Gly-GCC-1-C13A	tDR-1:23-Val-AAC-1-M8-G18C	tDR-1:31-Gly-CCC-3-G17C
Combination 3489	100	68.18	88.34	90.91	100	63.89	89.41	90.18	1	0.4	0.84	0.86	100	50	93	100	100	58	86	87	trna_12	trna_4	trna_8	tDR-1:23-Val-AAC-1-M8-G18C	tDR-1:31-Gly-CCC-3-G17C	tDR-1:29-Gly-CCC-1-M4-C13G
Combination 3113	100	68.18	85.33	86.36	100	63.89	84.82	85.42	1	0.4	0.78	0.8	100	50	84	86	100	60	86	87	trna_10	trna_12	trna_17	tDR-1:23-Val-AAC-1-M9-U16A	tDR-1:23-Val-AAC-1-M8-G18C	tDR-1:33-Glu-CTC-1-M2-U13A
Combination 3420	100	68.18	85.37	86.36	100	62.5	87.7	87.87	1	0.25	0.81	0.8	100	50	95	100	100	50	80	80	trna_12	trna_15	trna_7	tDR-1:23-Val-AAC-1-M8-G18C	tDR-13:32-His-GTG-1-U16G	tDR-1:33-Gly-CCC-1-M4-C31G
Combination 3918	100	68.18	88	86.36	100	62.5	87.02	87.06	1	0.46	0.82	0.82	100	50	84	83	100	64	90	92	trna_18	trna_20	trna_8	tDR-1:26-Glu-CTC-1-M2-U13G	tDR-1:34-Glu-CTC-1-M2-U16A	tDR-1:29-Gly-CCC-1-M4-C13G
Combination 3012	100	68.18	88.72	90.91	100	62.5	87.82	88.54	1	0.46	0.83	0.83	100	50	85	86	100	67	91	92	trna_1	trna_15	trna_8	tDR-1:32-Gly-GCC-1-C13A	tDR-13:32-His-GTG-1-U16G	tDR-1:29-Gly-CCC-1-M4-C13G
Combination 2961	100	68.18	86.62	86.36	100	62.5	86.96	87.5	1	0.4	0.81	0.82	100	50	88	88	100	58	86	87	trna_1	trna_12	trna_18	tDR-1:32-Gly-GCC-1-C13A	tDR-1:23-Val-AAC-1-M8-G18C	tDR-1:26-Glu-CTC-1-M2-U13G
Combination 761	100	68.18	85.8	86.36	100	61.11	87.35	87.5	1	0.36	0.81	0.82	100	50	92	100	100	54	83	82	mirna_1	trna_20	trna_7	hsa-miR-100-5p_chr11(-)_t_0_-4_nont_0_+3_GGT	tDR-1:34-Glu-CTC-1-M2-U16A	tDR-1:33-Gly-CCC-1-M4-C31G
Combination 3473	100	68.18	86.89	86.36	100	42.71	85.19	85.42	1	0.25	0.8	0.8	100	25	80	80	100	67	90	92	trna_12	trna_20	trna_3	tDR-1:23-Val-AAC-1-M8-G18C	tDR-1:34-Glu-CTC-1-M2-U16A	tDR-1:31-Gly-CCC-3-G17A
Combination 3191	100	68.18	84.87	86.36	100	41.23	84.35	84.67	1	0.29	0.78	0.8	100	33	83	83	100	62	86	86	trna_10	trna_18	trna_2	tDR-1:23-Val-AAC-1-M9-U16A	tDR-1:26-Glu-CTC-1-M2-U13G	tDR-1:33-Gly-GCC-1-C31G
Combination 2393	100	68.18	86.94	86.36	100	38.82	86.16	86.61	1	0.4	0.8	0.81	100	40	84	86	100	65	88	88	mirna_7	trna_12	trna_20	hsa-miR-99a-5p_chr21(+)_t_0_-4_nont_0_+3_GGT	tDR-1:23-Val-AAC-1-M8-G18C	tDR-1:34-Glu-CTC-1-M2-U16A
Combination 3158	100	68.18	89.05	90.91	100	38.6	88.29	88.72	1	0.33	0.83	0.84	100	33	87	88	100	64	90	92	trna_10	trna_15	trna_2	tDR-1:23-Val-AAC-1-M9-U16A	tDR-13:32-His-GTG-1-U16G	tDR-1:33-Gly-GCC-1-C31G
Combination 2013	100	68.18	86.74	86.36	100	35.88	85.82	86.19	1	0.33	0.8	0.8	100	40	83	83	100	64	89	88	mirna_5	trna_20	trna_7	hsa-miR-152-3p_chr17(-)_t_0_-2_nont_0_+3_TGT	tDR-1:34-Glu-CTC-1-M2-U16A	tDR-1:33-Gly-CCC-1-M4-C31G
Combination 620	100	68.18	85.88	86.36	100	35.24	85.35	86.19	1	0.29	0.79	0.8	100	25	85	86	100	60	87	87	mirna_1	trna_10	trna_17	hsa-miR-100-5p_chr11(-)_t_0_-4_nont_0_+3_GGT	tDR-1:23-Val-AAC-1-M9-U16A	tDR-1:33-Glu-CTC-1-M2-U13A
Combination 2646	100	68.18	85.78	86.36	100	32.94	85.37	86.19	1	0.4	0.79	0.8	100	40	85	86	100	50	86	87	mirna_8	trna_15	trna_3	hsa-miR-99b-5p_chr19(+)_t_0_-4_nont_0_+3_GGC	tDR-13:32-His-GTG-1-U16G	tDR-1:31-Gly-CCC-3-G17A
Combination 2009	100	68.18	85.52	86.36	100	32.94	83.74	85.04	1	0.29	0.78	0.78	100	25	80	80	100	62	88	88	mirna_5	trna_20	trna_3	hsa-miR-152-3p_chr17(-)_t_0_-2_nont_0_+3_TGT	tDR-1:34-Glu-CTC-1-M2-U16A	tDR-1:31-Gly-CCC-3-G17A
Combination 701	100	68.18	88.43	90.91	100	32.94	87.39	87.5	1	0.44	0.82	0.83	100	40	85	86	100	58	90	92	mirna_1	trna_15	trna_4	hsa-miR-100-5p_chr11(-)_t_0_-4_nont_0_+3_GGT	tDR-13:32-His-GTG-1-U16G	tDR-1:31-Gly-CCC-3-G17C
Combination 2387	100	68.18	88.06	86.36	100	32.94	85.8	86.49	1	0.36	0.81	0.82	100	33	80	83	100	73	92	93	mirna_7	trna_12	trna_15	hsa-miR-99a-5p_chr21(+)_t_0_-4_nont_0_+3_GGT	tDR-1:23-Val-AAC-1-M8-G18C	tDR-13:32-His-GTG-1-U16G
Combination 696	100	68.18	84.94	86.36	100	32.94	83.55	84.42	1	0.36	0.77	0.78	100	33	81	82	100	57	87	88	mirna_1	trna_15	trna_18	hsa-miR-100-5p_chr11(-)_t_0_-4_nont_0_+3_GGT	tDR-13:32-His-GTG-1-U16G	tDR-1:26-Glu-CTC-1-M2-U13G
Combination 1100	100	68.18	89.47	90.91	100	32.94	88.99	89.52	1	0.44	0.84	0.86	100	40	88	88	100	62	90	92	mirna_2	trna_2	trna_20	hsa-miR-128-3p_chr2(+)_chr3(+)_t_0_-3_nont_0_+2_GT	tDR-1:33-Gly-GCC-1-C31G	tDR-1:34-Glu-CTC-1-M2-U16A
Combination 3813	100	68.18	87.4	86.36	100	31.9	85.5	86.19	1	0.4	0.8	0.8	100	40	81	82	100	69	91	92	trna_16	trna_20	trna_3	tDR-1:32-Glu-CTC-1-M2-U13A	tDR-1:34-Glu-CTC-1-M2-U16A	tDR-1:31-Gly-CCC-3-G17A
Combination 3041	100	68.18	85.94	86.36	100	31.9	84.52	85.42	1	0.4	0.79	0.8	100	40	81	83	100	58	89	88	trna_1	trna_18	trna_4	tDR-1:32-Gly-GCC-1-C13A	tDR-1:26-Glu-CTC-1-M2-U13G	tDR-1:31-Gly-CCC-3-G17C
Combination 1108	100	68.18	85.95	86.36	100	31.25	84.47	85.42	1	0.25	0.79	0.8	100	20	81	83	100	58	89	88	mirna_2	trna_20	trna_3	hsa-miR-128-3p_chr2(+)_chr3(+)_t_0_-3_nont_0_+2_GT	tDR-1:34-Glu-CTC-1-M2-U16A	tDR-1:31-Gly-CCC-3-G17A
Combination 3028	100	68.18	87.84	86.36	100	28.57	85.38	86.19	1	0.33	0.81	0.82	100	25	80	80	100	71	92	93	trna_1	trna_17	trna_2	tDR-1:32-Gly-GCC-1-C13A	tDR-1:33-Glu-CTC-1-M2-U13A	tDR-1:33-Gly-GCC-1-C31G
Combination 2571	100	68.18	87.33	86.36	100	28.57	83.86	85.04	1	0.29	0.79	0.8	100	25	77	78	100	70	93	93	mirna_8	trna_10	trna_3	hsa-miR-99b-5p_chr19(+)_t_0_-4_nont_0_+3_GGC	tDR-1:23-Val-AAC-1-M9-U16A	tDR-1:31-Gly-CCC-3-G17A
Combination 1882	100	68.18	88.26	86.36	100	28.57	84.78	85.71	1	0.25	0.81	0.82	100	20	76	78	100	78	94	94	mirna_5	trna_10	trna_8	hsa-miR-152-3p_chr17(-)_t_0_-2_nont_0_+3_TGT	tDR-1:23-Val-AAC-1-M9-U16A	tDR-1:29-Gly-CCC-1-M4-C13G
Combination 3728	100	68.18	88.86	90.91	100	28.57	86.38	87.5	1	0.36	0.82	0.83	100	33	81	82	100	69	93	93	trna_15	trna_18	trna_8	tDR-13:32-His-GTG-1-U16G	tDR-1:26-Glu-CTC-1-M2-U13G	tDR-1:29-Gly-CCC-1-M4-C13G
Combination 705	100	68.18	88.76	90.91	100	28.57	86.75	86.75	1	0.44	0.82	0.83	100	40	81	83	100	67	93	93	mirna_1	trna_15	trna_8	hsa-miR-100-5p_chr11(-)_t_0_-4_nont_0_+3_GGT	tDR-13:32-His-GTG-1-U16G	tDR-1:29-Gly-CCC-1-M4-C13G
Combination 3128	100	68.18	88.37	90.91	100	28.57	84.18	85.71	1	0.4	0.8	0.82	100	33	76	78	100	70	95	94	trna_10	trna_13	trna_17	tDR-1:23-Val-AAC-1-M9-U16A	tDR-1:32-Val-AAC-1-M6-C31A	tDR-1:33-Glu-CTC-1-M2-U13A
Combination 427	100	68.18	84.27	86.36	100	27.78	78.54	80.53	1	0.25	0.74	0.74	100	20	70	70	100	67	92	93	mirna_1	mirna_2	trna_3	hsa-miR-100-5p_chr11(-)_t_0_-4_nont_0_+3_GGT	hsa-miR-128-3p_chr2(+)_chr3(+)_t_0_-3_nont_0_+2_GT	tDR-1:31-Gly-CCC-3-G17A
Combination 1986	100	68.18	85.76	86.36	100	27.78	79.18	81.82	1	0.22	0.75	0.77	100	14	68	67	100	75	95	94	mirna_5	trna_18	trna_4	hsa-miR-152-3p_chr17(-)_t_0_-2_nont_0_+3_TGT	tDR-1:26-Glu-CTC-1-M2-U13G	tDR-1:31-Gly-CCC-3-G17C
Combination 3187	100	68.18	87.02	86.36	100	27.78	83.21	85.04	1	0.33	0.79	0.8	100	33	76	78	100	67	93	93	trna_10	trna_17	trna_7	tDR-1:23-Val-AAC-1-M9-U16A	tDR-1:33-Glu-CTC-1-M2-U13A	tDR-1:33-Gly-CCC-1-M4-C31G
Combination 2707	100	68.18	87.24	86.36	100	27.78	85.07	86.19	1	0.4	0.8	0.8	100	33	80	83	100	67	91	92	mirna_8	trna_20	trna_7	hsa-miR-99b-5p_chr19(+)_t_0_-4_nont_0_+3_GGC	tDR-1:34-Glu-CTC-1-M2-U16A	tDR-1:33-Gly-CCC-1-M4-C31G
Combination 3763	100	68.18	88.74	90.91	100	27.78	86.64	87.5	1	0.4	0.82	0.83	100	33	81	83	100	67	93	93	trna_15	trna_4	trna_8	tDR-13:32-His-GTG-1-U16G	tDR-1:31-Gly-CCC-3-G17C	tDR-1:29-Gly-CCC-1-M4-C13G
Combination 3198	100	68.18	88.11	86.36	100	27.78	82.51	84.12	1	0.33	0.79	0.8	100	25	72	71	100	83	96	100	trna_10	trna_18	trna_8	tDR-1:23-Val-AAC-1-M9-U16A	tDR-1:26-Glu-CTC-1-M2-U13G	tDR-1:29-Gly-CCC-1-M4-C13G
Combination 3758	100	68.18	88.74	90.91	100	27.78	86.64	87.5	1	0.4	0.82	0.83	100	33	81	83	100	67	93	93	trna_15	trna_3	trna_8	tDR-13:32-His-GTG-1-U16G	tDR-1:31-Gly-CCC-3-G17A	tDR-1:29-Gly-CCC-1-M4-C13G
Combination 1056	100	68.18	87.49	86.36	100	27.78	84.43	85.42	1	0.4	0.8	0.8	100	33	78	78	100	67	93	93	mirna_2	trna_15	trna_8	hsa-miR-128-3p_chr2(+)_chr3(+)_t_0_-3_nont_0_+2_GT	tDR-13:32-His-GTG-1-U16G	tDR-1:29-Gly-CCC-1-M4-C13G
Combination 3192	100	68.18	84.94	86.36	100	27.78	81.83	82.68	1	0.25	0.76	0.77	100	25	75	75	100	69	90	91	trna_10	trna_18	trna_20	tDR-1:23-Val-AAC-1-M9-U16A	tDR-1:26-Glu-CTC-1-M2-U13G	tDR-1:34-Glu-CTC-1-M2-U16A
Combination 624	100	68.18	86.92	86.36	100	27.78	79.74	82.38	1	0.33	0.77	0.78	100	20	69	67	100	83	96	94	mirna_1	trna_10	trna_20	hsa-miR-100-5p_chr11(-)_t_0_-4_nont_0_+3_GGT	tDR-1:23-Val-AAC-1-M9-U16A	tDR-1:34-Glu-CTC-1-M2-U16A
Combination 2292	100	68.18	85.5	86.36	100	27.27	75.84	80.21	1	0.33	0.74	0.75	100	20	64	67	100	82	96	100	mirna_7	mirna_8	trna_10	hsa-miR-99a-5p_chr21(+)_t_0_-4_nont_0_+3_GGT	hsa-miR-99b-5p_chr19(+)_t_0_-4_nont_0_+3_GGC	tDR-1:23-Val-AAC-1-M9-U16A
Combination 2014	100	68.18	85.39	86.36	100	26.92	87.88	88.24	1	0.53	0.81	0.82	100	75	96	100	100	46	80	80	mirna_5	trna_20	trna_8	hsa-miR-152-3p_chr17(-)_t_0_-2_nont_0_+3_TGT	tDR-1:34-Glu-CTC-1-M2-U16A	tDR-1:29-Gly-CCC-1-M4-C13G
Combination 3700	100	68.18	86.91	86.36	100	75	90.12	90	1	0.44	0.83	0.84	100	100	100	100	100	50	80	80	trna_15	trna_16	trna_2	tDR-13:32-His-GTG-1-U16G	tDR-1:32-Glu-CTC-1-M2-U13A	tDR-1:33-Gly-GCC-1-C31G
Combination 2979	100	68.18	89.6	90.91	100	75	92.18	92.31	1	0.57	0.86	0.88	100	100	100	100	100	50	84	85	trna_1	trna_13	trna_20	tDR-1:32-Gly-GCC-1-C13A	tDR-1:32-Val-AAC-1-M6-C31A	tDR-1:34-Glu-CTC-1-M2-U16A
Combination 3740	100	68.18	86.94	86.36	100	65	86.99	86.71	1	0.29	0.81	0.82	100	50	88	88	100	60	87	87	trna_15	trna_2	trna_3	tDR-13:32-His-GTG-1-U16G	tDR-1:33-Gly-GCC-1-C31G	tDR-1:31-Gly-CCC-3-G17A
Combination 2498	100	68.18	84.13	86.36	100	35	86.95	86.75	1	0.5	0.8	0.8	100	75	96	100	100	30	78	79	mirna_7	trna_20	trna_8	hsa-miR-99a-5p_chr21(+)_t_0_-4_nont_0_+3_GGT	tDR-1:34-Glu-CTC-1-M2-U16A	tDR-1:29-Gly-CCC-1-M4-C13G
Combination 1113	100	68.18	84.13	86.36	100	35	86.95	86.75	1	0.5	0.8	0.8	100	75	96	100	100	30	78	79	mirna_2	trna_20	trna_8	hsa-miR-128-3p_chr2(+)_chr3(+)_t_0_-3_nont_0_+2_GT	tDR-1:34-Glu-CTC-1-M2-U16A	tDR-1:29-Gly-CCC-1-M4-C13G
Combination 608	100	68.18	87.11	86.36	100	30	85.37	85.83	1	0.44	0.8	0.8	100	40	81	83	100	67	90	92	mirna_1	trna_1	trna_4	hsa-miR-100-5p_chr11(-)_t_0_-4_nont_0_+3_GGT	tDR-1:32-Gly-GCC-1-C13A	tDR-1:31-Gly-CCC-3-G17C
Combination 2344	100	68.18	87.11	86.36	100	30	85.37	85.83	1	0.44	0.8	0.8	100	40	81	83	100	67	90	92	mirna_7	trna_1	trna_4	hsa-miR-99a-5p_chr21(+)_t_0_-4_nont_0_+3_GGT	tDR-1:32-Gly-GCC-1-C13A	tDR-1:31-Gly-CCC-3-G17C
Combination 2449	100	68.18	86.93	86.36	100	30	83.77	84.72	1	0.29	0.79	0.8	100	25	76	75	100	71	93	93	mirna_7	trna_16	trna_4	hsa-miR-99a-5p_chr21(+)_t_0_-4_nont_0_+3_GGT	tDR-1:32-Glu-CTC-1-M2-U13A	tDR-1:31-Gly-CCC-3-G17C
Combination 3843	100	68.18	87.94	86.36	100	30	84.64	85.42	1	0.4	0.8	0.8	100	33	76	78	100	77	94	93	trna_17	trna_18	trna_20	tDR-1:33-Glu-CTC-1-M2-U13A	tDR-1:26-Glu-CTC-1-M2-U13G	tDR-1:34-Glu-CTC-1-M2-U16A
Combination 732	100	68.18	89.69	90.91	100	30	85.94	87.06	1	0.4	0.82	0.83	100	33	76	78	100	80	96	100	mirna_1	trna_18	trna_20	hsa-miR-100-5p_chr11(-)_t_0_-4_nont_0_+3_GGT	tDR-1:26-Glu-CTC-1-M2-U13G	tDR-1:34-Glu-CTC-1-M2-U16A
Combination 3119	100	63.64	84.57	86.36	100	69.52	87.48	88.24	1	0.46	0.8	0.81	100	75	96	100	100	50	79	79	trna_10	trna_12	trna_4	tDR-1:23-Val-AAC-1-M9-U16A	tDR-1:23-Val-AAC-1-M8-G18C	tDR-1:31-Gly-CCC-3-G17C
Combination 3477	100	63.64	82.92	81.82	100	69.41	86.09	86.67	1	0.4	0.78	0.8	100	75	96	100	100	50	76	77	trna_12	trna_20	trna_7	tDR-1:23-Val-AAC-1-M8-G18C	tDR-1:34-Glu-CTC-1-M2-U16A	tDR-1:33-Gly-CCC-1-M4-C31G
Combination 1112	100	63.64	82.92	81.82	100	69.41	86.09	86.67	1	0.4	0.78	0.8	100	75	96	100	100	50	76	77	mirna_2	trna_20	trna_7	hsa-miR-128-3p_chr2(+)_chr3(+)_t_0_-3_nont_0_+2_GT	tDR-1:34-Glu-CTC-1-M2-U16A	tDR-1:33-Gly-CCC-1-M4-C31G
Combination 2007	100	63.64	84.07	86.36	100	69.41	87.03	87.5	1	0.4	0.8	0.8	100	67	96	100	100	50	78	79	mirna_5	trna_2	trna_8	hsa-miR-152-3p_chr17(-)_t_0_-2_nont_0_+3_TGT	tDR-1:33-Gly-GCC-1-C31G	tDR-1:29-Gly-CCC-1-M4-C13G
Combination 3905	100	63.64	84.15	86.36	100	69.41	87.01	87.5	1	0.44	0.8	0.8	100	75	96	100	100	50	78	79	trna_18	trna_2	trna_20	tDR-1:26-Glu-CTC-1-M2-U13G	tDR-1:33-Gly-GCC-1-C31G	tDR-1:34-Glu-CTC-1-M2-U16A
Combination 2933	100	63.64	83.17	81.82	100	68.75	86.42	86.71	1	0.44	0.79	0.8	100	75	96	100	100	50	76	77	trna_1	trna_10	trna_4	tDR-1:32-Gly-GCC-1-C13A	tDR-1:23-Val-AAC-1-M9-U16A	tDR-1:31-Gly-CCC-3-G17C
Combination 3578	100	63.64	85.42	86.36	100	68.24	87.02	86.75	1	0.44	0.8	0.82	100	60	92	92	100	56	82	82	trna_13	trna_20	trna_3	tDR-1:32-Val-AAC-1-M6-C31A	tDR-1:34-Glu-CTC-1-M2-U16A	tDR-1:31-Gly-CCC-3-G17A
Combination 751	100	63.64	84.21	86.36	100	68.06	87.2	87.5	1	0.43	0.8	0.8	100	75	96	100	100	50	78	79	mirna_1	trna_2	trna_4	hsa-miR-100-5p_chr11(-)_t_0_-4_nont_0_+3_GGT	tDR-1:33-Gly-GCC-1-C31G	tDR-1:31-Gly-CCC-3-G17C
Combination 4009	100	63.64	85.67	86.36	100	66.07	87.21	87.5	1	0.53	0.81	0.82	100	60	92	92	100	50	82	82	trna_20	trna_3	trna_8	tDR-1:34-Glu-CTC-1-M2-U16A	tDR-1:31-Gly-CCC-3-G17A	tDR-1:29-Gly-CCC-1-M4-C13G
Combination 3516	100	63.64	86.51	86.36	100	66.07	87.02	86.75	1	0.5	0.81	0.82	100	60	89	88	100	50	85	86	trna_13	trna_15	trna_17	tDR-1:32-Val-AAC-1-M6-C31A	tDR-13:32-His-GTG-1-U16G	tDR-1:33-Glu-CTC-1-M2-U13A
Combination 2794	100	63.64	84.07	86.36	100	65.81	85.85	86.67	1	0.4	0.79	0.8	100	67	91	90	100	50	80	80	sex	trna_12	trna_3		tDR-1:23-Val-AAC-1-M8-G18C	tDR-1:31-Gly-CCC-3-G17A
Combination 2394	100	63.64	85.54	86.36	100	65.81	86.28	86.61	1	0.44	0.8	0.8	100	50	89	88	100	54	84	85	mirna_7	trna_12	trna_3	hsa-miR-99a-5p_chr21(+)_t_0_-4_nont_0_+3_GGT	tDR-1:23-Val-AAC-1-M8-G18C	tDR-1:31-Gly-CCC-3-G17A
Combination 2831	100	63.64	83.39	81.82	100	65.81	85.66	86.19	1	0.4	0.78	0.78	100	60	93	100	100	50	79	80	sex	trna_15	trna_17		tDR-13:32-His-GTG-1-U16G	tDR-1:33-Glu-CTC-1-M2-U13A
Combination 3807	100	63.64	84.22	86.36	100	65.29	86.06	86.61	1	0.36	0.79	0.8	100	50	92	90	100	50	81	81	trna_16	trna_2	trna_4	tDR-1:32-Glu-CTC-1-M2-U13A	tDR-1:33-Gly-GCC-1-C31G	tDR-1:31-Gly-CCC-3-G17C
Combination 3917	100	63.64	81.68	81.82	100	65.29	84.1	84.38	1	0.4	0.76	0.77	100	60	92	92	100	50	76	77	trna_18	trna_20	trna_7	tDR-1:26-Glu-CTC-1-M2-U13G	tDR-1:34-Glu-CTC-1-M2-U16A	tDR-1:33-Gly-CCC-1-M4-C31G
Combination 3582	100	63.64	83.07	81.82	100	64.58	85.16	85.83	1	0.4	0.78	0.78	100	60	92	92	100	50	79	79	trna_13	trna_20	trna_7	tDR-1:32-Val-AAC-1-M6-C31A	tDR-1:34-Glu-CTC-1-M2-U16A	tDR-1:33-Gly-CCC-1-M4-C31G
Combination 3589	100	63.64	84.62	86.36	100	64.58	85.6	86.61	1	0.44	0.79	0.8	100	60	89	88	100	50	82	83	trna_13	trna_3	trna_8	tDR-1:32-Val-AAC-1-M6-C31A	tDR-1:31-Gly-CCC-3-G17A	tDR-1:29-Gly-CCC-1-M4-C13G
Combination 3416	100	63.64	87.1	86.36	100	64.17	87.2	87.06	1	0.4	0.81	0.82	100	50	88	88	100	50	87	87	trna_12	trna_15	trna_3	tDR-1:23-Val-AAC-1-M8-G18C	tDR-13:32-His-GTG-1-U16G	tDR-1:31-Gly-CCC-3-G17A
Combination 1064	100	63.64	84.2	86.36	100	64.17	85.39	85.83	1	0.44	0.78	0.8	100	50	89	89	100	54	82	82	mirna_2	trna_16	trna_4	hsa-miR-128-3p_chr2(+)_chr3(+)_t_0_-3_nont_0_+2_GT	tDR-1:32-Glu-CTC-1-M2-U13A	tDR-1:31-Gly-CCC-3-G17C
Combination 3829	100	63.64	87.2	86.36	100	64.17	87.58	88.24	1	0.5	0.82	0.83	100	50	89	89	100	58	86	87	trna_16	trna_4	trna_8	tDR-1:32-Glu-CTC-1-M2-U13A	tDR-1:31-Gly-CCC-3-G17C	tDR-1:29-Gly-CCC-1-M4-C13G
Combination 3484	100	63.64	87.1	86.36	100	64.17	87.37	87.28	1	0.5	0.81	0.82	100	57	88	88	100	58	86	87	trna_12	trna_3	trna_8	tDR-1:23-Val-AAC-1-M8-G18C	tDR-1:31-Gly-CCC-3-G17A	tDR-1:29-Gly-CCC-1-M4-C13G
Combination 2395	100	63.64	84.58	86.36	100	63.89	85.67	86.19	1	0.4	0.79	0.8	100	50	89	89	100	50	82	82	mirna_7	trna_12	trna_4	hsa-miR-99a-5p_chr21(+)_t_0_-4_nont_0_+3_GGT	tDR-1:23-Val-AAC-1-M8-G18C	tDR-1:31-Gly-CCC-3-G17C
Combination 4005	100	63.64	83.12	81.82	100	63.89	84.39	85.42	1	0.33	0.77	0.78	100	50	88	88	100	56	81	80	trna_20	trna_3	trna_4	tDR-1:34-Glu-CTC-1-M2-U16A	tDR-1:31-Gly-CCC-3-G17A	tDR-1:31-Gly-CCC-3-G17C
Combination 3981	100	63.64	88.24	86.36	100	63.89	89.19	90	1	0.4	0.83	0.84	100	50	92	100	100	54	86	87	trna_2	trna_20	trna_7	tDR-1:33-Gly-GCC-1-C31G	tDR-1:34-Glu-CTC-1-M2-U16A	tDR-1:33-Gly-CCC-1-M4-C31G
Combination 2789	100	63.64	84.03	86.36	100	63.89	83.93	84.12	1	0.4	0.77	0.78	100	50	84	83	100	58	84	85	sex	trna_12	trna_17		tDR-1:23-Val-AAC-1-M8-G18C	tDR-1:33-Glu-CTC-1-M2-U13A
Combination 1948	100	63.64	83.62	81.82	100	63.89	85.86	86.36	1	0.4	0.78	0.8	100	50	93	100	100	50	79	79	mirna_5	trna_15	trna_18	hsa-miR-152-3p_chr17(-)_t_0_-2_nont_0_+3_TGT	tDR-13:32-His-GTG-1-U16G	tDR-1:26-Glu-CTC-1-M2-U13G
Combination 3443	100	63.64	87.74	86.36	100	63.39	87.64	87.5	1	0.44	0.82	0.83	100	50	87	88	100	64	88	88	trna_12	trna_17	trna_7	tDR-1:23-Val-AAC-1-M8-G18C	tDR-1:33-Glu-CTC-1-M2-U13A	tDR-1:33-Gly-CCC-1-M4-C31G
Combination 4048	100	63.64	84.32	86.36	100	62.5	85.39	85.83	1	0.44	0.78	0.8	100	50	89	89	100	57	82	82	trna_4	trna_7	trna_8	tDR-1:31-Gly-CCC-3-G17C	tDR-1:33-Gly-CCC-1-M4-C31G	tDR-1:29-Gly-CCC-1-M4-C13G
Combination 2025	100	63.64	85.48	86.36	100	62.5	86.27	86.67	1	0.46	0.8	0.8	100	50	89	89	100	50	84	85	mirna_5	trna_4	trna_8	hsa-miR-152-3p_chr17(-)_t_0_-2_nont_0_+3_TGT	tDR-1:31-Gly-CCC-3-G17C	tDR-1:29-Gly-CCC-1-M4-C13G
Combination 3583	100	63.64	85.46	86.36	100	62.35	86.01	86.36	1	0.43	0.79	0.8	100	50	88	88	100	62	84	85	trna_13	trna_20	trna_8	tDR-1:32-Val-AAC-1-M6-C31A	tDR-1:34-Glu-CTC-1-M2-U16A	tDR-1:29-Gly-CCC-1-M4-C13G
Combination 2959	100	63.64	82.5	81.82	100	62.35	83.73	84.38	1	0.36	0.76	0.78	100	50	87	88	100	50	80	80	trna_1	trna_12	trna_16	tDR-1:32-Gly-GCC-1-C13A	tDR-1:23-Val-AAC-1-M8-G18C	tDR-1:32-Glu-CTC-1-M2-U13A
Combination 1984	100	63.64	84.35	86.36	100	62.35	85.11	85.42	1	0.43	0.78	0.78	100	50	88	88	100	50	83	83	mirna_5	trna_18	trna_20	hsa-miR-152-3p_chr17(-)_t_0_-2_nont_0_+3_TGT	tDR-1:26-Glu-CTC-1-M2-U13G	tDR-1:34-Glu-CTC-1-M2-U16A
Combination 2733	100	63.64	82.61	81.82	100	61.9	83.81	84.25	1	0.4	0.76	0.78	100	50	87	88	100	50	80	81	sex	trna_1	trna_12		tDR-1:32-Gly-GCC-1-C13A	tDR-1:23-Val-AAC-1-M8-G18C
Combination 2963	100	63.64	83.76	81.82	100	61.11	85.72	86.19	1	0.36	0.78	0.8	100	50	92	90	100	56	80	80	trna_1	trna_12	trna_2	tDR-1:32-Gly-GCC-1-C13A	tDR-1:23-Val-AAC-1-M8-G18C	tDR-1:33-Gly-GCC-1-C31G
Combination 956	100	63.64	85.16	86.36	100	61.11	86.76	86.67	1	0.36	0.8	0.8	100	50	92	90	100	56	82	82	mirna_2	trna_1	trna_2	hsa-miR-128-3p_chr2(+)_chr3(+)_t_0_-3_nont_0_+2_GT	tDR-1:32-Gly-GCC-1-C13A	tDR-1:33-Gly-GCC-1-C31G
Combination 3594	100	63.64	85.72	86.36	100	59.38	86.44	86.67	1	0.43	0.8	0.8	100	50	89	89	100	50	84	86	trna_13	trna_4	trna_8	tDR-1:32-Val-AAC-1-M6-C31A	tDR-1:31-Gly-CCC-3-G17C	tDR-1:29-Gly-CCC-1-M4-C13G
Combination 2441	100	63.64	84.74	86.36	100	59.38	84.81	85.77	1	0.43	0.78	0.8	100	50	85	86	100	50	85	86	mirna_7	trna_15	trna_8	hsa-miR-99a-5p_chr21(+)_t_0_-4_nont_0_+3_GGT	tDR-13:32-His-GTG-1-U16G	tDR-1:29-Gly-CCC-1-M4-C13G
Combination 2551	100	63.64	83.7	81.82	100	58.33	85.67	86.36	1	0.33	0.78	0.78	100	50	92	90	100	56	80	80	mirna_8	trna_1	trna_2	hsa-miR-99b-5p_chr19(+)_t_0_-4_nont_0_+3_GGC	tDR-1:32-Gly-GCC-1-C13A	tDR-1:33-Gly-GCC-1-C31G
Combination 3017	100	63.64	83.7	81.82	100	58.33	85.67	86.36	1	0.33	0.78	0.78	100	50	92	90	100	56	80	80	trna_1	trna_16	trna_2	tDR-1:32-Gly-GCC-1-C13A	tDR-1:32-Glu-CTC-1-M2-U13A	tDR-1:33-Gly-GCC-1-C31G
Combination 2341	100	63.64	83.7	81.82	100	58.33	85.67	86.36	1	0.33	0.78	0.78	100	50	92	90	100	56	80	80	mirna_7	trna_1	trna_2	hsa-miR-99a-5p_chr21(+)_t_0_-4_nont_0_+3_GGT	tDR-1:32-Gly-GCC-1-C13A	tDR-1:33-Gly-GCC-1-C31G
Combination 3038	100	63.64	83.7	81.82	100	58.33	85.67	86.36	1	0.33	0.78	0.78	100	50	92	90	100	56	80	80	trna_1	trna_18	trna_2	tDR-1:32-Gly-GCC-1-C13A	tDR-1:26-Glu-CTC-1-M2-U13G	tDR-1:33-Gly-GCC-1-C31G
Combination 2978	100	63.64	83.7	81.82	100	58.33	85.67	86.36	1	0.33	0.78	0.78	100	50	92	90	100	56	80	80	trna_1	trna_13	trna_2	tDR-1:32-Gly-GCC-1-C13A	tDR-1:32-Val-AAC-1-M6-C31A	tDR-1:33-Gly-GCC-1-C31G
Combination 3061	100	63.64	83.7	81.82	100	58.33	85.67	86.36	1	0.33	0.78	0.78	100	50	92	90	100	56	80	80	trna_1	trna_2	trna_7	tDR-1:32-Gly-GCC-1-C13A	tDR-1:33-Gly-GCC-1-C31G	tDR-1:33-Gly-CCC-1-M4-C31G
Combination 3751	100	63.64	82.81	81.82	100	58.33	85.01	85.71	1	0.25	0.78	0.78	100	50	92	92	100	50	78	79	trna_15	trna_20	trna_7	tDR-13:32-His-GTG-1-U16G	tDR-1:34-Glu-CTC-1-M2-U16A	tDR-1:33-Gly-CCC-1-M4-C31G
Combination 2970	100	63.64	83.92	86.36	100	58.33	85.86	86.61	1	0.33	0.79	0.8	100	50	92	91	100	56	80	80	trna_1	trna_12	trna_8	tDR-1:32-Gly-GCC-1-C13A	tDR-1:23-Val-AAC-1-M8-G18C	tDR-1:29-Gly-CCC-1-M4-C13G
Combination 2543	100	63.64	82.88	81.82	100	58.33	85.06	85.71	1	0.33	0.78	0.78	100	50	92	90	100	50	78	79	mirna_8	trna_1	trna_12	hsa-miR-99b-5p_chr19(+)_t_0_-4_nont_0_+3_GGC	tDR-1:32-Gly-GCC-1-C13A	tDR-1:23-Val-AAC-1-M8-G18C
Combination 2960	100	63.64	81.46	81.82	100	58.33	82.98	82.91	1	0.33	0.75	0.76	100	50	88	88	100	50	78	79	trna_1	trna_12	trna_17	tDR-1:32-Gly-GCC-1-C13A	tDR-1:23-Val-AAC-1-M8-G18C	tDR-1:33-Glu-CTC-1-M2-U13A
Combination 3907	100	63.64	84.14	86.36	100	49.12	85	86.19	1	0.2	0.78	0.8	100	33	88	88	100	50	82	82	trna_18	trna_2	trna_4	tDR-1:26-Glu-CTC-1-M2-U13G	tDR-1:33-Gly-GCC-1-C31G	tDR-1:31-Gly-CCC-3-G17C
Combination 710	100	63.64	83.82	84.09	100	46.49	83.75	83.93	1	0.22	0.77	0.78	100	25	84	83	100	54	84	85	mirna_1	trna_16	trna_2	hsa-miR-100-5p_chr11(-)_t_0_-4_nont_0_+3_GGT	tDR-1:32-Glu-CTC-1-M2-U13A	tDR-1:33-Gly-GCC-1-C31G
Combination 1061	100	63.64	84.14	86.36	100	46.49	84.95	85.83	1	0.22	0.78	0.8	100	33	88	88	100	50	82	82	mirna_2	trna_16	trna_2	hsa-miR-128-3p_chr2(+)_chr3(+)_t_0_-3_nont_0_+2_GT	tDR-1:32-Glu-CTC-1-M2-U13A	tDR-1:33-Gly-GCC-1-C31G
Combination 2002	100	63.64	84.07	86.36	100	46.49	84.84	85.42	1	0.22	0.78	0.78	100	33	87	88	100	50	82	82	mirna_5	trna_2	trna_3	hsa-miR-152-3p_chr17(-)_t_0_-2_nont_0_+3_TGT	tDR-1:33-Gly-GCC-1-C31G	tDR-1:31-Gly-CCC-3-G17A
Combination 3385	100	63.64	82.48	81.82	100	46.49	82.63	82.86	1	0.22	0.75	0.76	100	33	83	83	100	54	82	82	trna_12	trna_13	trna_18	tDR-1:23-Val-AAC-1-M8-G18C	tDR-1:32-Val-AAC-1-M6-C31A	tDR-1:26-Glu-CTC-1-M2-U13G
Combination 3170	100	63.64	83.69	81.82	100	43.86	84.5	85.42	1	0.25	0.78	0.78	100	33	87	88	100	53	82	81	trna_10	trna_16	trna_2	tDR-1:23-Val-AAC-1-M9-U16A	tDR-1:32-Glu-CTC-1-M2-U13A	tDR-1:33-Gly-GCC-1-C31G
Combination 3179	100	63.64	81.55	81.82	100	43.86	80.97	81.67	1	0.25	0.73	0.75	100	33	80	80	100	58	82	82	trna_10	trna_17	trna_18	tDR-1:23-Val-AAC-1-M9-U16A	tDR-1:33-Glu-CTC-1-M2-U13A	tDR-1:26-Glu-CTC-1-M2-U13G
Combination 1965	100	63.64	84.48	86.36	100	41.9	84.42	84.5	1	0.22	0.78	0.78	100	25	84	86	100	57	85	86	mirna_5	trna_16	trna_4	hsa-miR-152-3p_chr17(-)_t_0_-2_nont_0_+3_TGT	tDR-1:32-Glu-CTC-1-M2-U13A	tDR-1:31-Gly-CCC-3-G17C
Combination 3018	100	63.64	85.55	86.36	100	41.9	85.25	86.19	1	0.4	0.79	0.8	100	43	84	86	100	60	86	87	trna_1	trna_16	trna_20	tDR-1:32-Gly-GCC-1-C13A	tDR-1:32-Glu-CTC-1-M2-U13A	tDR-1:34-Glu-CTC-1-M2-U16A
Combination 3155	100	63.64	83.22	81.82	100	41.76	84.51	85.04	1	0.36	0.77	0.78	100	40	89	89	100	50	81	81	trna_10	trna_15	trna_17	tDR-1:23-Val-AAC-1-M9-U16A	tDR-13:32-His-GTG-1-U16G	tDR-1:33-Glu-CTC-1-M2-U13A
Combination 2557	100	63.64	85.37	86.36	100	41.23	84.94	85.42	1	0.25	0.79	0.8	100	25	84	86	100	58	86	87	mirna_8	trna_1	trna_7	hsa-miR-99b-5p_chr19(+)_t_0_-4_nont_0_+3_GGC	tDR-1:32-Gly-GCC-1-C13A	tDR-1:33-Gly-CCC-1-M4-C31G
Combination 1873	100	63.64	81.44	81.82	100	41.23	80.86	81.19	1	0.29	0.73	0.74	100	33	80	80	100	53	82	82	mirna_5	trna_10	trna_18	hsa-miR-152-3p_chr17(-)_t_0_-2_nont_0_+3_TGT	tDR-1:23-Val-AAC-1-M9-U16A	tDR-1:26-Glu-CTC-1-M2-U13G
Combination 3114	100	63.64	83.76	86.36	100	41.23	82.62	83.04	1	0.29	0.76	0.77	100	33	80	80	100	62	86	87	trna_10	trna_12	trna_18	tDR-1:23-Val-AAC-1-M9-U16A	tDR-1:23-Val-AAC-1-M8-G18C	tDR-1:26-Glu-CTC-1-M2-U13G
Combination 3747	100	63.64	84.59	86.36	100	38.82	84.4	84.12	1	0.33	0.78	0.78	100	25	84	86	100	50	85	86	trna_15	trna_20	trna_3	tDR-13:32-His-GTG-1-U16G	tDR-1:34-Glu-CTC-1-M2-U16A	tDR-1:31-Gly-CCC-3-G17A
Combination 3868	100	63.64	84.37	86.36	100	38.82	84.3	85.42	1	0.4	0.78	0.78	100	40	85	86	100	50	84	85	trna_17	trna_20	trna_3	tDR-1:33-Glu-CTC-1-M2-U13A	tDR-1:34-Glu-CTC-1-M2-U16A	tDR-1:31-Gly-CCC-3-G17A
Combination 2356	100	63.64	83.14	81.82	100	38.82	83.33	83.04	1	0.4	0.76	0.77	100	40	84	86	100	50	82	82	mirna_7	trna_10	trna_17	hsa-miR-99a-5p_chr21(+)_t_0_-4_nont_0_+3_GGT	tDR-1:23-Val-AAC-1-M9-U16A	tDR-1:33-Glu-CTC-1-M2-U13A
Combination 2859	100	63.64	84.57	86.36	100	38.33	86.5	86.67	1	0.4	0.79	0.8	100	60	93	100	100	40	80	81	sex	trna_17	trna_3		tDR-1:33-Glu-CTC-1-M2-U13A	tDR-1:31-Gly-CCC-3-G17A
Combination 2541	100	63.64	83.42	81.82	100	38.33	83.48	83.93	1	0.22	0.77	0.78	100	33	84	86	100	40	83	83	mirna_8	trna_1	trna_10	hsa-miR-99b-5p_chr19(+)_t_0_-4_nont_0_+3_GGC	tDR-1:32-Gly-GCC-1-C13A	tDR-1:23-Val-AAC-1-M9-U16A
Combination 658	100	63.64	85.52	86.36	100	35.88	83.85	84.02	1	0.2	0.78	0.8	100	20	80	80	100	60	89	88	mirna_1	trna_12	trna_3	hsa-miR-100-5p_chr11(-)_t_0_-4_nont_0_+3_GGT	tDR-1:23-Val-AAC-1-M8-G18C	tDR-1:31-Gly-CCC-3-G17A
Combination 2790	100	63.64	83.73	81.82	100	35.88	83.5	83.93	1	0.25	0.77	0.78	100	25	83	83	100	58	84	85	sex	trna_12	trna_18		tDR-1:23-Val-AAC-1-M8-G18C	tDR-1:26-Glu-CTC-1-M2-U13G
Combination 3778	100	63.64	83.34	81.82	100	35.88	84.41	85.42	1	0.33	0.77	0.78	100	40	88	88	100	50	81	81	trna_16	trna_17	trna_20	tDR-1:32-Glu-CTC-1-M2-U13A	tDR-1:33-Glu-CTC-1-M2-U13A	tDR-1:34-Glu-CTC-1-M2-U16A
Combination 1909	100	63.64	85.52	86.36	100	35.88	85.99	86.61	1	0.4	0.8	0.8	100	40	88	88	100	40	84	85	mirna_5	trna_12	trna_20	hsa-miR-152-3p_chr17(-)_t_0_-2_nont_0_+3_TGT	tDR-1:23-Val-AAC-1-M8-G18C	tDR-1:34-Glu-CTC-1-M2-U16A
Combination 2657	100	63.64	84.3	86.36	100	35.88	84.14	85.04	1	0.33	0.77	0.8	100	40	84	86	100	50	84	86	mirna_8	trna_16	trna_20	hsa-miR-99b-5p_chr19(+)_t_0_-4_nont_0_+3_GGC	tDR-1:32-Glu-CTC-1-M2-U13A	tDR-1:34-Glu-CTC-1-M2-U16A
Combination 2447	100	63.64	85.65	86.36	100	35.88	86.16	86.61	1	0.33	0.8	0.8	100	40	88	88	100	50	84	86	mirna_7	trna_16	trna_20	hsa-miR-99a-5p_chr21(+)_t_0_-4_nont_0_+3_GGT	tDR-1:32-Glu-CTC-1-M2-U13A	tDR-1:34-Glu-CTC-1-M2-U16A
Combination 2493	100	63.64	83.44	86.36	100	34.82	82.58	83.93	1	0.22	0.76	0.77	100	20	81	83	100	50	85	86	mirna_7	trna_20	trna_3	hsa-miR-99a-5p_chr21(+)_t_0_-4_nont_0_+3_GGT	tDR-1:34-Glu-CTC-1-M2-U16A	tDR-1:31-Gly-CCC-3-G17A
Combination 762	100	63.64	84.09	86.36	100	34.17	86.03	86.61	1	0.4	0.79	0.8	100	50	92	100	100	40	80	80	mirna_1	trna_20	trna_8	hsa-miR-100-5p_chr11(-)_t_0_-4_nont_0_+3_GGT	tDR-1:34-Glu-CTC-1-M2-U16A	tDR-1:29-Gly-CCC-1-M4-C13G
Combination 1957	100	63.64	83.3	81.82	100	34.17	85.54	86.28	1	0.46	0.78	0.79	100	50	93	100	100	40	79	80	mirna_5	trna_15	trna_8	hsa-miR-152-3p_chr17(-)_t_0_-2_nont_0_+3_TGT	tDR-13:32-His-GTG-1-U16G	tDR-1:29-Gly-CCC-1-M4-C13G
Combination 2927	100	63.64	83.32	81.82	100	34.17	83.39	83.93	1	0.33	0.76	0.78	100	33	84	86	100	40	83	83	trna_1	trna_10	trna_17	tDR-1:32-Gly-GCC-1-C13A	tDR-1:23-Val-AAC-1-M9-U16A	tDR-1:33-Glu-CTC-1-M2-U13A
Combination 3415	100	63.64	84.39	86.36	100	34.17	86.18	86.64	1	0.29	0.79	0.8	100	50	92	92	100	40	81	80	trna_12	trna_15	trna_20	tDR-1:23-Val-AAC-1-M8-G18C	tDR-13:32-His-GTG-1-U16G	tDR-1:34-Glu-CTC-1-M2-U16A
Combination 3117	95.45	63.64	81.16	81.82	97.06	34.17	82.64	82.91	0.95	0.33	0.75	0.77	100	50	88	88	100	40	78	79	trna_10	trna_12	trna_20	tDR-1:23-Val-AAC-1-M9-U16A	tDR-1:23-Val-AAC-1-M8-G18C	tDR-1:34-Glu-CTC-1-M2-U16A
Combination 3438	100	63.64	84.13	86.36	100	34.17	86	86.61	1	0.46	0.79	0.8	100	60	92	92	100	40	80	80	trna_12	trna_17	trna_20	tDR-1:23-Val-AAC-1-M8-G18C	tDR-1:33-Glu-CTC-1-M2-U13A	tDR-1:34-Glu-CTC-1-M2-U16A
Combination 3138	100	63.64	85.84	86.36	100	32.94	85.37	86.19	1	0.4	0.79	0.8	100	40	85	86	100	58	86	87	trna_10	trna_13	trna_8	tDR-1:23-Val-AAC-1-M9-U16A	tDR-1:32-Val-AAC-1-M6-C31A	tDR-1:29-Gly-CCC-1-M4-C13G
Combination 711	100	63.64	83.03	81.82	100	32.94	82.21	82.44	1	0.33	0.75	0.77	100	40	80	80	100	50	84	86	mirna_1	trna_16	trna_20	hsa-miR-100-5p_chr11(-)_t_0_-4_nont_0_+3_GGT	tDR-1:32-Glu-CTC-1-M2-U13A	tDR-1:34-Glu-CTC-1-M2-U16A
Combination 2034	100	63.64	82.82	81.82	100	32.48	84.95	86.11	1	0.44	0.77	0.78	100	67	92	92	100	46	78	79	mirna_5	trna_7	trna_8	hsa-miR-152-3p_chr17(-)_t_0_-2_nont_0_+3_TGT	tDR-1:33-Gly-CCC-1-M4-C31G	tDR-1:29-Gly-CCC-1-M4-C13G
Combination 1002	100	63.64	85.6	86.36	100	32.48	86.01	86.61	1	0.29	0.8	0.8	100	50	88	88	100	46	85	86	mirna_2	trna_12	trna_15	hsa-miR-128-3p_chr2(+)_chr3(+)_t_0_-3_nont_0_+2_GT	tDR-1:23-Val-AAC-1-M8-G18C	tDR-13:32-His-GTG-1-U16G
Combination 2612	100	63.64	82.04	81.82	100	32.48	81.27	81.82	1	0.29	0.74	0.75	100	40	80	80	100	46	83	83	mirna_8	trna_13	trna_15	hsa-miR-99b-5p_chr19(+)_t_0_-4_nont_0_+3_GGC	tDR-1:32-Val-AAC-1-M6-C31A	tDR-13:32-His-GTG-1-U16G
Combination 3465	100	63.64	85.33	86.36	100	32.48	87.84	88.24	1	0.4	0.81	0.82	100	75	96	100	100	46	80	80	trna_12	trna_2	trna_20	tDR-1:23-Val-AAC-1-M8-G18C	tDR-1:33-Gly-GCC-1-C31G	tDR-1:34-Glu-CTC-1-M2-U16A
Combination 3805	100	63.64	86.65	86.36	100	32.48	88.84	89.29	1	0.4	0.82	0.82	100	75	96	100	100	46	82	82	trna_16	trna_2	trna_20	tDR-1:32-Glu-CTC-1-M2-U13A	tDR-1:33-Gly-GCC-1-C31G	tDR-1:34-Glu-CTC-1-M2-U16A
Combination 3570	100	63.64	85.42	86.36	100	32.48	87.91	88.46	1	0.4	0.81	0.82	100	75	96	100	100	46	80	80	trna_13	trna_2	trna_20	tDR-1:32-Val-AAC-1-M6-C31A	tDR-1:33-Gly-GCC-1-C31G	tDR-1:34-Glu-CTC-1-M2-U16A
Combination 2001	100	63.64	86.65	86.36	100	32.48	88.84	89.29	1	0.4	0.82	0.82	100	75	96	100	100	46	82	82	mirna_5	trna_2	trna_20	hsa-miR-152-3p_chr17(-)_t_0_-2_nont_0_+3_TGT	tDR-1:33-Gly-GCC-1-C31G	tDR-1:34-Glu-CTC-1-M2-U16A
Combination 3526	100	63.64	86.14	86.36	100	31.9	84.79	85.04	1	0.4	0.79	0.8	100	40	81	83	100	60	89	88	trna_13	trna_15	trna_8	tDR-1:32-Val-AAC-1-M6-C31A	tDR-13:32-His-GTG-1-U16G	tDR-1:29-Gly-CCC-1-M4-C13G
Combination 3520	100	63.64	83.52	81.82	100	31.9	82.24	82.86	1	0.33	0.76	0.77	100	33	81	83	100	56	85	86	trna_13	trna_15	trna_20	tDR-1:32-Val-AAC-1-M6-C31A	tDR-13:32-His-GTG-1-U16G	tDR-1:34-Glu-CTC-1-M2-U16A
Combination 3703	100	63.64	86.26	86.36	100	31.62	84.82	86.19	1	0.33	0.79	0.8	100	33	82	83	100	64	89	88	trna_15	trna_16	trna_4	tDR-13:32-His-GTG-1-U16G	tDR-1:32-Glu-CTC-1-M2-U13A	tDR-1:31-Gly-CCC-3-G17C
Combination 1956	100	63.64	84.24	86.36	100	31.62	85.83	86.61	1	0.33	0.79	0.8	100	50	91	90	100	44	81	81	mirna_5	trna_15	trna_7	hsa-miR-152-3p_chr17(-)_t_0_-2_nont_0_+3_TGT	tDR-13:32-His-GTG-1-U16G	tDR-1:33-Gly-CCC-1-M4-C31G
Combination 1919	100	63.64	81.48	81.82	100	31.62	79.52	80.36	1	0.22	0.72	0.73	100	25	76	76	100	55	84	85	mirna_5	trna_13	trna_16	hsa-miR-152-3p_chr17(-)_t_0_-2_nont_0_+3_TGT	tDR-1:32-Val-AAC-1-M6-C31A	tDR-1:32-Glu-CTC-1-M2-U13A
Combination 2703	100	63.64	84.65	86.36	100	31.25	83.48	85.04	1	0.25	0.77	0.78	100	20	81	83	100	58	87	88	mirna_8	trna_20	trna_3	hsa-miR-99b-5p_chr19(+)_t_0_-4_nont_0_+3_GGC	tDR-1:34-Glu-CTC-1-M2-U16A	tDR-1:31-Gly-CCC-3-G17A
Combination 698	100	63.64	85.91	86.36	100	29.17	89.26	90	1	0.5	0.82	0.83	100	100	100	100	100	42	79	80	mirna_1	trna_15	trna_2	hsa-miR-100-5p_chr11(-)_t_0_-4_nont_0_+3_GGT	tDR-13:32-His-GTG-1-U16G	tDR-1:33-Gly-GCC-1-C31G
Combination 3544	100	63.64	84.55	86.36	100	29.17	85.47	86.19	1	0.4	0.79	0.8	100	60	89	88	100	42	82	82	trna_13	trna_17	trna_3	tDR-1:32-Val-AAC-1-M6-C31A	tDR-1:33-Glu-CTC-1-M2-U13A	tDR-1:31-Gly-CCC-3-G17A
Combination 3183	100	63.64	85.8	86.36	100	29.17	86.32	86.67	1	0.44	0.8	0.8	100	57	88	88	100	42	84	86	trna_10	trna_17	trna_3	tDR-1:23-Val-AAC-1-M9-U16A	tDR-1:33-Glu-CTC-1-M2-U13A	tDR-1:31-Gly-CCC-3-G17A
Combination 2553	100	63.64	83.03	81.82	100	29.17	84.19	85.29	1	0.36	0.77	0.78	100	40	88	88	100	42	80	81	mirna_8	trna_1	trna_3	hsa-miR-99b-5p_chr19(+)_t_0_-4_nont_0_+3_GGC	tDR-1:32-Gly-GCC-1-C13A	tDR-1:31-Gly-CCC-3-G17A
Combination 3071	100	63.64	82.72	81.82	100	29.17	84.1	84.25	1	0.36	0.77	0.77	100	50	89	88	100	42	80	80	trna_1	trna_3	trna_4	tDR-1:32-Gly-GCC-1-C13A	tDR-1:31-Gly-CCC-3-G17A	tDR-1:31-Gly-CCC-3-G17C
Combination 3211	100	63.64	84.58	86.36	100	29.17	88.23	88.46	1	0.44	0.81	0.82	100	100	100	100	100	42	77	77	trna_10	trna_2	trna_4	tDR-1:23-Val-AAC-1-M9-U16A	tDR-1:33-Gly-GCC-1-C31G	tDR-1:31-Gly-CCC-3-G17C
Combination 959	100	63.64	84.07	81.82	100	29.17	86.13	86.61	1	0.44	0.79	0.8	100	50	93	100	100	42	80	80	mirna_2	trna_1	trna_4	hsa-miR-128-3p_chr2(+)_chr3(+)_t_0_-3_nont_0_+2_GT	tDR-1:32-Gly-GCC-1-C13A	tDR-1:31-Gly-CCC-3-G17C
Combination 3079	100	63.64	84.27	86.36	100	29.17	87.13	87.87	1	0.4	0.8	0.8	100	67	96	100	100	42	78	79	trna_1	trna_4	trna_7	tDR-1:32-Gly-GCC-1-C13A	tDR-1:31-Gly-CCC-3-G17C	tDR-1:33-Gly-CCC-1-M4-C31G
Combination 773	100	63.64	84.15	86.36	100	29.17	85.19	86.19	1	0.43	0.78	0.8	100	50	89	89	100	42	82	82	mirna_1	trna_4	trna_8	hsa-miR-100-5p_chr11(-)_t_0_-4_nont_0_+3_GGT	tDR-1:31-Gly-CCC-3-G17C	tDR-1:29-Gly-CCC-1-M4-C13G
Combination 2509	100	63.64	84.15	86.36	100	29.17	85.19	86.19	1	0.43	0.78	0.8	100	50	89	89	100	42	82	82	mirna_7	trna_4	trna_8	hsa-miR-99a-5p_chr21(+)_t_0_-4_nont_0_+3_GGT	tDR-1:31-Gly-CCC-3-G17C	tDR-1:29-Gly-CCC-1-M4-C13G
Combination 1124	100	63.64	84.15	86.36	100	29.17	85.19	86.19	1	0.43	0.78	0.8	100	50	89	89	100	42	82	82	mirna_2	trna_4	trna_8	hsa-miR-128-3p_chr2(+)_chr3(+)_t_0_-3_nont_0_+2_GT	tDR-1:31-Gly-CCC-3-G17C	tDR-1:29-Gly-CCC-1-M4-C13G
Combination 4029	100	63.64	84.15	86.36	100	29.17	85.19	86.19	1	0.43	0.78	0.8	100	50	89	89	100	42	82	82	trna_3	trna_4	trna_8	tDR-1:31-Gly-CCC-3-G17A	tDR-1:31-Gly-CCC-3-G17C	tDR-1:29-Gly-CCC-1-M4-C13G
Combination 3075	100	63.64	84.16	86.36	100	29.17	84.04	84.42	1	0.4	0.77	0.78	100	40	84	86	100	42	84	85	trna_1	trna_3	trna_8	tDR-1:32-Gly-GCC-1-C13A	tDR-1:31-Gly-CCC-3-G17A	tDR-1:29-Gly-CCC-1-M4-C13G
Combination 656	100	63.64	82.89	81.82	100	28.57	86.94	87.5	1	0.44	0.79	0.8	100	100	100	100	100	42	74	75	mirna_1	trna_12	trna_2	hsa-miR-100-5p_chr11(-)_t_0_-4_nont_0_+3_GGT	tDR-1:23-Val-AAC-1-M8-G18C	tDR-1:33-Gly-GCC-1-C31G
Combination 623	100	63.64	83.16	81.82	100	28.57	86.12	86.67	1	0.46	0.79	0.8	100	75	96	100	100	42	77	77	mirna_1	trna_10	trna_2	hsa-miR-100-5p_chr11(-)_t_0_-4_nont_0_+3_GGT	tDR-1:23-Val-AAC-1-M9-U16A	tDR-1:33-Gly-GCC-1-C31G
Combination 977	100	63.64	87.41	86.36	100	28.57	85.46	86.19	1	0.4	0.8	0.8	100	40	81	82	100	67	91	92	mirna_2	trna_10	trna_4	hsa-miR-128-3p_chr2(+)_chr3(+)_t_0_-3_nont_0_+2_GT	tDR-1:23-Val-AAC-1-M9-U16A	tDR-1:31-Gly-CCC-3-G17C
Combination 548	100	63.64	82.8	81.82	100	28.57	77.72	79.85	1	0.22	0.72	0.73	100	20	69	70	100	67	90	92	mirna_1	mirna_7	trna_4	hsa-miR-100-5p_chr11(-)_t_0_-4_nont_0_+3_GGT	hsa-miR-99a-5p_chr21(+)_t_0_-4_nont_0_+3_GGT	tDR-1:31-Gly-CCC-3-G17C
Combination 2362	100	63.64	85.97	86.36	100	28.57	81.26	83.12	1	0.4	0.77	0.78	100	33	73	75	100	70	92	93	mirna_7	trna_10	trna_4	hsa-miR-99a-5p_chr21(+)_t_0_-4_nont_0_+3_GGT	tDR-1:23-Val-AAC-1-M9-U16A	tDR-1:31-Gly-CCC-3-G17C
Combination 981	100	63.64	87.14	86.36	100	28.57	83.77	85.04	1	0.36	0.79	0.8	100	33	77	78	100	70	92	93	mirna_2	trna_10	trna_8	hsa-miR-128-3p_chr2(+)_chr3(+)_t_0_-3_nont_0_+2_GT	tDR-1:23-Val-AAC-1-M9-U16A	tDR-1:29-Gly-CCC-1-M4-C13G
Combination 2567	100	63.64	84	86.36	100	28.57	79.75	81.25	1	0.25	0.74	0.75	100	25	72	71	100	70	90	92	mirna_8	trna_10	trna_18	hsa-miR-99b-5p_chr19(+)_t_0_-4_nont_0_+3_GGC	tDR-1:23-Val-AAC-1-M9-U16A	tDR-1:26-Glu-CTC-1-M2-U13G
Combination 621	100	63.64	81.56	81.82	100	28.57	79.57	80.36	1	0.25	0.72	0.73	100	33	76	75	100	60	85	86	mirna_1	trna_10	trna_18	hsa-miR-100-5p_chr11(-)_t_0_-4_nont_0_+3_GGT	tDR-1:23-Val-AAC-1-M9-U16A	tDR-1:26-Glu-CTC-1-M2-U13G
Combination 3132	100	63.64	85.52	86.36	100	28.57	82.14	83.04	1	0.4	0.77	0.78	100	33	76	75	100	62	90	92	trna_10	trna_13	trna_20	tDR-1:23-Val-AAC-1-M9-U16A	tDR-1:32-Val-AAC-1-M6-C31A	tDR-1:34-Glu-CTC-1-M2-U16A
Combination 3713	100	63.64	84.66	86.36	100	27.78	87.31	88.24	1	0.4	0.8	0.8	100	75	96	100	100	40	79	79	trna_15	trna_17	trna_3	tDR-13:32-His-GTG-1-U16G	tDR-1:33-Glu-CTC-1-M2-U13A	tDR-1:31-Gly-CCC-3-G17A
Combination 626	100	63.64	85.98	86.36	100	27.78	81.64	83.33	1	0.29	0.77	0.78	100	20	73	75	100	70	92	93	mirna_1	trna_10	trna_4	hsa-miR-100-5p_chr11(-)_t_0_-4_nont_0_+3_GGT	tDR-1:23-Val-AAC-1-M9-U16A	tDR-1:31-Gly-CCC-3-G17C
Combination 507	100	63.64	83.01	81.82	100	27.78	75.2	78.81	1	0.25	0.71	0.71	100	17	65	67	100	75	92	93	mirna_1	mirna_5	trna_8	hsa-miR-100-5p_chr11(-)_t_0_-4_nont_0_+3_GGT	hsa-miR-152-3p_chr17(-)_t_0_-2_nont_0_+3_TGT	tDR-1:29-Gly-CCC-1-M4-C13G
Combination 3089	100	63.64	85.05	86.36	100	27.78	81.56	83.33	1	0.25	0.76	0.77	100	25	75	75	100	67	90	92	trna_1	trna_7	trna_8	tDR-1:32-Gly-GCC-1-C13A	tDR-1:33-Gly-CCC-1-M4-C31G	tDR-1:29-Gly-CCC-1-M4-C13G
Combination 3177	100	63.64	85.65	86.36	100	27.78	81.3	82.44	1	0.22	0.76	0.77	100	20	73	73	100	69	92	93	trna_10	trna_16	trna_8	tDR-1:23-Val-AAC-1-M9-U16A	tDR-1:32-Glu-CTC-1-M2-U13A	tDR-1:29-Gly-CCC-1-M4-C13G
Combination 3707	100	63.64	86.14	86.36	100	27.78	84.69	85.42	1	0.29	0.79	0.8	100	33	81	83	100	60	89	88	trna_15	trna_16	trna_8	tDR-13:32-His-GTG-1-U16G	tDR-1:32-Glu-CTC-1-M2-U13A	tDR-1:29-Gly-CCC-1-M4-C13G
Combination 415	100	63.64	84.47	86.36	100	27.78	78.14	80.21	1	0.33	0.74	0.75	100	20	69	67	100	69	92	93	mirna_1	mirna_2	trna_10	hsa-miR-100-5p_chr11(-)_t_0_-4_nont_0_+3_GGT	hsa-miR-128-3p_chr2(+)_chr3(+)_t_0_-3_nont_0_+2_GT	tDR-1:23-Val-AAC-1-M9-U16A
Combination 556	100	63.64	85.77	86.36	100	27.78	78.99	81.25	1	0.33	0.75	0.77	100	20	69	67	100	75	94	94	mirna_1	mirna_8	trna_10	hsa-miR-100-5p_chr11(-)_t_0_-4_nont_0_+3_GGT	hsa-miR-99b-5p_chr19(+)_t_0_-4_nont_0_+3_GGC	tDR-1:23-Val-AAC-1-M9-U16A
Combination 907	100	63.64	85.78	86.36	100	27.78	81.03	82.38	1	0.33	0.76	0.77	100	25	73	73	100	70	92	93	mirna_2	mirna_8	trna_10	hsa-miR-128-3p_chr2(+)_chr3(+)_t_0_-3_nont_0_+2_GT	hsa-miR-99b-5p_chr19(+)_t_0_-4_nont_0_+3_GGC	tDR-1:23-Val-AAC-1-M9-U16A
Combination 2965	100	63.64	84.64	86.36	100	27.27	87.29	88.24	1	0.5	0.8	0.82	100	75	96	100	100	40	79	79	trna_1	trna_12	trna_3	tDR-1:32-Gly-GCC-1-C13A	tDR-1:23-Val-AAC-1-M8-G18C	tDR-1:31-Gly-CCC-3-G17A
Combination 496	100	63.64	83.21	81.82	100	27.27	75.24	79.05	1	0.2	0.71	0.73	100	17	65	67	100	71	92	93	mirna_1	mirna_5	trna_16	hsa-miR-100-5p_chr11(-)_t_0_-4_nont_0_+3_GGT	hsa-miR-152-3p_chr17(-)_t_0_-2_nont_0_+3_TGT	tDR-1:32-Glu-CTC-1-M2-U13A
Combination 500	100	63.64	80.23	81.82	100	26.92	84.41	84.62	1	0.44	0.77	0.78	100	100	100	100	100	40	70	69	mirna_1	mirna_5	trna_2	hsa-miR-100-5p_chr11(-)_t_0_-4_nont_0_+3_GGT	hsa-miR-152-3p_chr17(-)_t_0_-2_nont_0_+3_TGT	tDR-1:33-Gly-GCC-1-C31G
Combination 1910	100	63.64	82.69	81.82	100	26.92	85.82	86.67	1	0.43	0.78	0.8	100	75	96	100	100	42	76	76	mirna_5	trna_12	trna_3	hsa-miR-152-3p_chr17(-)_t_0_-2_nont_0_+3_TGT	tDR-1:23-Val-AAC-1-M8-G18C	tDR-1:31-Gly-CCC-3-G17A
Combination 3242	95.45	63.64	81.63	81.82	96.88	26.92	84.84	85.71	0.96	0.36	0.77	0.78	100	67	96	100	100	43	74	75	trna_10	trna_7	trna_8	tDR-1:23-Val-AAC-1-M9-U16A	tDR-1:33-Gly-CCC-1-M4-C31G	tDR-1:29-Gly-CCC-1-M4-C13G
Combination 3993	100	63.64	82.6	81.82	100	26.92	86.73	87.5	1	0.46	0.79	0.8	100	100	100	100	100	42	74	75	trna_2	trna_4	trna_8	tDR-1:33-Gly-GCC-1-C31G	tDR-1:31-Gly-CCC-3-G17C	tDR-1:29-Gly-CCC-1-M4-C13G
Combination 3222	100	63.64	82.91	81.82	100	26.92	84.97	86.15	1	0.43	0.78	0.78	100	60	92	92	100	40	78	79	trna_10	trna_20	trna_8	tDR-1:23-Val-AAC-1-M9-U16A	tDR-1:34-Glu-CTC-1-M2-U16A	tDR-1:29-Gly-CCC-1-M4-C13G
Combination 1850	100	63.64	84.2	86.36	100	26.92	87.03	87.5	1	0.5	0.8	0.8	100	67	96	100	100	46	78	79	mirna_5	trna_1	trna_13	hsa-miR-152-3p_chr17(-)_t_0_-2_nont_0_+3_TGT	tDR-1:32-Gly-GCC-1-C13A	tDR-1:32-Val-AAC-1-M6-C31A
Combination 666	100	63.64	83.69	86.36	100	26.92	83.8	84.62	1	0.4	0.77	0.78	100	40	85	86	100	46	83	83	mirna_1	trna_13	trna_15	hsa-miR-100-5p_chr11(-)_t_0_-4_nont_0_+3_GGT	tDR-1:32-Val-AAC-1-M6-C31A	tDR-13:32-His-GTG-1-U16G
Combination 543	100	63.64	82.84	81.82	100	26.92	68.59	75.44	1	0.2	0.68	0.67	100	12	57	57	100	82	96	94	mirna_1	mirna_7	trna_18	hsa-miR-100-5p_chr11(-)_t_0_-4_nont_0_+3_GGT	hsa-miR-99a-5p_chr21(+)_t_0_-4_nont_0_+3_GGT	tDR-1:26-Glu-CTC-1-M2-U13G
Combination 3232	100	63.64	83.18	81.82	100	26.67	86.82	87.5	1	0.44	0.79	0.8	100	100	100	100	100	33	75	75	trna_10	trna_4	trna_7	tDR-1:23-Val-AAC-1-M9-U16A	tDR-1:31-Gly-CCC-3-G17C	tDR-1:33-Gly-CCC-1-M4-C31G
Combination 615	95.45	63.64	80.34	81.82	96.88	26.67	82.98	83.33	0.95	0.43	0.75	0.77	100	60	92	100	100	40	74	75	mirna_1	trna_10	trna_12	hsa-miR-100-5p_chr11(-)_t_0_-4_nont_0_+3_GGT	tDR-1:23-Val-AAC-1-M9-U16A	tDR-1:23-Val-AAC-1-M8-G18C
Combination 2964	100	63.64	81.34	81.82	100	26.67	84.52	85.15	1	0.43	0.77	0.78	100	75	96	100	100	40	74	75	trna_1	trna_12	trna_20	tDR-1:32-Gly-GCC-1-C13A	tDR-1:23-Val-AAC-1-M8-G18C	tDR-1:34-Glu-CTC-1-M2-U16A
Combination 657	100	63.64	81.36	81.82	100	26.67	82.91	82.91	1	0.33	0.75	0.76	100	50	88	88	100	47	78	79	mirna_1	trna_12	trna_20	hsa-miR-100-5p_chr11(-)_t_0_-4_nont_0_+3_GGT	tDR-1:23-Val-AAC-1-M8-G18C	tDR-1:34-Glu-CTC-1-M2-U16A
Combination 1857	100	63.64	83.92	86.36	100	75	87.9	88.46	1	0.4	0.8	0.82	100	100	100	100	100	50	76	77	mirna_5	trna_1	trna_2	hsa-miR-152-3p_chr17(-)_t_0_-2_nont_0_+3_TGT	tDR-1:32-Gly-GCC-1-C13A	tDR-1:33-Gly-GCC-1-C31G
Combination 3057	100	63.64	83.92	86.36	100	75	87.9	88.46	1	0.4	0.8	0.82	100	100	100	100	100	50	76	77	trna_1	trna_2	trna_3	tDR-1:32-Gly-GCC-1-C13A	tDR-1:33-Gly-GCC-1-C31G	tDR-1:31-Gly-CCC-3-G17A
Combination 3058	100	63.64	83.92	86.36	100	75	87.9	88.46	1	0.4	0.8	0.82	100	100	100	100	100	50	76	77	trna_1	trna_2	trna_4	tDR-1:32-Gly-GCC-1-C13A	tDR-1:33-Gly-GCC-1-C31G	tDR-1:31-Gly-CCC-3-G17C
Combination 1049	100	63.64	85.26	86.36	100	65	87.6	87.87	1	0.29	0.81	0.82	100	50	95	100	100	50	80	80	mirna_2	trna_15	trna_2	hsa-miR-128-3p_chr2(+)_chr3(+)_t_0_-3_nont_0_+2_GT	tDR-13:32-His-GTG-1-U16G	tDR-1:33-Gly-GCC-1-C31G
Combination 1009	100	63.64	84.11	86.36	100	65	86.11	86.61	1	0.46	0.79	0.8	100	60	92	100	100	50	80	80	mirna_2	trna_12	trna_3	hsa-miR-128-3p_chr2(+)_chr3(+)_t_0_-3_nont_0_+2_GT	tDR-1:23-Val-AAC-1-M8-G18C	tDR-1:31-Gly-CCC-3-G17A
Combination 2981	100	63.64	82.87	81.82	100	65	85.29	86.15	1	0.44	0.78	0.78	100	50	93	100	100	50	78	79	trna_1	trna_13	trna_4	tDR-1:32-Gly-GCC-1-C13A	tDR-1:32-Val-AAC-1-M6-C31A	tDR-1:31-Gly-CCC-3-G17C
Combination 3988	100	63.64	84.12	86.36	100	65	86.04	86.61	1	0.4	0.79	0.8	100	60	92	92	100	50	80	80	trna_2	trna_3	trna_8	tDR-1:33-Gly-GCC-1-C31G	tDR-1:31-Gly-CCC-3-G17A	tDR-1:29-Gly-CCC-1-M4-C13G
Combination 3064	100	63.64	84.49	86.36	100	30	86.2	86.67	1	0.4	0.79	0.8	100	50	92	91	100	40	81	81	trna_1	trna_20	trna_3	tDR-1:32-Gly-GCC-1-C13A	tDR-1:34-Glu-CTC-1-M2-U16A	tDR-1:31-Gly-CCC-3-G17A
Combination 3724	100	63.64	87.4	86.36	100	30	85.51	85.83	1	0.36	0.8	0.8	100	33	81	82	100	67	91	92	trna_15	trna_18	trna_4	tDR-13:32-His-GTG-1-U16G	tDR-1:26-Glu-CTC-1-M2-U13G	tDR-1:31-Gly-CCC-3-G17C
Combination 3233	100	63.64	85.85	86.36	100	30	84.31	85.04	1	0.4	0.79	0.8	100	40	81	82	100	64	88	88	trna_10	trna_4	trna_8	tDR-1:23-Val-AAC-1-M9-U16A	tDR-1:31-Gly-CCC-3-G17C	tDR-1:29-Gly-CCC-1-M4-C13G
Combination 2640	100	63.64	80.94	81.82	100	30	84.6	85.15	1	0.36	0.77	0.78	100	75	96	100	100	40	73	73	mirna_8	trna_15	trna_16	hsa-miR-99b-5p_chr19(+)_t_0_-4_nont_0_+3_GGC	tDR-13:32-His-GTG-1-U16G	tDR-1:32-Glu-CTC-1-M2-U13A
Combination 3697	100	63.64	80.94	81.82	100	30	84.6	85.15	1	0.36	0.77	0.78	100	75	96	100	100	40	73	73	trna_15	trna_16	trna_17	tDR-13:32-His-GTG-1-U16G	tDR-1:32-Glu-CTC-1-M2-U13A	tDR-1:33-Glu-CTC-1-M2-U13A
Combination 3412	100	63.64	82.74	81.82	100	30	85.77	86.67	1	0.44	0.78	0.8	100	67	96	100	100	38	76	75	trna_12	trna_15	trna_18	tDR-1:23-Val-AAC-1-M8-G18C	tDR-13:32-His-GTG-1-U16G	tDR-1:26-Glu-CTC-1-M2-U13G
Combination 2570	100	63.64	84.39	86.36	100	30	78.26	80.36	1	0.29	0.74	0.75	100	20	69	68	100	70	92	93	mirna_8	trna_10	trna_20	hsa-miR-99b-5p_chr19(+)_t_0_-4_nont_0_+3_GGC	tDR-1:23-Val-AAC-1-M9-U16A	tDR-1:34-Glu-CTC-1-M2-U16A
Combination 2468	100	63.64	88.17	86.36	100	30	84.84	85.71	1	0.4	0.8	0.8	100	33	76	78	100	70	94	94	mirna_7	trna_18	trna_20	hsa-miR-99a-5p_chr21(+)_t_0_-4_nont_0_+3_GGT	tDR-1:26-Glu-CTC-1-M2-U13G	tDR-1:34-Glu-CTC-1-M2-U16A
Combination 2552	100	63.64	84.09	84.09	100	30	85.92	86.61	1	0.36	0.79	0.8	100	50	92	91	100	40	80	80	mirna_8	trna_1	trna_20	hsa-miR-99b-5p_chr19(+)_t_0_-4_nont_0_+3_GGC	tDR-1:32-Gly-GCC-1-C13A	tDR-1:34-Glu-CTC-1-M2-U16A
Combination 2342	100	63.64	84.23	86.36	100	30	86.02	86.67	1	0.4	0.79	0.8	100	50	92	91	100	40	80	81	mirna_7	trna_1	trna_20	hsa-miR-99a-5p_chr21(+)_t_0_-4_nont_0_+3_GGT	tDR-1:32-Gly-GCC-1-C13A	tDR-1:34-Glu-CTC-1-M2-U16A
Combination 3817	100	59.09	81.72	81.82	100	66.47	85.18	86.11	1	0.4	0.77	0.78	100	75	96	100	100	50	74	75	trna_16	trna_20	trna_7	tDR-1:32-Glu-CTC-1-M2-U13A	tDR-1:34-Glu-CTC-1-M2-U16A	tDR-1:33-Gly-CCC-1-M4-C31G
Combination 3777	100	59.09	86.46	86.36	100	62.5	87.65	88.24	1	0.44	0.81	0.82	100	50	91	90	100	50	84	85	trna_16	trna_17	trna_2	tDR-1:32-Glu-CTC-1-M2-U13A	tDR-1:33-Glu-CTC-1-M2-U13A	tDR-1:33-Gly-GCC-1-C31G
Combination 3842	100	59.09	83.75	81.82	100	62.5	85.62	86.19	1	0.4	0.78	0.8	100	50	91	90	100	50	80	80	trna_17	trna_18	trna_2	tDR-1:33-Glu-CTC-1-M2-U13A	tDR-1:26-Glu-CTC-1-M2-U13G	tDR-1:33-Gly-GCC-1-C31G
Combination 2457	100	59.09	85.21	86.36	100	62.5	86.71	86.75	1	0.44	0.8	0.8	100	50	91	90	100	50	82	83	mirna_7	trna_17	trna_2	hsa-miR-99a-5p_chr21(+)_t_0_-4_nont_0_+3_GGT	tDR-1:33-Glu-CTC-1-M2-U13A	tDR-1:33-Gly-GCC-1-C31G
Combination 3217	100	59.09	83.24	81.82	100	62.5	84.46	85.42	1	0.44	0.77	0.78	100	50	88	88	100	50	81	81	trna_10	trna_20	trna_3	tDR-1:23-Val-AAC-1-M9-U16A	tDR-1:34-Glu-CTC-1-M2-U16A	tDR-1:31-Gly-CCC-3-G17A
Combination 3914	100	59.09	81.79	81.82	100	61.46	84.23	84.5	1	0.4	0.76	0.77	100	60	92	92	100	50	77	77	trna_18	trna_20	trna_4	tDR-1:26-Glu-CTC-1-M2-U13G	tDR-1:34-Glu-CTC-1-M2-U16A	tDR-1:31-Gly-CCC-3-G17C
Combination 1072	100	59.09	83.89	81.82	100	61.11	85.69	86.19	1	0.36	0.78	0.8	100	50	91	90	100	50	80	80	mirna_2	trna_17	trna_2	hsa-miR-128-3p_chr2(+)_chr3(+)_t_0_-3_nont_0_+2_GT	tDR-1:33-Glu-CTC-1-M2-U13A	tDR-1:33-Gly-GCC-1-C31G
Combination 757	100	59.09	82.94	81.82	100	61.11	84.22	85.29	1	0.36	0.77	0.77	100	50	88	88	100	50	80	80	mirna_1	trna_20	trna_3	hsa-miR-100-5p_chr11(-)_t_0_-4_nont_0_+3_GGT	tDR-1:34-Glu-CTC-1-M2-U16A	tDR-1:31-Gly-CCC-3-G17A
Combination 1109	100	59.09	81.84	81.82	100	59.82	82.61	82.86	1	0.36	0.75	0.75	100	50	85	86	100	50	80	81	mirna_2	trna_20	trna_4	hsa-miR-128-3p_chr2(+)_chr3(+)_t_0_-3_nont_0_+2_GT	tDR-1:34-Glu-CTC-1-M2-U16A	tDR-1:31-Gly-CCC-3-G17C
Combination 3423	100	59.09	80.19	81.82	100	57.14	81.04	81.67	1	0.33	0.73	0.75	100	50	84	83	100	50	79	79	trna_12	trna_16	trna_17	tDR-1:23-Val-AAC-1-M8-G18C	tDR-1:32-Glu-CTC-1-M2-U13A	tDR-1:33-Glu-CTC-1-M2-U13A
Combination 2937	100	59.09	84.55	86.36	100	56.25	85.58	86.19	1	0.4	0.79	0.8	100	50	89	89	100	50	82	82	trna_1	trna_10	trna_8	tDR-1:32-Gly-GCC-1-C13A	tDR-1:23-Val-AAC-1-M9-U16A	tDR-1:29-Gly-CCC-1-M4-C13G
Combination 3906	100	59.09	81.49	81.82	100	49.12	82.91	82.91	1	0.2	0.75	0.76	100	33	87	88	100	50	79	79	trna_18	trna_2	trna_3	tDR-1:26-Glu-CTC-1-M2-U13G	tDR-1:33-Gly-GCC-1-C31G	tDR-1:31-Gly-CCC-3-G17A
Combination 2569	100	59.09	84.07	86.36	100	46.49	83.94	84.25	1	0.22	0.77	0.78	100	33	84	86	100	57	84	85	mirna_8	trna_10	trna_2	hsa-miR-99b-5p_chr19(+)_t_0_-4_nont_0_+3_GGC	tDR-1:23-Val-AAC-1-M9-U16A	tDR-1:33-Gly-GCC-1-C31G
Combination 4002	100	59.09	82.63	81.82	100	46.49	83.87	85.29	1	0.22	0.76	0.78	100	33	88	88	100	50	80	80	trna_2	trna_7	trna_8	tDR-1:33-Gly-GCC-1-C31G	tDR-1:33-Gly-CCC-1-M4-C31G	tDR-1:29-Gly-CCC-1-M4-C13G
Combination 1106	100	59.09	82.27	81.82	100	43.86	82.34	82.91	1	0.25	0.75	0.77	100	33	83	83	100	50	82	82	mirna_2	trna_2	trna_8	hsa-miR-128-3p_chr2(+)_chr3(+)_t_0_-3_nont_0_+2_GT	tDR-1:33-Gly-GCC-1-C31G	tDR-1:29-Gly-CCC-1-M4-C13G
Combination 654	100	59.09	79.99	81.82	100	41.9	80.93	81.67	1	0.2	0.73	0.74	100	25	84	83	100	50	78	79	mirna_1	trna_12	trna_18	hsa-miR-100-5p_chr11(-)_t_0_-4_nont_0_+3_GGT	tDR-1:23-Val-AAC-1-M8-G18C	tDR-1:26-Glu-CTC-1-M2-U13G
Combination 668	100	59.09	81.88	81.82	100	41.76	82.6	82.86	1	0.36	0.75	0.76	100	40	85	86	100	50	80	81	mirna_1	trna_13	trna_17	hsa-miR-100-5p_chr11(-)_t_0_-4_nont_0_+3_GGT	tDR-1:32-Val-AAC-1-M6-C31A	tDR-1:33-Glu-CTC-1-M2-U13A
Combination 3182	100	59.09	81.96	81.82	100	41.76	82.47	82.86	1	0.36	0.75	0.76	100	40	84	86	100	50	81	81	trna_10	trna_17	trna_20	tDR-1:23-Val-AAC-1-M9-U16A	tDR-1:33-Glu-CTC-1-M2-U13A	tDR-1:34-Glu-CTC-1-M2-U16A
Combination 2619	100	59.09	83.26	81.82	100	38.82	83.48	83.33	1	0.4	0.76	0.78	100	40	85	86	100	50	82	83	mirna_8	trna_13	trna_3	hsa-miR-99b-5p_chr19(+)_t_0_-4_nont_0_+3_GGC	tDR-1:32-Val-AAC-1-M6-C31A	tDR-1:31-Gly-CCC-3-G17A
Combination 3134	100	59.09	82.04	81.82	100	38.82	83.6	84.38	1	0.4	0.76	0.78	100	40	89	89	100	50	79	79	trna_10	trna_13	trna_4	tDR-1:23-Val-AAC-1-M9-U16A	tDR-1:32-Val-AAC-1-M6-C31A	tDR-1:31-Gly-CCC-3-G17C
Combination 2756	100	59.09	82.97	81.82	100	38.82	83.16	82.91	1	0.4	0.76	0.77	100	40	84	86	100	60	83	83	sex	trna_10	trna_17		tDR-1:23-Val-AAC-1-M9-U16A	tDR-1:33-Glu-CTC-1-M2-U13A
Combination 3131	100	59.09	83.7	81.82	100	38.57	83.21	82.91	1	0.25	0.76	0.77	100	25	82	83	100	57	84	85	trna_10	trna_13	trna_2	tDR-1:23-Val-AAC-1-M9-U16A	tDR-1:32-Val-AAC-1-M6-C31A	tDR-1:33-Gly-GCC-1-C31G
Combination 713	100	59.09	84.05	86.36	100	38.57	84.23	84.38	1	0.4	0.77	0.78	100	43	85	86	100	58	84	85	mirna_1	trna_16	trna_4	hsa-miR-100-5p_chr11(-)_t_0_-4_nont_0_+3_GGT	tDR-1:32-Glu-CTC-1-M2-U13A	tDR-1:31-Gly-CCC-3-G17C
Combination 3814	100	59.09	83.04	81.82	100	38.03	85.28	86.19	1	0.36	0.78	0.8	100	50	92	100	100	46	79	79	trna_16	trna_20	trna_4	tDR-1:32-Glu-CTC-1-M2-U13A	tDR-1:34-Glu-CTC-1-M2-U16A	tDR-1:31-Gly-CCC-3-G17C
Combination 651	100	59.09	82.89	81.82	100	36.32	85.79	86.36	1	0.2	0.78	0.8	100	50	95	100	100	38	77	77	mirna_1	trna_12	trna_15	hsa-miR-100-5p_chr11(-)_t_0_-4_nont_0_+3_GGT	tDR-1:23-Val-AAC-1-M8-G18C	tDR-13:32-His-GTG-1-U16G
Combination 3116	100	59.09	84.82	86.36	100	35.24	84.05	84.12	1	0.25	0.78	0.78	100	25	82	83	100	57	86	86	trna_10	trna_12	trna_2	tDR-1:23-Val-AAC-1-M9-U16A	tDR-1:23-Val-AAC-1-M8-G18C	tDR-1:33-Gly-GCC-1-C31G
Combination 2566	100	59.09	81.74	81.82	100	35.24	81.07	82.29	1	0.36	0.74	0.75	100	40	81	83	100	50	82	82	mirna_8	trna_10	trna_17	hsa-miR-99b-5p_chr19(+)_t_0_-4_nont_0_+3_GGC	tDR-1:23-Val-AAC-1-M9-U16A	tDR-1:33-Glu-CTC-1-M2-U13A
Combination 2677	100	59.09	81.49	81.82	100	34.82	83.81	84.5	1	0.2	0.76	0.78	100	33	91	90	100	42	76	77	mirna_8	trna_18	trna_2	hsa-miR-99b-5p_chr19(+)_t_0_-4_nont_0_+3_GGC	tDR-1:26-Glu-CTC-1-M2-U13G	tDR-1:33-Gly-GCC-1-C31G
Combination 2302	100	59.09	81.49	81.82	100	34.82	83.81	84.5	1	0.2	0.76	0.78	100	33	91	90	100	42	76	77	mirna_7	mirna_8	trna_2	hsa-miR-99a-5p_chr21(+)_t_0_-4_nont_0_+3_GGT	hsa-miR-99b-5p_chr19(+)_t_0_-4_nont_0_+3_GGC	tDR-1:33-Gly-GCC-1-C31G
Combination 1082	100	59.09	82.74	81.82	100	34.82	84.78	85.71	1	0.22	0.77	0.78	100	33	91	90	100	43	78	79	mirna_2	trna_18	trna_2	hsa-miR-128-3p_chr2(+)_chr3(+)_t_0_-3_nont_0_+2_GT	tDR-1:26-Glu-CTC-1-M2-U13G	tDR-1:33-Gly-GCC-1-C31G
Combination 1985	100	59.09	80.4	81.82	100	34.82	80.31	81.2	1	0.22	0.72	0.74	100	20	81	83	100	50	80	81	mirna_5	trna_18	trna_3	hsa-miR-152-3p_chr17(-)_t_0_-2_nont_0_+3_TGT	tDR-1:26-Glu-CTC-1-M2-U13G	tDR-1:31-Gly-CCC-3-G17A
Combination 3844	100	59.09	83.31	81.82	100	34.82	82.49	82.86	1	0.22	0.75	0.77	100	20	81	83	100	50	85	85	trna_17	trna_18	trna_3	tDR-1:33-Glu-CTC-1-M2-U13A	tDR-1:26-Glu-CTC-1-M2-U13G	tDR-1:31-Gly-CCC-3-G17A
Combination 733	100	59.09	81.69	81.82	100	34.82	81.27	82.29	1	0.22	0.74	0.75	100	20	81	83	100	50	82	82	mirna_1	trna_18	trna_3	hsa-miR-100-5p_chr11(-)_t_0_-4_nont_0_+3_GGT	tDR-1:26-Glu-CTC-1-M2-U13G	tDR-1:31-Gly-CCC-3-G17A
Combination 2696	100	59.09	81.21	81.82	100	34.82	83.61	84.38	1	0.18	0.76	0.77	100	33	91	90	100	42	76	76	mirna_8	trna_2	trna_3	hsa-miR-99b-5p_chr19(+)_t_0_-4_nont_0_+3_GGC	tDR-1:33-Gly-GCC-1-C31G	tDR-1:31-Gly-CCC-3-G17A
Combination 3984	100	59.09	82.67	81.82	100	34.82	84.7	85.71	1	0.2	0.77	0.78	100	33	91	90	100	42	78	79	trna_2	trna_3	trna_4	tDR-1:33-Gly-GCC-1-C31G	tDR-1:31-Gly-CCC-3-G17A	tDR-1:31-Gly-CCC-3-G17C
Combination 1010	100	59.09	79.99	81.82	100	34.82	82.97	83.04	1	0.4	0.75	0.75	100	50	93	100	100	38	74	75	mirna_2	trna_12	trna_4	hsa-miR-128-3p_chr2(+)_chr3(+)_t_0_-3_nont_0_+2_GT	tDR-1:23-Val-AAC-1-M8-G18C	tDR-1:31-Gly-CCC-3-G17C
Combination 3020	100	59.09	83.28	81.82	100	34.82	84.63	85.42	1	0.43	0.77	0.78	100	50	89	89	100	43	81	81	trna_1	trna_16	trna_4	tDR-1:32-Gly-GCC-1-C13A	tDR-1:32-Glu-CTC-1-M2-U13A	tDR-1:31-Gly-CCC-3-G17C
Combination 2700	100	59.09	81.49	81.82	100	34.82	83.81	84.5	1	0.2	0.76	0.78	100	33	91	90	100	42	76	77	mirna_8	trna_2	trna_7	hsa-miR-99b-5p_chr19(+)_t_0_-4_nont_0_+3_GGC	tDR-1:33-Gly-GCC-1-C31G	tDR-1:33-Gly-CCC-1-M4-C31G
Combination 1875	100	59.09	83.97	86.36	100	34.17	86.62	86.8	1	0.36	0.79	0.8	100	67	95	100	100	40	78	79	mirna_5	trna_10	trna_2	hsa-miR-152-3p_chr17(-)_t_0_-2_nont_0_+3_TGT	tDR-1:23-Val-AAC-1-M9-U16A	tDR-1:33-Gly-GCC-1-C31G
Combination 2385	95.45	59.09	79.8	81.82	97.22	34.17	81.29	82.29	0.95	0.25	0.73	0.74	100	50	86	86	100	42	76	77	mirna_7	trna_12	trna_13	hsa-miR-99a-5p_chr21(+)_t_0_-4_nont_0_+3_GGT	tDR-1:23-Val-AAC-1-M8-G18C	tDR-1:32-Val-AAC-1-M6-C31A
Combination 2546	100	59.09	82.04	81.82	100	34.17	83.61	83.63	1	0.4	0.76	0.77	100	50	89	88	100	40	79	80	mirna_8	trna_1	trna_15	hsa-miR-99b-5p_chr19(+)_t_0_-4_nont_0_+3_GGC	tDR-1:32-Gly-GCC-1-C13A	tDR-13:32-His-GTG-1-U16G
Combination 3383	100	59.09	80.23	81.82	100	34.17	82.85	82.91	1	0.33	0.75	0.76	100	50	91	90	100	42	75	75	trna_12	trna_13	trna_16	tDR-1:23-Val-AAC-1-M8-G18C	tDR-1:32-Val-AAC-1-M6-C31A	tDR-1:32-Glu-CTC-1-M2-U13A
Combination 3712	100	59.09	83.42	81.82	100	34.17	84.53	84.12	1	0.25	0.77	0.78	100	50	88	88	100	40	81	81	trna_15	trna_17	trna_20	tDR-13:32-His-GTG-1-U16G	tDR-1:33-Glu-CTC-1-M2-U13A	tDR-1:34-Glu-CTC-1-M2-U16A
Combination 3722	95.45	59.09	80.74	81.82	96.67	34.17	83.33	83.33	0.96	0.33	0.75	0.76	100	67	92	92	100	40	75	75	trna_15	trna_18	trna_20	tDR-13:32-His-GTG-1-U16G	tDR-1:26-Glu-CTC-1-M2-U13G	tDR-1:34-Glu-CTC-1-M2-U16A
Combination 723	100	59.09	80.48	81.82	100	33.33	81.2	81.82	1	0.36	0.73	0.75	100	40	84	86	100	33	78	79	mirna_1	trna_17	trna_3	hsa-miR-100-5p_chr11(-)_t_0_-4_nont_0_+3_GGT	tDR-1:33-Glu-CTC-1-M2-U13A	tDR-1:31-Gly-CCC-3-G17A
Combination 1074	100	59.09	80.48	81.82	100	33.33	81.2	81.82	1	0.36	0.73	0.75	100	40	84	86	100	33	78	79	mirna_2	trna_17	trna_3	hsa-miR-128-3p_chr2(+)_chr3(+)_t_0_-3_nont_0_+2_GT	tDR-1:33-Glu-CTC-1-M2-U13A	tDR-1:31-Gly-CCC-3-G17A
Combination 3824	100	59.09	81.9	81.82	100	33.33	82.49	82.86	1	0.4	0.75	0.76	100	50	85	86	100	33	80	81	trna_16	trna_3	trna_8	tDR-1:32-Glu-CTC-1-M2-U13A	tDR-1:31-Gly-CCC-3-G17A	tDR-1:29-Gly-CCC-1-M4-C13G
Combination 3929	100	59.09	85.81	86.36	100	32.94	84.34	85.04	1	0.36	0.78	0.8	100	33	81	82	100	58	88	88	trna_18	trna_4	trna_8	tDR-1:26-Glu-CTC-1-M2-U13G	tDR-1:31-Gly-CCC-3-G17C	tDR-1:29-Gly-CCC-1-M4-C13G
Combination 490	100	59.09	81.96	81.82	100	32.94	81.24	82.29	1	0.29	0.74	0.75	100	25	81	82	100	54	83	82	mirna_1	mirna_5	trna_10	hsa-miR-100-5p_chr11(-)_t_0_-4_nont_0_+3_GGT	hsa-miR-152-3p_chr17(-)_t_0_-2_nont_0_+3_TGT	tDR-1:23-Val-AAC-1-M9-U16A
Combination 501	100	59.09	82.98	81.82	100	32.94	81.13	81.74	1	0.25	0.74	0.75	100	25	77	78	100	60	86	87	mirna_1	mirna_5	trna_20	hsa-miR-100-5p_chr11(-)_t_0_-4_nont_0_+3_GGT	hsa-miR-152-3p_chr17(-)_t_0_-2_nont_0_+3_TGT	tDR-1:34-Glu-CTC-1-M2-U16A
Combination 426	100	59.09	82.98	81.82	100	32.94	81.13	81.74	1	0.25	0.74	0.75	100	25	77	78	100	60	86	87	mirna_1	mirna_2	trna_20	hsa-miR-100-5p_chr11(-)_t_0_-4_nont_0_+3_GGT	hsa-miR-128-3p_chr2(+)_chr3(+)_t_0_-3_nont_0_+2_GT	tDR-1:34-Glu-CTC-1-M2-U16A
Combination 546	100	59.09	84.31	86.36	100	32.94	82.1	82.86	1	0.25	0.76	0.77	100	25	77	78	100	60	88	88	mirna_1	mirna_7	trna_20	hsa-miR-100-5p_chr11(-)_t_0_-4_nont_0_+3_GGT	hsa-miR-99a-5p_chr21(+)_t_0_-4_nont_0_+3_GGT	tDR-1:34-Glu-CTC-1-M2-U16A
Combination 2656	100	59.09	80.13	81.82	100	32.48	82.66	83.04	1	0.2	0.75	0.76	100	33	91	90	100	42	74	75	mirna_8	trna_16	trna_2	hsa-miR-99b-5p_chr19(+)_t_0_-4_nont_0_+3_GGC	tDR-1:32-Glu-CTC-1-M2-U13A	tDR-1:33-Gly-GCC-1-C31G
Combination 2683	100	59.09	78.73	77.27	100	32.48	79.65	79.46	1	0.22	0.72	0.73	100	33	83	83	100	43	76	76	mirna_8	trna_18	trna_7	hsa-miR-99b-5p_chr19(+)_t_0_-4_nont_0_+3_GGC	tDR-1:26-Glu-CTC-1-M2-U13G	tDR-1:33-Gly-CCC-1-M4-C31G
Combination 1868	100	59.09	81.45	81.82	100	32.48	80.76	81.67	1	0.22	0.73	0.75	100	33	80	82	100	46	82	82	mirna_5	trna_10	trna_13	hsa-miR-152-3p_chr17(-)_t_0_-2_nont_0_+3_TGT	tDR-1:23-Val-AAC-1-M9-U16A	tDR-1:32-Val-AAC-1-M6-C31A
Combination 1000	100	59.09	81.32	81.82	100	32.48	83.61	83.33	1	0.25	0.76	0.76	100	50	91	90	100	46	76	77	mirna_2	trna_12	trna_13	hsa-miR-128-3p_chr2(+)_chr3(+)_t_0_-3_nont_0_+2_GT	tDR-1:23-Val-AAC-1-M8-G18C	tDR-1:32-Val-AAC-1-M6-C31A
Combination 602	95.45	59.09	77.62	77.27	97.06	32.48	78.25	79.17	0.95	0.31	0.7	0.71	100	43	81	83	100	46	76	77	mirna_1	trna_1	trna_17	hsa-miR-100-5p_chr11(-)_t_0_-4_nont_0_+3_GGT	tDR-1:32-Gly-GCC-1-C13A	tDR-1:33-Glu-CTC-1-M2-U13A
Combination 3029	95.45	59.09	81.74	81.82	97.37	32.48	82.97	83.33	0.96	0.4	0.76	0.77	100	50	88	88	100	40	79	80	trna_1	trna_17	trna_20	tDR-1:32-Gly-GCC-1-C13A	tDR-1:33-Glu-CTC-1-M2-U13A	tDR-1:34-Glu-CTC-1-M2-U16A
Combination 3911	100	59.09	83.64	86.36	100	31.9	80.91	82.12	1	0.25	0.75	0.77	100	25	75	75	100	62	88	88	trna_18	trna_2	trna_8	tDR-1:26-Glu-CTC-1-M2-U13G	tDR-1:33-Gly-GCC-1-C31G	tDR-1:29-Gly-CCC-1-M4-C13G
Combination 3709	100	59.09	84.95	86.36	100	31.9	83.52	84.12	1	0.29	0.77	0.8	100	33	81	82	100	62	87	88	trna_15	trna_17	trna_18	tDR-13:32-His-GTG-1-U16G	tDR-1:33-Glu-CTC-1-M2-U13A	tDR-1:26-Glu-CTC-1-M2-U13G
Combination 2642	100	59.09	84.95	86.36	100	31.9	83.52	84.12	1	0.29	0.77	0.8	100	33	81	82	100	62	87	88	mirna_8	trna_15	trna_18	hsa-miR-99b-5p_chr19(+)_t_0_-4_nont_0_+3_GGC	tDR-13:32-His-GTG-1-U16G	tDR-1:26-Glu-CTC-1-M2-U13G
Combination 498	100	59.09	80.37	81.82	100	31.9	77.65	79.05	1	0.22	0.7	0.71	100	20	73	71	100	62	84	85	mirna_1	mirna_5	trna_18	hsa-miR-100-5p_chr11(-)_t_0_-4_nont_0_+3_GGT	hsa-miR-152-3p_chr17(-)_t_0_-2_nont_0_+3_TGT	tDR-1:26-Glu-CTC-1-M2-U13G
Combination 2549	100	59.09	81.18	81.82	100	31.9	78.13	79.87	1	0.18	0.71	0.73	100	14	72	71	100	62	86	87	mirna_8	trna_1	trna_18	hsa-miR-99b-5p_chr19(+)_t_0_-4_nont_0_+3_GGC	tDR-1:32-Gly-GCC-1-C13A	tDR-1:26-Glu-CTC-1-M2-U13G
Combination 3454	100	59.09	81.24	81.82	100	31.62	82.79	82.91	1	0.31	0.75	0.76	100	50	88	88	100	44	78	79	trna_12	trna_18	trna_8	tDR-1:23-Val-AAC-1-M8-G18C	tDR-1:26-Glu-CTC-1-M2-U13G	tDR-1:29-Gly-CCC-1-M4-C13G
Combination 1855	100	59.09	80.28	81.82	100	31.62	78.88	79.46	1	0.33	0.71	0.71	100	29	77	78	100	46	82	82	mirna_5	trna_1	trna_18	hsa-miR-152-3p_chr17(-)_t_0_-2_nont_0_+3_TGT	tDR-1:32-Gly-GCC-1-C13A	tDR-1:26-Glu-CTC-1-M2-U13G
Combination 1804	100	59.09	80.51	81.82	100	31.25	75.95	77.43	1	0.25	0.69	0.71	100	25	69	67	100	60	86	87	mirna_5	mirna_7	trna_8	hsa-miR-152-3p_chr17(-)_t_0_-2_nont_0_+3_TGT	hsa-miR-99a-5p_chr21(+)_t_0_-4_nont_0_+3_GGT	tDR-1:29-Gly-CCC-1-M4-C13G
Combination 853	100	59.09	80.45	81.82	100	29.17	81.23	82.12	1	0.36	0.73	0.75	100	40	84	86	100	42	78	79	mirna_2	mirna_5	trna_3	hsa-miR-128-3p_chr2(+)_chr3(+)_t_0_-3_nont_0_+2_GT	hsa-miR-152-3p_chr17(-)_t_0_-2_nont_0_+3_TGT	tDR-1:31-Gly-CCC-3-G17A
Combination 3439	95.45	59.09	81.74	81.82	97.06	29.17	84.01	85.29	0.96	0.43	0.76	0.78	100	60	92	100	100	40	76	77	trna_12	trna_17	trna_3	tDR-1:23-Val-AAC-1-M8-G18C	tDR-1:33-Glu-CTC-1-M2-U13A	tDR-1:31-Gly-CCC-3-G17A
Combination 502	100	59.09	79.18	81.82	100	29.17	79.31	80.56	1	0.22	0.71	0.71	100	20	81	83	100	42	78	79	mirna_1	mirna_5	trna_3	hsa-miR-100-5p_chr11(-)_t_0_-4_nont_0_+3_GGT	hsa-miR-152-3p_chr17(-)_t_0_-2_nont_0_+3_TGT	tDR-1:31-Gly-CCC-3-G17A
Combination 3030	100	59.09	81.65	81.82	100	29.17	84.18	84.81	1	0.43	0.76	0.78	100	60	92	100	100	42	76	77	trna_1	trna_17	trna_3	tDR-1:32-Gly-GCC-1-C13A	tDR-1:33-Glu-CTC-1-M2-U13A	tDR-1:31-Gly-CCC-3-G17A
Combination 854	100	59.09	78.74	77.27	100	29.17	80.22	81.18	1	0.43	0.72	0.73	100	50	85	86	100	42	75	75	mirna_2	mirna_5	trna_4	hsa-miR-128-3p_chr2(+)_chr3(+)_t_0_-3_nont_0_+2_GT	hsa-miR-152-3p_chr17(-)_t_0_-2_nont_0_+3_TGT	tDR-1:31-Gly-CCC-3-G17C
Combination 662	100	59.09	82.7	81.82	100	29.17	85.57	86.19	1	0.29	0.78	0.79	100	50	95	100	100	42	76	77	mirna_1	trna_12	trna_7	hsa-miR-100-5p_chr11(-)_t_0_-4_nont_0_+3_GGT	tDR-1:23-Val-AAC-1-M8-G18C	tDR-1:33-Gly-CCC-1-M4-C31G
Combination 3417	100	59.09	83.01	81.82	100	28.12	85.99	86.67	1	0.4	0.79	0.8	100	75	96	100	100	33	76	77	trna_12	trna_15	trna_4	tDR-1:23-Val-AAC-1-M8-G18C	tDR-13:32-His-GTG-1-U16G	tDR-1:31-Gly-CCC-3-G17C
Combination 3065	100	59.09	83.14	81.82	100	28.12	86.06	86.67	1	0.46	0.79	0.8	100	75	96	100	100	40	77	77	trna_1	trna_20	trna_4	tDR-1:32-Gly-GCC-1-C13A	tDR-1:34-Glu-CTC-1-M2-U16A	tDR-1:31-Gly-CCC-3-G17C
Combination 2003	100	59.09	82.5	81.82	100	28.12	85.45	86.19	1	0.36	0.78	0.8	100	67	95	100	100	42	76	75	mirna_5	trna_2	trna_4	hsa-miR-152-3p_chr17(-)_t_0_-2_nont_0_+3_TGT	tDR-1:33-Gly-GCC-1-C31G	tDR-1:31-Gly-CCC-3-G17C
Combination 3467	100	59.09	82.5	81.82	100	28.12	85.45	86.19	1	0.36	0.78	0.8	100	67	95	100	100	42	76	75	trna_12	trna_2	trna_4	tDR-1:23-Val-AAC-1-M8-G18C	tDR-1:33-Gly-GCC-1-C31G	tDR-1:31-Gly-CCC-3-G17C
Combination 3480	100	59.09	81.3	81.82	100	28.12	84.63	85.71	1	0.43	0.77	0.78	100	75	96	100	100	38	74	75	trna_12	trna_3	trna_4	tDR-1:23-Val-AAC-1-M8-G18C	tDR-1:31-Gly-CCC-3-G17A	tDR-1:31-Gly-CCC-3-G17C
Combination 1102	100	59.09	84.07	86.36	100	28.12	87.74	87.5	1	0.44	0.8	0.8	100	100	100	100	100	42	76	75	mirna_2	trna_2	trna_4	hsa-miR-128-3p_chr2(+)_chr3(+)_t_0_-3_nont_0_+2_GT	tDR-1:33-Gly-GCC-1-C31G	tDR-1:31-Gly-CCC-3-G17C
Combination 2644	100	59.09	83.13	81.82	100	27.78	86.95	87.5	1	0.5	0.79	0.8	100	100	100	100	100	25	75	75	mirna_8	trna_15	trna_2	hsa-miR-99b-5p_chr19(+)_t_0_-4_nont_0_+3_GGC	tDR-13:32-His-GTG-1-U16G	tDR-1:33-Gly-GCC-1-C31G
Combination 2434	100	59.09	83.13	81.82	100	27.78	86.95	87.5	1	0.5	0.79	0.8	100	100	100	100	100	25	75	75	mirna_7	trna_15	trna_2	hsa-miR-99a-5p_chr21(+)_t_0_-4_nont_0_+3_GGT	tDR-13:32-His-GTG-1-U16G	tDR-1:33-Gly-GCC-1-C31G
Combination 1953	100	59.09	81.65	81.82	100	27.78	83.24	84.12	1	0.29	0.76	0.76	100	50	89	88	100	44	78	79	mirna_5	trna_15	trna_4	hsa-miR-152-3p_chr17(-)_t_0_-2_nont_0_+3_TGT	tDR-13:32-His-GTG-1-U16G	tDR-1:31-Gly-CCC-3-G17C
Combination 899	100	59.09	81.74	81.82	100	27.78	74.58	77.68	1	0.25	0.69	0.71	100	20	65	67	100	62	90	92	mirna_2	mirna_7	trna_4	hsa-miR-128-3p_chr2(+)_chr3(+)_t_0_-3_nont_0_+2_GT	hsa-miR-99a-5p_chr21(+)_t_0_-4_nont_0_+3_GGT	tDR-1:31-Gly-CCC-3-G17C
Combination 3741	100	59.09	83.13	81.82	100	27.78	86.95	87.5	1	0.5	0.79	0.8	100	100	100	100	100	25	75	75	trna_15	trna_2	trna_4	tDR-13:32-His-GTG-1-U16G	tDR-1:33-Gly-GCC-1-C31G	tDR-1:31-Gly-CCC-3-G17C
Combination 503	100	59.09	82.55	81.82	100	27.78	79.37	80.36	1	0.29	0.73	0.73	100	25	73	75	100	58	87	88	mirna_1	mirna_5	trna_4	hsa-miR-100-5p_chr11(-)_t_0_-4_nont_0_+3_GGT	hsa-miR-152-3p_chr17(-)_t_0_-2_nont_0_+3_TGT	tDR-1:31-Gly-CCC-3-G17C
Combination 3762	100	59.09	83.35	81.82	100	27.78	87.1	87.5	1	0.44	0.8	0.8	100	100	100	100	100	33	75	75	trna_15	trna_4	trna_7	tDR-13:32-His-GTG-1-U16G	tDR-1:31-Gly-CCC-3-G17C	tDR-1:33-Gly-CCC-1-M4-C31G
Combination 1014	100	59.09	79.98	81.82	100	27.78	82.65	83.04	1	0.25	0.75	0.75	100	50	91	90	100	44	74	75	mirna_2	trna_12	trna_8	hsa-miR-128-3p_chr2(+)_chr3(+)_t_0_-3_nont_0_+2_GT	tDR-1:23-Val-AAC-1-M8-G18C	tDR-1:29-Gly-CCC-1-M4-C13G
Combination 847	100	59.09	80.6	81.82	100	27.78	75.87	77.73	1	0.18	0.69	0.71	100	17	69	67	100	62	86	87	mirna_2	mirna_5	trna_16	hsa-miR-128-3p_chr2(+)_chr3(+)_t_0_-3_nont_0_+2_GT	hsa-miR-152-3p_chr17(-)_t_0_-2_nont_0_+3_TGT	tDR-1:32-Glu-CTC-1-M2-U13A
Combination 603	100	59.09	79.94	81.82	100	27.78	73.34	75.77	1	0.18	0.67	0.67	100	14	64	66	100	64	88	88	mirna_1	trna_1	trna_18	hsa-miR-100-5p_chr11(-)_t_0_-4_nont_0_+3_GGT	tDR-1:32-Gly-GCC-1-C13A	tDR-1:26-Glu-CTC-1-M2-U13G
Combination 708	100	59.09	81.48	81.82	100	27.78	67.42	75	1	0.2	0.66	0.67	100	14	57	57	100	77	94	94	mirna_1	trna_16	trna_18	hsa-miR-100-5p_chr11(-)_t_0_-4_nont_0_+3_GGT	tDR-1:32-Glu-CTC-1-M2-U13A	tDR-1:26-Glu-CTC-1-M2-U13G
Combination 564	100	59.09	79.98	81.82	100	27.78	70.51	75.24	1	0.18	0.66	0.67	100	12	60	60	100	69	90	92	mirna_1	mirna_8	trna_18	hsa-miR-100-5p_chr11(-)_t_0_-4_nont_0_+3_GGT	hsa-miR-99b-5p_chr19(+)_t_0_-4_nont_0_+3_GGC	tDR-1:26-Glu-CTC-1-M2-U13G
Combination 2360	100	59.09	84.4	86.36	100	27.78	80.11	82.34	1	0.29	0.75	0.76	100	20	73	75	100	69	90	92	mirna_7	trna_10	trna_20	hsa-miR-99a-5p_chr21(+)_t_0_-4_nont_0_+3_GGT	tDR-1:23-Val-AAC-1-M9-U16A	tDR-1:34-Glu-CTC-1-M2-U16A
Combination 1101	100	59.09	81.28	81.82	100	27.27	84.35	85.29	1	0.33	0.77	0.78	100	67	96	100	100	38	74	75	mirna_2	trna_2	trna_3	hsa-miR-128-3p_chr2(+)_chr3(+)_t_0_-3_nont_0_+2_GT	tDR-1:33-Gly-GCC-1-C31G	tDR-1:31-Gly-CCC-3-G17A
Combination 1795	100	59.09	81.36	81.82	100	27.27	71.21	75.83	1	0.22	0.67	0.67	100	14	61	60	100	77	92	93	mirna_5	mirna_7	trna_18	hsa-miR-152-3p_chr17(-)_t_0_-2_nont_0_+3_TGT	hsa-miR-99a-5p_chr21(+)_t_0_-4_nont_0_+3_GGT	tDR-1:26-Glu-CTC-1-M2-U13G
Combination 3448	100	59.09	81.7	81.82	100	27.27	83.95	84.38	1	0.4	0.76	0.78	100	60	92	92	100	40	77	77	trna_12	trna_18	trna_20	tDR-1:23-Val-AAC-1-M8-G18C	tDR-1:26-Glu-CTC-1-M2-U13G	tDR-1:34-Glu-CTC-1-M2-U16A
Combination 3552	100	59.09	81.48	81.82	100	26.92	83.59	84.62	1	0.2	0.76	0.78	100	33	91	90	100	42	76	77	trna_13	trna_18	trna_2	tDR-1:32-Val-AAC-1-M6-C31A	tDR-1:26-Glu-CTC-1-M2-U13G	tDR-1:33-Gly-GCC-1-C31G
Combination 3787	100	59.09	82.76	81.82	100	26.92	85.48	86.61	1	0.36	0.78	0.8	100	67	95	100	100	42	76	77	trna_16	trna_18	trna_2	tDR-1:32-Glu-CTC-1-M2-U13A	tDR-1:26-Glu-CTC-1-M2-U13G	tDR-1:33-Gly-GCC-1-C31G
Combination 3571	95.45	59.09	78.78	77.27	96.88	26.92	82.82	84.38	0.96	0.43	0.75	0.76	100	100	100	100	94	33	68	69	trna_13	trna_2	trna_3	tDR-1:32-Val-AAC-1-M6-C31A	tDR-1:33-Gly-GCC-1-C31G	tDR-1:31-Gly-CCC-3-G17A
Combination 1952	100	59.09	80.34	81.82	100	26.92	83.62	84.38	1	0.43	0.76	0.76	100	75	96	100	100	40	72	72	mirna_5	trna_15	trna_3	hsa-miR-152-3p_chr17(-)_t_0_-2_nont_0_+3_TGT	tDR-13:32-His-GTG-1-U16G	tDR-1:31-Gly-CCC-3-G17A
Combination 3466	100	59.09	79.9	81.82	100	26.92	83.84	84.62	1	0.43	0.76	0.78	100	100	100	100	100	36	70	69	trna_12	trna_2	trna_3	tDR-1:23-Val-AAC-1-M8-G18C	tDR-1:33-Gly-GCC-1-C31G	tDR-1:31-Gly-CCC-3-G17A
Combination 3449	100	59.09	79.84	81.82	100	26.92	84.13	84.62	1	0.43	0.76	0.78	100	100	100	100	100	38	70	69	trna_12	trna_18	trna_3	tDR-1:23-Val-AAC-1-M8-G18C	tDR-1:26-Glu-CTC-1-M2-U13G	tDR-1:31-Gly-CCC-3-G17A
Combination 3210	100	59.09	81.84	81.82	100	26.92	85.92	86.67	1	0.44	0.78	0.8	100	100	100	100	100	25	73	73	trna_10	trna_2	trna_3	tDR-1:23-Val-AAC-1-M9-U16A	tDR-1:33-Gly-GCC-1-C31G	tDR-1:31-Gly-CCC-3-G17A
Combination 3754	100	59.09	80.51	81.82	100	26.92	83.82	84.38	1	0.4	0.76	0.76	100	75	96	100	100	42	72	72	trna_15	trna_3	trna_4	tDR-13:32-His-GTG-1-U16G	tDR-1:31-Gly-CCC-3-G17A	tDR-1:31-Gly-CCC-3-G17C
Combination 3910	100	59.09	81.48	81.82	100	26.92	83.59	84.62	1	0.2	0.76	0.78	100	33	91	90	100	42	76	77	trna_18	trna_2	trna_7	tDR-1:26-Glu-CTC-1-M2-U13G	tDR-1:33-Gly-GCC-1-C31G	tDR-1:33-Gly-CCC-1-M4-C31G
Combination 3810	100	59.09	80.07	81.82	100	26.92	82.52	83.04	1	0.33	0.75	0.76	100	50	92	90	100	33	74	75	trna_16	trna_2	trna_7	tDR-1:32-Glu-CTC-1-M2-U13A	tDR-1:33-Gly-GCC-1-C31G	tDR-1:33-Gly-CCC-1-M4-C31G
Combination 3878	100	59.09	83.18	81.82	100	26.92	87	87.5	1	0.44	0.79	0.8	100	100	100	100	100	33	75	75	trna_17	trna_3	trna_7	tDR-1:33-Glu-CTC-1-M2-U13A	tDR-1:31-Gly-CCC-3-G17A	tDR-1:33-Gly-CCC-1-M4-C31G
Combination 3987	100	59.09	79.9	81.82	100	26.92	83.84	84.62	1	0.43	0.76	0.78	100	100	100	100	100	36	70	69	trna_2	trna_3	trna_7	tDR-1:33-Gly-GCC-1-C31G	tDR-1:31-Gly-CCC-3-G17A	tDR-1:33-Gly-CCC-1-M4-C31G
Combination 727	100	59.09	84.01	86.36	100	26.92	85.7	86.49	1	0.4	0.79	0.8	100	50	91	90	100	46	80	80	mirna_1	trna_17	trna_7	hsa-miR-100-5p_chr11(-)_t_0_-4_nont_0_+3_GGT	tDR-1:33-Glu-CTC-1-M2-U13A	tDR-1:33-Gly-CCC-1-M4-C31G
Combination 3471	100	59.09	82.5	81.82	100	26.92	85.44	86.49	1	0.4	0.78	0.8	100	67	95	100	100	43	76	76	trna_12	trna_2	trna_8	tDR-1:23-Val-AAC-1-M8-G18C	tDR-1:33-Gly-GCC-1-C31G	tDR-1:29-Gly-CCC-1-M4-C13G
Combination 3109	100	59.09	80.06	81.82	100	26.92	82.49	82.88	1	0.2	0.75	0.75	100	33	91	90	100	43	74	75	trna_10	trna_12	trna_13	tDR-1:23-Val-AAC-1-M9-U16A	tDR-1:23-Val-AAC-1-M8-G18C	tDR-1:32-Val-AAC-1-M6-C31A
Combination 2544	100	59.09	80.03	81.82	100	26.92	83.57	84.62	1	0.4	0.76	0.76	100	67	96	100	100	42	72	71	mirna_8	trna_1	trna_13	hsa-miR-99b-5p_chr19(+)_t_0_-4_nont_0_+3_GGC	tDR-1:32-Gly-GCC-1-C13A	tDR-1:32-Val-AAC-1-M6-C31A
Combination 3002	100	59.09	81.94	81.82	100	26.92	84.29	85.29	1	0.4	0.77	0.78	100	60	92	100	100	30	77	77	trna_1	trna_15	trna_17	tDR-1:32-Gly-GCC-1-C13A	tDR-13:32-His-GTG-1-U16G	tDR-1:33-Glu-CTC-1-M2-U13A
Combination 2455	100	59.09	80.15	81.82	100	26.92	66.93	74.12	1	0.2	0.64	0.67	100	14	57	57	100	73	92	93	mirna_7	trna_17	trna_18	hsa-miR-99a-5p_chr21(+)_t_0_-4_nont_0_+3_GGT	tDR-1:33-Glu-CTC-1-M2-U13A	tDR-1:26-Glu-CTC-1-M2-U13G
Combination 3775	100	59.09	81.4	81.82	100	26.92	71.1	75.71	1	0.2	0.67	0.67	100	14	61	60	100	73	92	93	trna_16	trna_17	trna_18	tDR-1:32-Glu-CTC-1-M2-U13A	tDR-1:33-Glu-CTC-1-M2-U13A	tDR-1:26-Glu-CTC-1-M2-U13G
Combination 2665	100	59.09	80.15	81.82	100	26.92	66.93	74.12	1	0.2	0.64	0.67	100	14	57	57	100	73	92	93	mirna_8	trna_17	trna_18	hsa-miR-99b-5p_chr19(+)_t_0_-4_nont_0_+3_GGC	tDR-1:33-Glu-CTC-1-M2-U13A	tDR-1:26-Glu-CTC-1-M2-U13G
Combination 1007	100	59.09	82.66	81.82	100	26.67	86.29	86.67	1	0.4	0.79	0.8	100	100	100	100	100	40	74	73	mirna_2	trna_12	trna_2	hsa-miR-128-3p_chr2(+)_chr3(+)_t_0_-3_nont_0_+2_GT	tDR-1:23-Val-AAC-1-M8-G18C	tDR-1:33-Gly-GCC-1-C31G
Combination 3488	100	59.09	82.75	81.82	100	26.67	85.64	86.36	1	0.36	0.78	0.8	100	67	95	100	100	42	76	77	trna_12	trna_4	trna_7	tDR-1:23-Val-AAC-1-M8-G18C	tDR-1:31-Gly-CCC-3-G17C	tDR-1:33-Gly-CCC-1-M4-C31G
Combination 1849	100	59.09	80.17	81.82	100	26.67	84.02	85.29	1	0.4	0.77	0.78	100	100	100	100	100	30	70	71	mirna_5	trna_1	trna_12	hsa-miR-152-3p_chr17(-)_t_0_-2_nont_0_+3_TGT	tDR-1:32-Gly-GCC-1-C13A	tDR-1:23-Val-AAC-1-M8-G18C
Combination 971	100	59.09	81.93	81.82	100	26.67	83.33	83.33	1	0.36	0.76	0.77	100	40	89	89	100	46	79	79	mirna_2	trna_10	trna_17	hsa-miR-128-3p_chr2(+)_chr3(+)_t_0_-3_nont_0_+2_GT	tDR-1:23-Val-AAC-1-M9-U16A	tDR-1:33-Glu-CTC-1-M2-U13A
Combination 1876	95.45	59.09	78.87	77.27	96.88	26.67	79.82	79.52	0.94	0.33	0.72	0.73	100	40	84	83	100	40	76	76	mirna_5	trna_10	trna_20	hsa-miR-152-3p_chr17(-)_t_0_-2_nont_0_+3_TGT	tDR-1:23-Val-AAC-1-M9-U16A	tDR-1:34-Glu-CTC-1-M2-U16A
Combination 605	100	59.09	81.12	81.82	100	26.47	85.39	85.71	1	0.4	0.77	0.78	100	100	100	100	100	42	72	71	mirna_1	trna_1	trna_2	hsa-miR-100-5p_chr11(-)_t_0_-4_nont_0_+3_GGT	tDR-1:32-Gly-GCC-1-C13A	tDR-1:33-Gly-GCC-1-C31G
Combination 545	100	59.09	81.58	81.82	100	26.47	85.68	86.36	1	0.44	0.78	0.78	100	100	100	100	100	42	72	73	mirna_1	mirna_7	trna_2	hsa-miR-100-5p_chr11(-)_t_0_-4_nont_0_+3_GGT	hsa-miR-99a-5p_chr21(+)_t_0_-4_nont_0_+3_GGT	tDR-1:33-Gly-GCC-1-C31G
Combination 671	95.45	59.09	78.94	77.27	97.06	26.47	81.79	82.86	0.96	0.33	0.74	0.75	100	50	92	100	100	42	72	73	mirna_1	trna_13	trna_2	hsa-miR-100-5p_chr11(-)_t_0_-4_nont_0_+3_GGT	tDR-1:32-Val-AAC-1-M6-C31A	tDR-1:33-Gly-GCC-1-C31G
Combination 2359	100	59.09	77.9	77.27	100	26.47	81.34	83.33	1	0.4	0.75	0.75	100	100	100	100	100	25	67	67	mirna_7	trna_10	trna_2	hsa-miR-99a-5p_chr21(+)_t_0_-4_nont_0_+3_GGT	tDR-1:23-Val-AAC-1-M9-U16A	tDR-1:33-Gly-GCC-1-C31G
Combination 974	100	59.09	80.45	81.82	100	26.47	84.17	85.71	1	0.43	0.77	0.78	100	100	100	100	100	25	70	71	mirna_2	trna_10	trna_2	hsa-miR-128-3p_chr2(+)_chr3(+)_t_0_-3_nont_0_+2_GT	tDR-1:23-Val-AAC-1-M9-U16A	tDR-1:33-Gly-GCC-1-C31G
Combination 750	100	59.09	79.84	81.82	100	26.47	84.24	85	1	0.4	0.76	0.78	100	100	100	100	100	38	70	70	mirna_1	trna_2	trna_3	hsa-miR-100-5p_chr11(-)_t_0_-4_nont_0_+3_GGT	tDR-1:33-Gly-GCC-1-C31G	tDR-1:31-Gly-CCC-3-G17A
Combination 3428	100	59.09	78.84	77.27	100	26.47	82.85	84.38	1	0.33	0.75	0.76	100	100	100	100	100	36	68	69	trna_12	trna_16	trna_3	tDR-1:23-Val-AAC-1-M8-G18C	tDR-1:32-Glu-CTC-1-M2-U13A	tDR-1:31-Gly-CCC-3-G17A
Combination 3861	95.45	59.09	81.36	81.82	96.88	26.47	85.3	86.36	0.96	0.4	0.78	0.78	100	100	100	100	94	33	72	73	trna_17	trna_2	trna_3	tDR-1:33-Glu-CTC-1-M2-U13A	tDR-1:33-Gly-GCC-1-C31G	tDR-1:31-Gly-CCC-3-G17A
Combination 2604	95.45	59.09	81.39	81.82	96.88	26.47	84.56	85.42	0.96	0.4	0.77	0.78	100	75	96	100	100	42	74	74	mirna_8	trna_12	trna_3	hsa-miR-99b-5p_chr19(+)_t_0_-4_nont_0_+3_GGC	tDR-1:23-Val-AAC-1-M8-G18C	tDR-1:31-Gly-CCC-3-G17A
Combination 3806	100	59.09	80.14	81.82	100	26.47	84.26	85	1	0.36	0.76	0.78	100	100	100	100	100	38	70	70	trna_16	trna_2	trna_3	tDR-1:32-Glu-CTC-1-M2-U13A	tDR-1:33-Gly-GCC-1-C31G	tDR-1:31-Gly-CCC-3-G17A
Combination 3429	100	59.09	80.11	81.82	100	26.47	84.35	84.81	1	0.36	0.76	0.78	100	100	100	100	100	38	70	70	trna_12	trna_16	trna_4	tDR-1:23-Val-AAC-1-M8-G18C	tDR-1:32-Glu-CTC-1-M2-U13A	tDR-1:31-Gly-CCC-3-G17C
Combination 3572	100	59.09	78.71	77.27	100	26.47	82.13	84.38	1	0.36	0.75	0.76	100	100	100	100	100	38	68	69	trna_13	trna_2	trna_4	tDR-1:32-Val-AAC-1-M6-C31A	tDR-1:33-Gly-GCC-1-C31G	tDR-1:31-Gly-CCC-3-G17C
Combination 2487	100	59.09	79.91	81.82	100	26.47	83.37	84.62	1	0.36	0.76	0.78	100	100	100	100	100	38	70	69	mirna_7	trna_2	trna_4	hsa-miR-99a-5p_chr21(+)_t_0_-4_nont_0_+3_GGT	tDR-1:33-Gly-GCC-1-C31G	tDR-1:31-Gly-CCC-3-G17C
Combination 3828	95.45	59.09	79.13	77.27	96.67	26.47	82.56	84.5	0.96	0.4	0.76	0.76	100	100	100	100	93	33	69	69	trna_16	trna_4	trna_7	tDR-1:32-Glu-CTC-1-M2-U13A	tDR-1:31-Gly-CCC-3-G17C	tDR-1:33-Gly-CCC-1-M4-C31G
Combination 754	100	59.09	81.58	81.82	100	26.47	85.68	86.36	1	0.44	0.78	0.78	100	100	100	100	100	42	72	73	mirna_1	trna_2	trna_7	hsa-miR-100-5p_chr11(-)_t_0_-4_nont_0_+3_GGT	tDR-1:33-Gly-GCC-1-C31G	tDR-1:33-Gly-CCC-1-M4-C31G
Combination 772	95.45	59.09	79.13	77.27	96.67	26.47	82.56	84.5	0.96	0.4	0.76	0.76	100	100	100	100	93	33	69	69	mirna_1	trna_4	trna_7	hsa-miR-100-5p_chr11(-)_t_0_-4_nont_0_+3_GGT	tDR-1:31-Gly-CCC-3-G17C	tDR-1:33-Gly-CCC-1-M4-C31G
Combination 3752	100	59.09	81.92	81.82	100	26.47	85.56	86.67	1	0.46	0.78	0.78	100	100	100	100	100	20	73	73	trna_15	trna_20	trna_8	tDR-13:32-His-GTG-1-U16G	tDR-1:34-Glu-CTC-1-M2-U16A	tDR-1:29-Gly-CCC-1-M4-C13G
Combination 782	100	59.09	83.85	86.36	100	26.47	86.72	87.5	1	0.44	0.79	0.8	100	67	96	100	100	46	78	79	mirna_1	trna_7	trna_8	hsa-miR-100-5p_chr11(-)_t_0_-4_nont_0_+3_GGT	tDR-1:33-Gly-CCC-1-M4-C31G	tDR-1:29-Gly-CCC-1-M4-C13G
Combination 1915	100	59.09	81.26	81.82	100	26.47	85.01	85.71	1	0.4	0.78	0.78	100	100	100	100	100	38	72	71	mirna_5	trna_12	trna_8	hsa-miR-152-3p_chr17(-)_t_0_-2_nont_0_+3_TGT	tDR-1:23-Val-AAC-1-M8-G18C	tDR-1:29-Gly-CCC-1-M4-C13G
Combination 597	100	59.09	80.35	81.82	100	26.47	84.77	85.29	1	0.4	0.77	0.78	100	100	100	100	100	42	70	71	mirna_1	trna_1	trna_12	hsa-miR-100-5p_chr11(-)_t_0_-4_nont_0_+3_GGT	tDR-1:32-Gly-GCC-1-C13A	tDR-1:23-Val-AAC-1-M8-G18C
Combination 2333	100	59.09	80.35	81.82	100	26.47	84.77	85.29	1	0.4	0.77	0.78	100	100	100	100	100	42	70	71	mirna_7	trna_1	trna_12	hsa-miR-99a-5p_chr21(+)_t_0_-4_nont_0_+3_GGT	tDR-1:32-Gly-GCC-1-C13A	tDR-1:23-Val-AAC-1-M8-G18C
Combination 558	95.45	59.09	80.47	81.82	97.06	26.47	84.67	85.29	0.96	0.4	0.77	0.78	100	100	100	100	94	40	71	71	mirna_1	mirna_8	trna_12	hsa-miR-100-5p_chr11(-)_t_0_-4_nont_0_+3_GGT	hsa-miR-99b-5p_chr19(+)_t_0_-4_nont_0_+3_GGC	tDR-1:23-Val-AAC-1-M8-G18C
Combination 948	95.45	59.09	80.39	81.82	96.88	26.47	84.09	85.29	0.96	0.36	0.77	0.78	100	100	100	100	94	38	70	71	mirna_2	trna_1	trna_12	hsa-miR-128-3p_chr2(+)_chr3(+)_t_0_-3_nont_0_+2_GT	tDR-1:32-Gly-GCC-1-C13A	tDR-1:23-Val-AAC-1-M8-G18C
Combination 888	95.45	59.09	77.48	77.27	97.06	26.47	80.45	82.29	0.95	0.22	0.73	0.74	100	50	95	100	94	30	68	69	mirna_2	mirna_7	trna_12	hsa-miR-128-3p_chr2(+)_chr3(+)_t_0_-3_nont_0_+2_GT	hsa-miR-99a-5p_chr21(+)_t_0_-4_nont_0_+3_GGT	tDR-1:23-Val-AAC-1-M8-G18C
Combination 417	95.45	59.09	79	77.27	97.06	26.47	82.14	83.18	0.95	0.22	0.75	0.75	100	50	95	100	94	30	71	71	mirna_1	mirna_2	trna_12	hsa-miR-100-5p_chr11(-)_t_0_-4_nont_0_+3_GGT	hsa-miR-128-3p_chr2(+)_chr3(+)_t_0_-3_nont_0_+2_GT	tDR-1:23-Val-AAC-1-M8-G18C
Combination 649	95.45	59.09	79.09	81.82	96.88	26.47	82.63	84.38	0.95	0.4	0.76	0.77	100	100	100	100	94	33	68	69	mirna_1	trna_12	trna_13	hsa-miR-100-5p_chr11(-)_t_0_-4_nont_0_+3_GGT	tDR-1:23-Val-AAC-1-M8-G18C	tDR-1:32-Val-AAC-1-M6-C31A
Combination 3410	100	59.09	79.24	77.27	100	26.47	83.15	84.38	1	0.36	0.76	0.76	100	100	100	100	100	38	69	69	trna_12	trna_15	trna_16	tDR-1:23-Val-AAC-1-M8-G18C	tDR-13:32-His-GTG-1-U16G	tDR-1:32-Glu-CTC-1-M2-U13A
Combination 2641	100	59.09	79.5	77.27	100	26.47	83.26	84.38	1	0.33	0.75	0.76	100	75	96	100	100	30	71	71	mirna_8	trna_15	trna_17	hsa-miR-99b-5p_chr19(+)_t_0_-4_nont_0_+3_GGC	tDR-13:32-His-GTG-1-U16G	tDR-1:33-Glu-CTC-1-M2-U13A
Combination 1046	100	59.09	79.32	77.27	100	26.47	82.85	83.85	1	0.36	0.75	0.75	100	75	96	100	100	30	71	71	mirna_2	trna_15	trna_17	hsa-miR-128-3p_chr2(+)_chr3(+)_t_0_-3_nont_0_+2_GT	tDR-13:32-His-GTG-1-U16G	tDR-1:33-Glu-CTC-1-M2-U13A
Combination 695	100	59.09	79.32	77.27	100	26.47	82.85	83.85	1	0.36	0.75	0.75	100	75	96	100	100	30	71	71	mirna_1	trna_15	trna_17	hsa-miR-100-5p_chr11(-)_t_0_-4_nont_0_+3_GGT	tDR-13:32-His-GTG-1-U16G	tDR-1:33-Glu-CTC-1-M2-U13A
Combination 3427	100	59.09	77.75	77.27	100	26.47	81.28	82.88	1	0.36	0.74	0.74	100	75	96	100	100	30	69	69	trna_12	trna_16	trna_20	tDR-1:23-Val-AAC-1-M8-G18C	tDR-1:32-Glu-CTC-1-M2-U13A	tDR-1:34-Glu-CTC-1-M2-U16A
Combination 1008	100	59.09	81.56	81.82	100	26.47	84.69	85.71	1	0.44	0.77	0.78	100	75	96	100	100	30	74	75	mirna_2	trna_12	trna_20	hsa-miR-128-3p_chr2(+)_chr3(+)_t_0_-3_nont_0_+2_GT	tDR-1:23-Val-AAC-1-M8-G18C	tDR-1:34-Glu-CTC-1-M2-U16A
Combination 3701	100	59.09	79.38	77.27	100	26.47	83.31	84.38	1	0.4	0.76	0.76	100	100	100	100	100	40	69	69	trna_15	trna_16	trna_20	tDR-13:32-His-GTG-1-U16G	tDR-1:32-Glu-CTC-1-M2-U13A	tDR-1:34-Glu-CTC-1-M2-U16A
Combination 606	100	59.09	82.93	81.82	100	26.47	84.96	86.19	1	0.4	0.78	0.78	100	50	92	91	100	40	78	79	mirna_1	trna_1	trna_20	hsa-miR-100-5p_chr11(-)_t_0_-4_nont_0_+3_GGT	tDR-1:32-Gly-GCC-1-C13A	tDR-1:34-Glu-CTC-1-M2-U16A
Combination 975	95.45	59.09	79.21	81.82	96.88	26.47	81.6	82.91	0.96	0.4	0.74	0.75	100	50	92	100	94	30	73	73	mirna_2	trna_10	trna_20	hsa-miR-128-3p_chr2(+)_chr3(+)_t_0_-3_nont_0_+2_GT	tDR-1:23-Val-AAC-1-M9-U16A	tDR-1:34-Glu-CTC-1-M2-U16A
Combination 1963	100	59.09	81.9	81.82	100	35	83.29	82.97	1	0.31	0.76	0.77	100	40	88	88	100	30	79	79	mirna_5	trna_16	trna_20	hsa-miR-152-3p_chr17(-)_t_0_-2_nont_0_+3_TGT	tDR-1:32-Glu-CTC-1-M2-U13A	tDR-1:34-Glu-CTC-1-M2-U16A
Combination 3426	100	59.09	81.34	81.82	100	30	84.53	85.71	1	0.33	0.77	0.78	100	67	95	100	100	33	74	75	trna_12	trna_16	trna_2	tDR-1:23-Val-AAC-1-M8-G18C	tDR-1:32-Glu-CTC-1-M2-U13A	tDR-1:33-Gly-GCC-1-C31G
Combination 428	100	59.09	81.28	81.82	100	30	78.69	79.49	1	0.29	0.71	0.73	100	25	73	74	100	58	85	86	mirna_1	mirna_2	trna_4	hsa-miR-100-5p_chr11(-)_t_0_-4_nont_0_+3_GGT	hsa-miR-128-3p_chr2(+)_chr3(+)_t_0_-3_nont_0_+2_GT	tDR-1:31-Gly-CCC-3-G17C
Combination 3167	100	59.09	84.4	86.36	100	30	82.94	83.04	1	0.4	0.76	0.78	100	33	80	80	100	60	87	87	trna_10	trna_16	trna_17	tDR-1:23-Val-AAC-1-M9-U16A	tDR-1:32-Glu-CTC-1-M2-U13A	tDR-1:33-Glu-CTC-1-M2-U13A
Combination 3788	100	59.09	85.63	86.36	100	30	82.95	83.93	1	0.36	0.77	0.78	100	33	76	78	100	64	90	92	trna_16	trna_18	trna_20	tDR-1:32-Glu-CTC-1-M2-U13A	tDR-1:26-Glu-CTC-1-M2-U13G	tDR-1:34-Glu-CTC-1-M2-U16A
Combination 3435	100	54.55	81.03	81.82	100	56.25	82.58	82.86	1	0.33	0.75	0.75	100	50	87	88	100	50	78	79	trna_12	trna_17	trna_18	tDR-1:23-Val-AAC-1-M8-G18C	tDR-1:33-Glu-CTC-1-M2-U13A	tDR-1:26-Glu-CTC-1-M2-U13G
Combination 2785	100	54.55	80.01	81.82	100	48.61	80.63	81.46	1	0.22	0.73	0.74	100	25	83	83	100	50	79	79	sex	trna_12	trna_13		tDR-1:23-Val-AAC-1-M8-G18C	tDR-1:32-Val-AAC-1-M6-C31A
Combination 3811	100	54.55	80.98	81.82	100	46.49	81.38	82.29	1	0.22	0.74	0.75	100	33	83	83	100	50	80	80	trna_16	trna_2	trna_8	tDR-1:32-Glu-CTC-1-M2-U13A	tDR-1:33-Gly-GCC-1-C31G	tDR-1:29-Gly-CCC-1-M4-C13G
Combination 4038	100	54.55	84.56	86.36	100	44.17	85.43	86.19	1	0.5	0.79	0.8	100	57	88	88	100	42	83	83	trna_3	trna_7	trna_8	tDR-1:31-Gly-CCC-3-G17A	tDR-1:33-Gly-CCC-1-M4-C31G	tDR-1:29-Gly-CCC-1-M4-C13G
Combination 2388	100	54.55	78.58	77.27	100	41.9	78.71	79.05	1	0.22	0.7	0.71	100	25	79	80	100	50	78	79	mirna_7	trna_12	trna_16	hsa-miR-99a-5p_chr21(+)_t_0_-4_nont_0_+3_GGT	tDR-1:23-Val-AAC-1-M8-G18C	tDR-1:32-Glu-CTC-1-M2-U13A
Combination 2518	100	54.55	79.56	81.82	100	41.88	81.18	82.14	1	0.22	0.73	0.74	100	33	87	88	100	38	76	76	mirna_7	trna_7	trna_8	hsa-miR-99a-5p_chr21(+)_t_0_-4_nont_0_+3_GGT	tDR-1:33-Gly-CCC-1-M4-C31G	tDR-1:29-Gly-CCC-1-M4-C13G
Combination 3865	100	54.55	83.84	84.09	100	41.07	85.65	86.19	1	0.4	0.78	0.8	100	50	91	90	100	43	80	80	trna_17	trna_2	trna_7	tDR-1:33-Glu-CTC-1-M2-U13A	tDR-1:33-Gly-GCC-1-C31G	tDR-1:33-Gly-CCC-1-M4-C31G
Combination 1914	100	54.55	80.98	81.82	100	41.07	82.21	82.86	1	0.29	0.75	0.75	100	50	86	86	100	43	78	79	mirna_5	trna_12	trna_7	hsa-miR-152-3p_chr17(-)_t_0_-2_nont_0_+3_TGT	tDR-1:23-Val-AAC-1-M8-G18C	tDR-1:33-Gly-CCC-1-M4-C31G
Combination 3575	95.45	54.55	79.9	81.82	97.06	39.17	81.47	82.35	0.95	0.29	0.74	0.74	100	50	87	86	100	42	76	77	trna_13	trna_2	trna_7	tDR-1:32-Val-AAC-1-M6-C31A	tDR-1:33-Gly-GCC-1-C31G	tDR-1:33-Gly-CCC-1-M4-C31G
Combination 1901	95.45	54.55	80.02	81.82	97.06	39.17	80.55	81.25	0.95	0.2	0.73	0.74	100	25	83	83	100	42	79	80	mirna_5	trna_12	trna_13	hsa-miR-152-3p_chr17(-)_t_0_-2_nont_0_+3_TGT	tDR-1:23-Val-AAC-1-M8-G18C	tDR-1:32-Val-AAC-1-M6-C31A
trna_2	95.45	54.55	79.9	81.82	97.06	39.17	81.47	82.35	0.95	0.29	0.74	0.74	100	50	87	86	100	42	76	77	trna_2			tDR-1:33-Gly-GCC-1-C31G
Combination 414	95.45	54.55	77.6	77.27	97.06	38.57	77.3	77.35	0.95	0.33	0.69	0.7	100	40	77	78	100	53	78	79	mirna_1	mirna_2	trna_1	hsa-miR-100-5p_chr11(-)_t_0_-4_nont_0_+3_GGT	hsa-miR-128-3p_chr2(+)_chr3(+)_t_0_-3_nont_0_+2_GT	tDR-1:32-Gly-GCC-1-C13A
Combination 2855	95.45	54.55	77.38	77.27	97.06	38.03	77.79	79.05	0.94	0.22	0.69	0.71	100	33	80	82	100	36	76	76	sex	trna_17	trna_18		tDR-1:33-Glu-CTC-1-M2-U13A	tDR-1:26-Glu-CTC-1-M2-U13G
Combination 917	100	54.55	80.1	81.82	100	36.46	82.72	83.18	1	0.2	0.75	0.76	100	33	91	90	100	33	74	75	mirna_2	mirna_8	trna_2	hsa-miR-128-3p_chr2(+)_chr3(+)_t_0_-3_nont_0_+2_GT	hsa-miR-99b-5p_chr19(+)_t_0_-4_nont_0_+3_GGC	tDR-1:33-Gly-GCC-1-C31G
Combination 3045	95.45	54.55	76.05	77.27	97.06	35.47	77.14	77.35	0.95	0.29	0.68	0.7	100	40	81	83	100	47	74	73	trna_1	trna_18	trna_8	tDR-1:32-Gly-GCC-1-C13A	tDR-1:26-Glu-CTC-1-M2-U13G	tDR-1:29-Gly-CCC-1-M4-C13G
Combination 2564	100	54.55	82.01	81.82	100	35.47	81.33	82.29	1	0.37	0.74	0.75	100	40	81	83	100	50	83	83	mirna_8	trna_10	trna_15	hsa-miR-99b-5p_chr19(+)_t_0_-4_nont_0_+3_GGC	tDR-1:23-Val-AAC-1-M9-U16A	tDR-13:32-His-GTG-1-U16G
Combination 719	95.45	54.55	75.89	77.27	97.06	35.47	74.51	75.29	0.95	0.2	0.66	0.67	100	20	73	71	100	42	78	77	mirna_1	trna_17	trna_18	hsa-miR-100-5p_chr11(-)_t_0_-4_nont_0_+3_GGT	tDR-1:33-Glu-CTC-1-M2-U13A	tDR-1:26-Glu-CTC-1-M2-U13G
Combination 906	100	54.55	79.25	77.27	100	35.24	78.31	79.17	1	0.25	0.7	0.71	100	25	77	78	100	46	81	81	mirna_2	mirna_8	trna_1	hsa-miR-128-3p_chr2(+)_chr3(+)_t_0_-3_nont_0_+2_GT	hsa-miR-99b-5p_chr19(+)_t_0_-4_nont_0_+3_GGC	tDR-1:32-Gly-GCC-1-C13A
Combination 555	100	54.55	79.06	77.27	100	35.24	78.35	79.17	1	0.36	0.7	0.71	100	40	77	78	100	53	80	80	mirna_1	mirna_8	trna_1	hsa-miR-100-5p_chr11(-)_t_0_-4_nont_0_+3_GGT	hsa-miR-99b-5p_chr19(+)_t_0_-4_nont_0_+3_GGC	tDR-1:32-Gly-GCC-1-C13A
Combination 432	100	54.55	77.1	77.27	100	35.24	76.78	77.27	1	0.2	0.68	0.7	100	25	77	78	100	50	77	78	mirna_1	mirna_2	trna_8	hsa-miR-100-5p_chr11(-)_t_0_-4_nont_0_+3_GGT	hsa-miR-128-3p_chr2(+)_chr3(+)_t_0_-3_nont_0_+2_GT	tDR-1:29-Gly-CCC-1-M4-C13G
Combination 912	95.45	54.55	79.69	81.82	96.88	35.24	78.79	79.32	0.95	0.36	0.71	0.71	100	40	77	80	100	50	81	81	mirna_2	mirna_8	trna_15	hsa-miR-128-3p_chr2(+)_chr3(+)_t_0_-3_nont_0_+2_GT	hsa-miR-99b-5p_chr19(+)_t_0_-4_nont_0_+3_GGC	tDR-13:32-His-GTG-1-U16G
Combination 953	95.45	54.55	76.4	77.27	97.06	35.24	74.96	76.04	0.95	0.22	0.67	0.67	100	25	73	75	100	50	78	79	mirna_2	trna_1	trna_17	hsa-miR-128-3p_chr2(+)_chr3(+)_t_0_-3_nont_0_+2_GT	tDR-1:32-Gly-GCC-1-C13A	tDR-1:33-Glu-CTC-1-M2-U13A
Combination 1921	100	54.55	80.1	81.82	100	35.24	79.59	81	1	0.25	0.72	0.74	100	25	80	80	100	50	80	80	mirna_5	trna_13	trna_18	hsa-miR-152-3p_chr17(-)_t_0_-2_nont_0_+3_TGT	tDR-1:32-Val-AAC-1-M6-C31A	tDR-1:26-Glu-CTC-1-M2-U13G
Combination 2458	100	54.55	82.14	81.82	100	35.24	80.28	81.2	1	0.25	0.73	0.75	100	25	77	78	100	58	85	86	mirna_7	trna_17	trna_20	hsa-miR-99a-5p_chr21(+)_t_0_-4_nont_0_+3_GGT	tDR-1:33-Glu-CTC-1-M2-U13A	tDR-1:34-Glu-CTC-1-M2-U16A
Combination 1989	100	54.55	78.83	77.27	100	34.82	80.75	81.2	1	0.22	0.73	0.74	100	33	87	88	100	43	74	75	mirna_5	trna_18	trna_7	hsa-miR-152-3p_chr17(-)_t_0_-2_nont_0_+3_TGT	tDR-1:26-Glu-CTC-1-M2-U13G	tDR-1:33-Gly-CCC-1-M4-C31G
Combination 1908	95.45	54.55	81.13	81.82	97.06	34.17	83.27	83.33	0.95	0.29	0.76	0.76	100	50	90	89	100	42	76	77	mirna_5	trna_12	trna_2	hsa-miR-152-3p_chr17(-)_t_0_-2_nont_0_+3_TGT	tDR-1:23-Val-AAC-1-M8-G18C	tDR-1:33-Gly-GCC-1-C31G
Combination 897	95.45	54.55	79.07	81.82	97.06	33.81	79.16	79.51	0.95	0.22	0.71	0.71	100	25	80	81	100	47	78	79	mirna_2	mirna_7	trna_20	hsa-miR-128-3p_chr2(+)_chr3(+)_t_0_-3_nont_0_+2_GT	hsa-miR-99a-5p_chr21(+)_t_0_-4_nont_0_+3_GGT	tDR-1:34-Glu-CTC-1-M2-U16A
Combination 552	100	54.55	75.91	77.27	100	32.94	74.84	75.71	1	0.2	0.66	0.67	100	25	73	75	100	50	77	78	mirna_1	mirna_7	trna_8	hsa-miR-100-5p_chr11(-)_t_0_-4_nont_0_+3_GGT	hsa-miR-99a-5p_chr21(+)_t_0_-4_nont_0_+3_GGT	tDR-1:29-Gly-CCC-1-M4-C13G
Combination 918	95.45	54.55	76.33	77.27	97.06	32.94	75.86	76.79	0.95	0.22	0.67	0.67	100	25	76	78	100	46	76	77	mirna_2	mirna_8	trna_20	hsa-miR-128-3p_chr2(+)_chr3(+)_t_0_-3_nont_0_+2_GT	hsa-miR-99b-5p_chr19(+)_t_0_-4_nont_0_+3_GGC	tDR-1:34-Glu-CTC-1-M2-U16A
Combination 2303	95.45	54.55	77.5	77.27	97.06	32.94	76.76	77.35	0.95	0.22	0.69	0.71	100	25	76	78	100	46	78	79	mirna_7	mirna_8	trna_20	hsa-miR-99a-5p_chr21(+)_t_0_-4_nont_0_+3_GGT	hsa-miR-99b-5p_chr19(+)_t_0_-4_nont_0_+3_GGC	tDR-1:34-Glu-CTC-1-M2-U16A
Combination 3387	95.45	54.55	79.86	81.82	97.06	32.48	82.22	82.86	0.95	0.29	0.74	0.75	100	50	90	89	100	42	75	75	trna_12	trna_13	trna_2	tDR-1:23-Val-AAC-1-M8-G18C	tDR-1:32-Val-AAC-1-M6-C31A	tDR-1:33-Gly-GCC-1-C31G
Combination 568	100	54.55	77.67	77.27	100	32.48	79.87	80.56	1	0.33	0.72	0.73	100	50	88	88	100	33	72	73	mirna_1	mirna_8	trna_3	hsa-miR-100-5p_chr11(-)_t_0_-4_nont_0_+3_GGT	hsa-miR-99b-5p_chr19(+)_t_0_-4_nont_0_+3_GGC	tDR-1:31-Gly-CCC-3-G17A
Combination 3470	95.45	54.55	79.86	81.82	97.06	32.48	82.22	82.86	0.95	0.29	0.74	0.75	100	50	90	89	100	42	75	75	trna_12	trna_2	trna_7	tDR-1:23-Val-AAC-1-M8-G18C	tDR-1:33-Gly-GCC-1-C31G	tDR-1:33-Gly-CCC-1-M4-C31G
Combination 3453	100	54.55	79.91	81.82	100	32.48	82.53	82.86	1	0.33	0.75	0.76	100	50	91	90	100	36	74	75	trna_12	trna_18	trna_7	tDR-1:23-Val-AAC-1-M8-G18C	tDR-1:26-Glu-CTC-1-M2-U13G	tDR-1:33-Gly-CCC-1-M4-C31G
Combination 2338	95.45	54.55	76.19	77.27	97.06	32.48	76.05	76.67	0.95	0.25	0.67	0.67	100	25	77	78	100	46	76	77	mirna_7	trna_1	trna_17	hsa-miR-99a-5p_chr21(+)_t_0_-4_nont_0_+3_GGT	tDR-1:32-Gly-GCC-1-C13A	tDR-1:33-Glu-CTC-1-M2-U13A
Combination 3165	100	54.55	83.26	81.82	100	31.82	83.53	83.04	1	0.37	0.77	0.78	100	40	85	86	100	45	82	82	trna_10	trna_15	trna_8	tDR-1:23-Val-AAC-1-M9-U16A	tDR-13:32-His-GTG-1-U16G	tDR-1:29-Gly-CCC-1-M4-C13G
Combination 3112	100	54.55	77.35	77.27	100	31.82	79.53	79.52	1	0.18	0.71	0.71	100	25	87	88	100	40	72	73	trna_10	trna_12	trna_16	tDR-1:23-Val-AAC-1-M9-U16A	tDR-1:23-Val-AAC-1-M8-G18C	tDR-1:32-Glu-CTC-1-M2-U13A
Combination 2788	100	54.55	76.16	77.27	100	31.82	78.56	79.17	1	0.33	0.7	0.71	100	50	87	88	100	40	71	71	sex	trna_12	trna_16		tDR-1:23-Val-AAC-1-M8-G18C	tDR-1:32-Glu-CTC-1-M2-U13A
Combination 3603	100	54.55	80.86	81.82	100	31.62	80.15	81.18	1	0.18	0.73	0.74	100	17	79	80	100	46	82	82	trna_13	trna_7	trna_8	tDR-1:32-Val-AAC-1-M6-C31A	tDR-1:33-Gly-CCC-1-M4-C31G	tDR-1:29-Gly-CCC-1-M4-C13G
Combination 3938	100	54.55	80.86	81.82	100	31.62	80.15	81.18	1	0.18	0.73	0.74	100	17	79	80	100	46	82	82	trna_18	trna_7	trna_8	tDR-1:26-Glu-CTC-1-M2-U13G	tDR-1:33-Gly-CCC-1-M4-C31G	tDR-1:29-Gly-CCC-1-M4-C13G
Combination 738	95.45	54.55	77.36	77.27	97.22	31.62	73.77	75.71	0.95	0.22	0.66	0.67	100	20	69	67	100	58	82	81	mirna_1	trna_18	trna_8	hsa-miR-100-5p_chr11(-)_t_0_-4_nont_0_+3_GGT	tDR-1:26-Glu-CTC-1-M2-U13G	tDR-1:29-Gly-CCC-1-M4-C13G
Combination 2297	95.45	54.55	78.38	77.27	97.06	31.62	74.77	76.79	0.94	0.18	0.67	0.67	100	17	69	70	100	50	83	83	mirna_7	mirna_8	trna_15	hsa-miR-99a-5p_chr21(+)_t_0_-4_nont_0_+3_GGT	hsa-miR-99b-5p_chr19(+)_t_0_-4_nont_0_+3_GGC	tDR-13:32-His-GTG-1-U16G
Combination 2565	100	54.55	80.3	81.82	100	31.62	78.37	79.49	1	0.29	0.71	0.71	100	33	76	78	100	45	82	82	mirna_8	trna_10	trna_16	hsa-miR-99b-5p_chr19(+)_t_0_-4_nont_0_+3_GGC	tDR-1:23-Val-AAC-1-M9-U16A	tDR-1:32-Glu-CTC-1-M2-U13A
Combination 2300	95.45	54.55	77.4	77.27	97.22	31.62	75.34	76.79	0.95	0.17	0.67	0.7	100	20	72	71	100	54	80	80	mirna_7	mirna_8	trna_18	hsa-miR-99a-5p_chr21(+)_t_0_-4_nont_0_+3_GGT	hsa-miR-99b-5p_chr19(+)_t_0_-4_nont_0_+3_GGC	tDR-1:26-Glu-CTC-1-M2-U13G
Combination 1798	100	54.55	81.8	81.82	100	31.62	79.87	80.36	1	0.25	0.73	0.74	100	25	76	78	100	54	85	86	mirna_5	mirna_7	trna_20	hsa-miR-152-3p_chr17(-)_t_0_-2_nont_0_+3_TGT	hsa-miR-99a-5p_chr21(+)_t_0_-4_nont_0_+3_GGT	tDR-1:34-Glu-CTC-1-M2-U16A
Combination 858	100	54.55	77.82	77.27	100	31.25	74.12	75.71	1	0.25	0.67	0.67	100	25	69	67	100	46	82	82	mirna_2	mirna_5	trna_8	hsa-miR-128-3p_chr2(+)_chr3(+)_t_0_-3_nont_0_+2_GT	hsa-miR-152-3p_chr17(-)_t_0_-2_nont_0_+3_TGT	tDR-1:29-Gly-CCC-1-M4-C13G
Combination 849	95.45	54.55	78.82	77.27	97.06	31.25	74.79	76.67	0.96	0.2	0.67	0.67	100	17	69	67	100	59	84	85	mirna_2	mirna_5	trna_18	hsa-miR-128-3p_chr2(+)_chr3(+)_t_0_-3_nont_0_+2_GT	hsa-miR-152-3p_chr17(-)_t_0_-2_nont_0_+3_TGT	tDR-1:26-Glu-CTC-1-M2-U13G
Combination 2459	100	54.55	77.78	77.27	100	30.77	80.74	82.14	1	0.36	0.73	0.74	100	60	92	100	100	30	70	71	mirna_7	trna_17	trna_3	hsa-miR-99a-5p_chr21(+)_t_0_-4_nont_0_+3_GGT	tDR-1:33-Glu-CTC-1-M2-U13A	tDR-1:31-Gly-CCC-3-G17A
Combination 3519	100	54.55	83.86	86.36	100	29.17	86.43	86.75	1	0.29	0.79	0.8	100	50	95	100	100	36	78	79	trna_13	trna_15	trna_2	tDR-1:32-Val-AAC-1-M6-C31A	tDR-13:32-His-GTG-1-U16G	tDR-1:33-Gly-GCC-1-C31G
Combination 2679	100	54.55	77.55	77.27	100	29.17	78.85	79.46	1	0.33	0.71	0.71	100	40	84	86	100	42	74	75	mirna_8	trna_18	trna_3	hsa-miR-99b-5p_chr19(+)_t_0_-4_nont_0_+3_GGC	tDR-1:26-Glu-CTC-1-M2-U13G	tDR-1:31-Gly-CCC-3-G17A
Combination 3173	100	54.55	81.93	81.82	100	29.17	84.29	85.42	1	0.44	0.77	0.78	100	60	92	100	100	33	77	77	trna_10	trna_16	trna_4	tDR-1:23-Val-AAC-1-M9-U16A	tDR-1:32-Glu-CTC-1-M2-U13A	tDR-1:31-Gly-CCC-3-G17C
Combination 1800	100	54.55	78.95	77.27	100	29.17	80.37	81.19	1	0.4	0.72	0.73	100	50	85	86	100	42	76	76	mirna_5	mirna_7	trna_4	hsa-miR-152-3p_chr17(-)_t_0_-2_nont_0_+3_TGT	hsa-miR-99a-5p_chr21(+)_t_0_-4_nont_0_+3_GGT	tDR-1:31-Gly-CCC-3-G17C
Combination 1119	100	54.55	79.06	77.27	100	29.17	80.27	80.97	1	0.36	0.72	0.73	100	50	85	86	100	42	76	76	mirna_2	trna_3	trna_8	hsa-miR-128-3p_chr2(+)_chr3(+)_t_0_-3_nont_0_+2_GT	tDR-1:31-Gly-CCC-3-G17A	tDR-1:29-Gly-CCC-1-M4-C13G
Combination 768	100	54.55	80.35	81.82	100	29.17	81.18	81.67	1	0.36	0.73	0.75	100	40	84	86	100	42	78	79	mirna_1	trna_3	trna_8	hsa-miR-100-5p_chr11(-)_t_0_-4_nont_0_+3_GGT	tDR-1:31-Gly-CCC-3-G17A	tDR-1:29-Gly-CCC-1-M4-C13G
Combination 3062	100	54.55	80.96	81.82	100	29.17	83.55	84.38	1	0.29	0.76	0.76	100	50	92	90	100	42	76	76	trna_1	trna_2	trna_8	tDR-1:32-Gly-GCC-1-C13A	tDR-1:33-Gly-GCC-1-C31G	tDR-1:29-Gly-CCC-1-M4-C13G
Combination 2020	100	54.55	80.47	81.82	100	29.17	81.39	82.29	1	0.4	0.74	0.75	100	50	85	86	100	42	78	79	mirna_5	trna_3	trna_8	hsa-miR-152-3p_chr17(-)_t_0_-2_nont_0_+3_TGT	tDR-1:31-Gly-CCC-3-G17A	tDR-1:29-Gly-CCC-1-M4-C13G
Combination 537	95.45	54.55	77.44	77.27	97.06	29.17	79.7	79.52	0.96	0.18	0.71	0.71	100	25	87	88	100	42	73	73	mirna_1	mirna_7	trna_12	hsa-miR-100-5p_chr11(-)_t_0_-4_nont_0_+3_GGT	hsa-miR-99a-5p_chr21(+)_t_0_-4_nont_0_+3_GGT	tDR-1:23-Val-AAC-1-M8-G18C
Combination 1960	95.45	54.55	73.36	72.73	95.83	28.57	75.36	76.19	0.95	0.31	0.67	0.67	100	33	84	86	100	38	68	67	mirna_5	trna_16	trna_18	hsa-miR-152-3p_chr17(-)_t_0_-2_nont_0_+3_TGT	tDR-1:32-Glu-CTC-1-M2-U13A	tDR-1:26-Glu-CTC-1-M2-U13G
Combination 1022	100	54.55	78.2	77.27	100	28.12	79.98	79.52	1	0.18	0.72	0.73	100	25	86	86	100	42	74	75	mirna_2	trna_13	trna_2	hsa-miR-128-3p_chr2(+)_chr3(+)_t_0_-3_nont_0_+2_GT	tDR-1:32-Val-AAC-1-M6-C31A	tDR-1:33-Gly-GCC-1-C31G
Combination 2494	100	54.55	79.1	77.27	100	28.12	81.85	82.91	1	0.33	0.74	0.75	100	50	92	100	100	38	73	73	mirna_7	trna_20	trna_4	hsa-miR-99a-5p_chr21(+)_t_0_-4_nont_0_+3_GGT	tDR-1:34-Glu-CTC-1-M2-U16A	tDR-1:31-Gly-CCC-3-G17C
Combination 3744	100	54.55	82.63	81.82	100	28.12	85.43	86.28	1	0.29	0.78	0.78	100	50	95	100	100	33	76	77	trna_15	trna_2	trna_7	tDR-13:32-His-GTG-1-U16G	tDR-1:33-Gly-GCC-1-C31G	tDR-1:33-Gly-CCC-1-M4-C31G
Combination 3024	95.45	54.55	75.9	77.27	96.15	28.12	76.98	76.93	0.95	0.25	0.68	0.7	100	33	81	83	100	44	73	73	trna_1	trna_16	trna_8	tDR-1:32-Gly-GCC-1-C13A	tDR-1:32-Glu-CTC-1-M2-U13A	tDR-1:29-Gly-CCC-1-M4-C13G
Combination 3522	100	54.55	80.53	81.82	100	27.78	83.21	84.38	1	0.36	0.75	0.77	100	60	93	100	100	42	74	75	trna_13	trna_15	trna_4	tDR-1:32-Val-AAC-1-M6-C31A	tDR-13:32-His-GTG-1-U16G	tDR-1:31-Gly-CCC-3-G17C
Combination 3218	100	54.55	80.35	81.82	100	27.78	83.8	85.29	1	0.43	0.76	0.77	100	75	96	100	100	38	72	73	trna_10	trna_20	trna_4	tDR-1:23-Val-AAC-1-M9-U16A	tDR-1:34-Glu-CTC-1-M2-U16A	tDR-1:31-Gly-CCC-3-G17C
Combination 2654	95.45	54.55	76.18	77.27	97.22	27.78	71.05	73.77	0.93	0.17	0.63	0.63	100	17	64	67	100	53	82	82	mirna_8	trna_16	trna_18	hsa-miR-99b-5p_chr19(+)_t_0_-4_nont_0_+3_GGC	tDR-1:32-Glu-CTC-1-M2-U13A	tDR-1:26-Glu-CTC-1-M2-U13G
Combination 3026	100	54.55	79.69	81.82	100	27.78	75.16	77.08	1	0.17	0.68	0.7	100	14	68	67	100	64	86	86	trna_1	trna_17	trna_18	tDR-1:32-Gly-GCC-1-C13A	tDR-1:33-Glu-CTC-1-M2-U13A	tDR-1:26-Glu-CTC-1-M2-U13G
Combination 1070	100	54.55	77.3	77.27	100	27.78	69.36	71.9	1	0.2	0.63	0.63	100	14	61	60	100	64	86	87	mirna_2	trna_17	trna_18	hsa-miR-128-3p_chr2(+)_chr3(+)_t_0_-3_nont_0_+2_GT	tDR-1:33-Glu-CTC-1-M2-U13A	tDR-1:26-Glu-CTC-1-M2-U13G
Combination 3389	100	54.55	81.35	81.82	100	27.27	85.41	86.52	1	0.43	0.78	0.78	100	100	100	100	100	33	72	73	trna_12	trna_13	trna_3	tDR-1:23-Val-AAC-1-M8-G18C	tDR-1:32-Val-AAC-1-M6-C31A	tDR-1:31-Gly-CCC-3-G17A
Combination 1983	100	54.55	79.97	81.82	100	26.92	82.58	83.04	1	0.2	0.75	0.76	100	33	91	90	100	36	74	75	mirna_5	trna_18	trna_2	hsa-miR-152-3p_chr17(-)_t_0_-2_nont_0_+3_TGT	tDR-1:26-Glu-CTC-1-M2-U13G	tDR-1:33-Gly-GCC-1-C31G
Combination 2446	100	54.55	78.72	77.27	100	26.92	81.37	82.35	1	0.33	0.74	0.75	100	50	92	90	100	36	72	73	mirna_7	trna_16	trna_2	hsa-miR-99a-5p_chr21(+)_t_0_-4_nont_0_+3_GGT	tDR-1:32-Glu-CTC-1-M2-U13A	tDR-1:33-Gly-GCC-1-C31G
Combination 2467	100	54.55	80.22	81.82	100	26.92	81.77	82.86	1	0.2	0.74	0.76	100	33	88	88	100	42	76	77	mirna_7	trna_18	trna_2	hsa-miR-99a-5p_chr21(+)_t_0_-4_nont_0_+3_GGT	tDR-1:26-Glu-CTC-1-M2-U13G	tDR-1:33-Gly-GCC-1-C31G
Combination 425	100	54.55	80.24	81.82	100	26.92	84.2	85.29	1	0.43	0.77	0.78	100	100	100	100	100	36	70	71	mirna_1	mirna_2	trna_2	hsa-miR-100-5p_chr11(-)_t_0_-4_nont_0_+3_GGT	hsa-miR-128-3p_chr2(+)_chr3(+)_t_0_-3_nont_0_+2_GT	tDR-1:33-Gly-GCC-1-C31G
Combination 2392	100	54.55	81.25	81.82	100	26.92	84.5	85.29	1	0.36	0.77	0.78	100	67	95	100	100	36	74	75	mirna_7	trna_12	trna_2	hsa-miR-99a-5p_chr21(+)_t_0_-4_nont_0_+3_GGT	tDR-1:23-Val-AAC-1-M8-G18C	tDR-1:33-Gly-GCC-1-C31G
Combination 3531	100	54.55	80.01	81.82	100	26.92	83.05	84.38	1	0.33	0.76	0.77	100	67	95	100	100	33	72	73	trna_13	trna_16	trna_2	tDR-1:32-Val-AAC-1-M6-C31A	tDR-1:32-Glu-CTC-1-M2-U13A	tDR-1:33-Gly-GCC-1-C31G
Combination 2669	100	54.55	79.19	77.27	100	26.92	82.06	82.91	1	0.4	0.74	0.75	100	60	92	100	100	30	73	73	mirna_8	trna_17	trna_3	hsa-miR-99b-5p_chr19(+)_t_0_-4_nont_0_+3_GGC	tDR-1:33-Glu-CTC-1-M2-U13A	tDR-1:31-Gly-CCC-3-G17A
Combination 2486	95.45	54.55	78.75	77.27	96.88	26.92	82.71	84.38	0.96	0.43	0.75	0.76	100	100	100	100	94	33	68	69	mirna_7	trna_2	trna_3	hsa-miR-99a-5p_chr21(+)_t_0_-4_nont_0_+3_GGT	tDR-1:33-Gly-GCC-1-C31G	tDR-1:31-Gly-CCC-3-G17A
Combination 1925	100	54.55	81.8	81.82	100	26.92	83.23	84.38	1	0.36	0.76	0.77	100	60	89	88	100	33	78	79	mirna_5	trna_13	trna_3	hsa-miR-152-3p_chr17(-)_t_0_-2_nont_0_+3_TGT	tDR-1:32-Val-AAC-1-M6-C31A	tDR-1:31-Gly-CCC-3-G17A
Combination 1085	95.45	54.55	76.41	77.27	96.15	26.92	79.32	81.25	0.96	0.36	0.72	0.73	100	50	93	100	93	33	68	69	mirna_2	trna_18	trna_4	hsa-miR-128-3p_chr2(+)_chr3(+)_t_0_-3_nont_0_+2_GT	tDR-1:26-Glu-CTC-1-M2-U13G	tDR-1:31-Gly-CCC-3-G17C
Combination 3748	100	54.55	81.65	81.82	100	26.92	84.76	85.71	1	0.29	0.77	0.78	100	50	96	100	100	42	74	75	trna_15	trna_20	trna_4	tDR-13:32-His-GTG-1-U16G	tDR-1:34-Glu-CTC-1-M2-U16A	tDR-1:31-Gly-CCC-3-G17C
Combination 3194	100	54.55	80.83	81.82	100	26.92	83.49	84.62	1	0.36	0.76	0.76	100	60	93	100	100	33	75	75	trna_10	trna_18	trna_4	tDR-1:23-Val-AAC-1-M9-U16A	tDR-1:26-Glu-CTC-1-M2-U13G	tDR-1:31-Gly-CCC-3-G17C
Combination 1078	95.45	54.55	79.05	77.27	96.88	26.92	82.53	83.33	0.96	0.43	0.75	0.76	100	67	95	100	94	40	71	71	mirna_2	trna_17	trna_7	hsa-miR-128-3p_chr2(+)_chr3(+)_t_0_-3_nont_0_+2_GT	tDR-1:33-Glu-CTC-1-M2-U13A	tDR-1:33-Gly-CCC-1-M4-C31G
Combination 3483	95.45	54.55	80.32	81.82	97.06	26.92	84.06	85.29	0.96	0.46	0.77	0.78	100	100	100	100	94	33	70	71	trna_12	trna_3	trna_7	tDR-1:23-Val-AAC-1-M8-G18C	tDR-1:31-Gly-CCC-3-G17A	tDR-1:33-Gly-CCC-1-M4-C31G
Combination 3548	95.45	54.55	79.05	77.27	96.88	26.92	82.53	83.33	0.96	0.43	0.75	0.76	100	67	95	100	94	40	71	71	trna_13	trna_17	trna_7	tDR-1:32-Val-AAC-1-M6-C31A	tDR-1:33-Glu-CTC-1-M2-U13A	tDR-1:33-Gly-CCC-1-M4-C31G
Combination 3992	100	54.55	80.94	81.82	100	26.92	84.06	85.29	1	0.33	0.76	0.78	100	67	95	100	100	42	74	73	trna_2	trna_4	trna_7	tDR-1:33-Gly-GCC-1-C31G	tDR-1:31-Gly-CCC-3-G17C	tDR-1:33-Gly-CCC-1-M4-C31G
Combination 3848	100	54.55	81.46	81.82	100	26.92	82.81	82.91	1	0.36	0.75	0.76	100	50	87	88	100	46	79	79	trna_17	trna_18	trna_7	tDR-1:33-Glu-CTC-1-M2-U13A	tDR-1:26-Glu-CTC-1-M2-U13G	tDR-1:33-Gly-CCC-1-M4-C31G
Combination 2608	100	54.55	79.97	81.82	100	26.92	82.58	83.04	1	0.2	0.75	0.76	100	33	91	90	100	36	74	75	mirna_8	trna_12	trna_7	hsa-miR-99b-5p_chr19(+)_t_0_-4_nont_0_+3_GGC	tDR-1:23-Val-AAC-1-M8-G18C	tDR-1:33-Gly-CCC-1-M4-C31G
Combination 2673	100	54.55	81.46	81.82	100	26.92	82.81	82.91	1	0.36	0.75	0.76	100	50	87	88	100	46	79	79	mirna_8	trna_17	trna_7	hsa-miR-99b-5p_chr19(+)_t_0_-4_nont_0_+3_GGC	tDR-1:33-Glu-CTC-1-M2-U13A	tDR-1:33-Gly-CCC-1-M4-C31G
Combination 2463	95.45	54.55	79.05	77.27	96.88	26.92	82.53	83.33	0.96	0.43	0.75	0.76	100	67	95	100	94	40	71	71	mirna_7	trna_17	trna_7	hsa-miR-99a-5p_chr21(+)_t_0_-4_nont_0_+3_GGT	tDR-1:33-Glu-CTC-1-M2-U13A	tDR-1:33-Gly-CCC-1-M4-C31G
Combination 3783	100	54.55	82.66	81.82	100	26.92	83.71	84.12	1	0.36	0.76	0.78	100	50	87	88	100	46	80	80	trna_16	trna_17	trna_7	tDR-1:32-Glu-CTC-1-M2-U13A	tDR-1:33-Glu-CTC-1-M2-U13A	tDR-1:33-Gly-CCC-1-M4-C31G
Combination 2504	95.45	54.55	77.66	77.27	96.67	26.92	80.57	82.29	0.96	0.33	0.73	0.74	100	60	93	100	94	33	70	70	mirna_7	trna_3	trna_8	hsa-miR-99a-5p_chr21(+)_t_0_-4_nont_0_+3_GGT	tDR-1:31-Gly-CCC-3-G17A	tDR-1:29-Gly-CCC-1-M4-C13G
Combination 3924	100	54.55	77.63	77.27	100	26.92	80.56	82.14	1	0.33	0.73	0.74	100	60	93	100	100	33	70	71	trna_18	trna_3	trna_8	tDR-1:26-Glu-CTC-1-M2-U13G	tDR-1:31-Gly-CCC-3-G17A	tDR-1:29-Gly-CCC-1-M4-C13G
Combination 3498	100	54.55	81.1	81.82	100	26.92	84.1	85.71	1	0.4	0.77	0.78	100	67	95	100	100	36	74	75	trna_12	trna_7	trna_8	tDR-1:23-Val-AAC-1-M8-G18C	tDR-1:33-Gly-CCC-1-M4-C31G	tDR-1:29-Gly-CCC-1-M4-C13G
Combination 841	100	54.55	77.81	77.27	100	26.92	79.23	79.52	1	0.31	0.71	0.72	100	40	85	86	100	46	74	75	mirna_2	mirna_5	trna_10	hsa-miR-128-3p_chr2(+)_chr3(+)_t_0_-3_nont_0_+2_GT	hsa-miR-152-3p_chr17(-)_t_0_-2_nont_0_+3_TGT	tDR-1:23-Val-AAC-1-M9-U16A
Combination 492	95.45	54.55	77.51	77.27	97.06	26.92	79.7	79.52	0.96	0.2	0.72	0.71	100	25	87	88	94	42	73	73	mirna_1	mirna_5	trna_12	hsa-miR-100-5p_chr11(-)_t_0_-4_nont_0_+3_GGT	hsa-miR-152-3p_chr17(-)_t_0_-2_nont_0_+3_TGT	tDR-1:23-Val-AAC-1-M8-G18C
Combination 3424	100	54.55	78.58	77.27	100	26.92	80.41	80.21	1	0.36	0.72	0.74	100	50	87	88	100	43	74	75	trna_12	trna_16	trna_18	tDR-1:23-Val-AAC-1-M8-G18C	tDR-1:32-Glu-CTC-1-M2-U13A	tDR-1:26-Glu-CTC-1-M2-U13G
Combination 1023	100	54.55	79.12	79.54	100	26.92	82.71	83.33	1	0.36	0.75	0.75	100	67	96	100	100	38	70	71	mirna_2	trna_13	trna_20	hsa-miR-128-3p_chr2(+)_chr3(+)_t_0_-3_nont_0_+2_GT	tDR-1:32-Val-AAC-1-M6-C31A	tDR-1:34-Glu-CTC-1-M2-U16A
Combination 1797	100	54.55	78.71	77.27	100	26.67	82.87	84.38	1	0.43	0.75	0.76	100	100	100	100	100	29	68	69	mirna_5	mirna_7	trna_2	hsa-miR-152-3p_chr17(-)_t_0_-2_nont_0_+3_TGT	hsa-miR-99a-5p_chr21(+)_t_0_-4_nont_0_+3_GGT	tDR-1:33-Gly-GCC-1-C31G
Combination 1962	95.45	54.55	78.37	77.27	96.88	26.67	81.57	82.91	0.95	0.33	0.74	0.75	100	67	95	100	94	33	70	71	mirna_5	trna_16	trna_2	hsa-miR-152-3p_chr17(-)_t_0_-2_nont_0_+3_TGT	tDR-1:32-Glu-CTC-1-M2-U13A	tDR-1:33-Gly-GCC-1-C31G
Combination 2010	100	54.55	80.29	81.82	100	26.67	82.82	83.33	1	0.29	0.75	0.75	100	50	92	92	100	44	74	75	mirna_5	trna_20	trna_4	hsa-miR-152-3p_chr17(-)_t_0_-2_nont_0_+3_TGT	tDR-1:34-Glu-CTC-1-M2-U16A	tDR-1:31-Gly-CCC-3-G17C
Combination 4028	95.45	54.55	79.12	77.27	96.67	26.67	82.73	84.62	0.96	0.44	0.76	0.76	100	100	100	100	93	33	69	69	trna_3	trna_4	trna_7	tDR-1:31-Gly-CCC-3-G17A	tDR-1:31-Gly-CCC-3-G17C	tDR-1:33-Gly-CCC-1-M4-C31G
Combination 1013	100	54.55	79.6	81.82	100	26.67	81.78	82.91	1	0.25	0.74	0.75	100	50	90	89	100	40	74	75	mirna_2	trna_12	trna_7	hsa-miR-128-3p_chr2(+)_chr3(+)_t_0_-3_nont_0_+2_GT	tDR-1:23-Val-AAC-1-M8-G18C	tDR-1:33-Gly-CCC-1-M4-C31G
Combination 2575	100	54.55	77.97	77.27	100	26.67	81.3	82.97	1	0.31	0.74	0.75	100	67	96	100	100	25	69	69	mirna_8	trna_10	trna_7	hsa-miR-99b-5p_chr19(+)_t_0_-4_nont_0_+3_GGC	tDR-1:23-Val-AAC-1-M9-U16A	tDR-1:33-Gly-CCC-1-M4-C31G
Combination 3593	100	54.55	80.41	81.82	100	26.67	83.41	84.38	1	0.36	0.76	0.76	100	67	95	100	100	33	73	73	trna_13	trna_4	trna_7	tDR-1:32-Val-AAC-1-M6-C31A	tDR-1:31-Gly-CCC-3-G17C	tDR-1:33-Gly-CCC-1-M4-C31G
Combination 1867	95.45	54.55	77.14	77.27	97.06	26.67	79.28	79.49	0.95	0.2	0.71	0.71	100	25	87	88	100	43	72	73	mirna_5	trna_10	trna_12	hsa-miR-152-3p_chr17(-)_t_0_-2_nont_0_+3_TGT	tDR-1:23-Val-AAC-1-M9-U16A	tDR-1:23-Val-AAC-1-M8-G18C
Combination 2751	95.45	54.55	77.14	77.27	97.06	26.67	79.28	79.49	0.95	0.2	0.71	0.71	100	25	87	88	100	43	72	73	sex	trna_10	trna_12		tDR-1:23-Val-AAC-1-M9-U16A	tDR-1:23-Val-AAC-1-M8-G18C
Combination 846	95.45	54.55	75.15	77.27	96.43	26.67	77.7	79.17	0.94	0.33	0.7	0.71	100	50	89	89	100	38	68	69	mirna_2	mirna_5	trna_15	hsa-miR-128-3p_chr2(+)_chr3(+)_t_0_-3_nont_0_+2_GT	hsa-miR-152-3p_chr17(-)_t_0_-2_nont_0_+3_TGT	tDR-13:32-His-GTG-1-U16G
Combination 1918	95.45	54.55	76.76	77.27	97.06	26.67	79.61	81.41	0.92	0.31	0.72	0.74	100	60	92	100	94	41	69	69	mirna_5	trna_13	trna_15	hsa-miR-152-3p_chr17(-)_t_0_-2_nont_0_+3_TGT	tDR-1:32-Val-AAC-1-M6-C31A	tDR-13:32-His-GTG-1-U16G
Combination 2958	100	54.55	80.73	81.82	100	26.67	84.81	85.71	1	0.44	0.77	0.78	100	100	100	100	100	20	71	71	trna_1	trna_12	trna_15	tDR-1:32-Gly-GCC-1-C13A	tDR-1:23-Val-AAC-1-M8-G18C	tDR-13:32-His-GTG-1-U16G
Combination 852	95.45	54.55	74.95	77.27	97.06	26.67	76.77	79.06	0.95	0.22	0.7	0.71	100	25	88	88	94	33	68	69	mirna_2	mirna_5	trna_20	hsa-miR-128-3p_chr2(+)_chr3(+)_t_0_-3_nont_0_+2_GT	hsa-miR-152-3p_chr17(-)_t_0_-2_nont_0_+3_TGT	tDR-1:34-Glu-CTC-1-M2-U16A
Combination 1951	100	54.55	77.75	77.27	100	26.67	78.74	79.46	1	0.25	0.71	0.71	100	50	84	83	100	30	75	75	mirna_5	trna_15	trna_20	hsa-miR-152-3p_chr17(-)_t_0_-2_nont_0_+3_TGT	tDR-13:32-His-GTG-1-U16G	tDR-1:34-Glu-CTC-1-M2-U16A
Combination 957	95.45	54.55	81.62	81.82	97.37	26.67	83.68	84.38	0.96	0.36	0.76	0.78	100	50	92	91	100	40	76	77	mirna_2	trna_1	trna_20	hsa-miR-128-3p_chr2(+)_chr3(+)_t_0_-3_nont_0_+2_GT	tDR-1:32-Gly-GCC-1-C13A	tDR-1:34-Glu-CTC-1-M2-U16A
Combination 2931	95.45	54.55	79	77.27	96.88	26.67	80.75	82.32	0.95	0.36	0.73	0.75	100	50	88	88	100	30	75	75	trna_1	trna_10	trna_20	tDR-1:32-Gly-GCC-1-C13A	tDR-1:23-Val-AAC-1-M9-U16A	tDR-1:34-Glu-CTC-1-M2-U16A
Combination 489	100	54.55	75.38	77.27	100	26.47	77.1	79.17	1	0.31	0.7	0.71	100	50	89	88	100	30	69	69	mirna_1	mirna_5	trna_1	hsa-miR-100-5p_chr11(-)_t_0_-4_nont_0_+3_GGT	hsa-miR-152-3p_chr17(-)_t_0_-2_nont_0_+3_TGT	tDR-1:32-Gly-GCC-1-C13A
Combination 731	100	54.55	78.84	77.27	100	26.47	82.37	84.38	1	0.43	0.75	0.76	100	100	100	100	100	33	68	69	mirna_1	trna_18	trna_2	hsa-miR-100-5p_chr11(-)_t_0_-4_nont_0_+3_GGT	tDR-1:26-Glu-CTC-1-M2-U13G	tDR-1:33-Gly-GCC-1-C31G
Combination 919	95.45	54.55	75.09	72.73	96.43	26.47	77.64	79.41	0.96	0.29	0.71	0.71	100	60	93	100	100	30	66	67	mirna_2	mirna_8	trna_3	hsa-miR-128-3p_chr2(+)_chr3(+)_t_0_-3_nont_0_+2_GT	hsa-miR-99b-5p_chr19(+)_t_0_-4_nont_0_+3_GGC	tDR-1:31-Gly-CCC-3-G17A
Combination 3390	100	54.55	79.84	81.82	100	26.47	83.81	84.62	1	0.36	0.76	0.78	100	100	100	100	100	38	70	69	trna_12	trna_13	trna_4	tDR-1:23-Val-AAC-1-M8-G18C	tDR-1:32-Val-AAC-1-M6-C31A	tDR-1:31-Gly-CCC-3-G17C
Combination 659	100	54.55	77.35	77.27	100	26.47	81.18	83.33	1	0.36	0.74	0.75	100	100	100	100	100	31	66	67	mirna_1	trna_12	trna_4	hsa-miR-100-5p_chr11(-)_t_0_-4_nont_0_+3_GGT	tDR-1:23-Val-AAC-1-M8-G18C	tDR-1:31-Gly-CCC-3-G17C
Combination 1878	100	54.55	80.01	81.82	100	26.47	83.45	84.38	1	0.4	0.76	0.76	100	75	96	100	100	38	72	72	mirna_5	trna_10	trna_4	hsa-miR-152-3p_chr17(-)_t_0_-2_nont_0_+3_TGT	tDR-1:23-Val-AAC-1-M9-U16A	tDR-1:31-Gly-CCC-3-G17C
Combination 2016	95.45	54.55	77.74	77.27	96.67	26.47	80.79	82.91	0.96	0.4	0.74	0.75	100	75	96	100	93	33	68	69	mirna_5	trna_3	trna_4	hsa-miR-152-3p_chr17(-)_t_0_-2_nont_0_+3_TGT	tDR-1:31-Gly-CCC-3-G17A	tDR-1:31-Gly-CCC-3-G17C
Combination 1911	100	54.55	79.84	81.82	100	26.47	83.81	84.62	1	0.36	0.76	0.78	100	100	100	100	100	38	70	69	mirna_5	trna_12	trna_4	hsa-miR-152-3p_chr17(-)_t_0_-2_nont_0_+3_TGT	tDR-1:23-Val-AAC-1-M8-G18C	tDR-1:31-Gly-CCC-3-G17C
Combination 3450	100	54.55	78.64	77.27	100	26.47	82.92	84.38	1	0.4	0.75	0.76	100	100	100	100	100	38	68	69	trna_12	trna_18	trna_4	tDR-1:23-Val-AAC-1-M8-G18C	tDR-1:26-Glu-CTC-1-M2-U13G	tDR-1:31-Gly-CCC-3-G17C
Combination 3928	95.45	54.55	77.65	77.27	96.67	26.47	80.87	83.33	0.96	0.44	0.74	0.75	100	100	100	100	93	33	66	67	trna_18	trna_4	trna_7	tDR-1:26-Glu-CTC-1-M2-U13G	tDR-1:31-Gly-CCC-3-G17C	tDR-1:33-Gly-CCC-1-M4-C31G
Combination 3122	95.45	54.55	78.87	77.27	97.06	26.47	82.09	83.33	0.96	0.33	0.75	0.75	100	67	95	100	100	33	70	71	trna_10	trna_12	trna_7	tDR-1:23-Val-AAC-1-M9-U16A	tDR-1:23-Val-AAC-1-M8-G18C	tDR-1:33-Gly-CCC-1-M4-C31G
Combination 2508	95.45	54.55	77.66	77.27	96.43	26.47	80.9	83.33	0.96	0.4	0.74	0.75	100	100	100	100	93	33	66	67	mirna_7	trna_4	trna_7	hsa-miR-99a-5p_chr21(+)_t_0_-4_nont_0_+3_GGT	tDR-1:31-Gly-CCC-3-G17C	tDR-1:33-Gly-CCC-1-M4-C31G
Combination 1123	100	54.55	78.86	77.27	100	26.47	82.2	84.62	1	0.4	0.75	0.76	100	100	100	100	100	33	68	69	mirna_2	trna_4	trna_7	hsa-miR-128-3p_chr2(+)_chr3(+)_t_0_-3_nont_0_+2_GT	tDR-1:31-Gly-CCC-3-G17C	tDR-1:33-Gly-CCC-1-M4-C31G
Combination 431	95.45	54.55	79.24	77.27	96.88	26.47	82.84	84.38	0.96	0.4	0.76	0.76	100	100	100	100	94	33	69	69	mirna_1	mirna_2	trna_7	hsa-miR-100-5p_chr11(-)_t_0_-4_nont_0_+3_GGT	hsa-miR-128-3p_chr2(+)_chr3(+)_t_0_-3_nont_0_+2_GT	tDR-1:33-Gly-CCC-1-M4-C31G
Combination 2024	95.45	54.55	77.66	77.27	96.43	26.47	80.9	83.33	0.96	0.4	0.74	0.75	100	100	100	100	93	33	66	67	mirna_5	trna_4	trna_7	hsa-miR-152-3p_chr17(-)_t_0_-2_nont_0_+3_TGT	tDR-1:31-Gly-CCC-3-G17C	tDR-1:33-Gly-CCC-1-M4-C31G
Combination 3432	95.45	54.55	76.05	77.27	97.06	26.47	78.84	81.25	0.95	0.31	0.72	0.73	100	67	95	100	94	30	66	67	trna_12	trna_16	trna_7	tDR-1:23-Val-AAC-1-M8-G18C	tDR-1:32-Glu-CTC-1-M2-U13A	tDR-1:33-Gly-CCC-1-M4-C31G
Combination 506	95.45	54.55	76.64	77.27	96.88	26.47	79.32	82.35	0.92	0.4	0.73	0.75	100	100	100	100	94	33	65	65	mirna_1	mirna_5	trna_7	hsa-miR-100-5p_chr11(-)_t_0_-4_nont_0_+3_GGT	hsa-miR-152-3p_chr17(-)_t_0_-2_nont_0_+3_TGT	tDR-1:33-Gly-CCC-1-M4-C31G
Combination 572	95.45	54.55	79.24	77.27	96.88	26.47	82.84	84.38	0.96	0.4	0.76	0.76	100	100	100	100	94	33	69	69	mirna_1	mirna_8	trna_7	hsa-miR-100-5p_chr11(-)_t_0_-4_nont_0_+3_GGT	hsa-miR-99b-5p_chr19(+)_t_0_-4_nont_0_+3_GGC	tDR-1:33-Gly-CCC-1-M4-C31G
Combination 2662	100	54.55	77.62	77.27	100	26.47	80.56	81.7	1	0.2	0.73	0.74	100	33	91	90	100	42	71	71	mirna_8	trna_16	trna_7	hsa-miR-99b-5p_chr19(+)_t_0_-4_nont_0_+3_GGC	tDR-1:32-Glu-CTC-1-M2-U13A	tDR-1:33-Gly-CCC-1-M4-C31G
Combination 2985	95.45	54.55	75.76	77.27	96.67	26.47	78.72	81.25	0.96	0.4	0.72	0.74	100	67	96	100	93	33	66	67	trna_1	trna_13	trna_8	tDR-1:32-Gly-GCC-1-C13A	tDR-1:32-Val-AAC-1-M6-C31A	tDR-1:29-Gly-CCC-1-M4-C13G
Combination 678	95.45	54.55	73.33	72.73	96.88	26.47	75.07	78.57	0.95	0.36	0.69	0.7	100	60	92	100	94	25	64	64	mirna_1	trna_13	trna_8	hsa-miR-100-5p_chr11(-)_t_0_-4_nont_0_+3_GGT	tDR-1:32-Val-AAC-1-M6-C31A	tDR-1:29-Gly-CCC-1-M4-C13G
Combination 1864	100	54.55	76.4	77.27	100	26.47	77.89	79.06	1	0.31	0.7	0.71	100	40	85	86	100	20	72	72	mirna_5	trna_1	trna_8	hsa-miR-152-3p_chr17(-)_t_0_-2_nont_0_+3_TGT	tDR-1:32-Gly-GCC-1-C13A	tDR-1:29-Gly-CCC-1-M4-C13G
Combination 755	100	54.55	80.14	81.82	100	26.47	83.14	84.38	1	0.36	0.76	0.76	100	67	96	100	100	33	72	72	mirna_1	trna_2	trna_8	hsa-miR-100-5p_chr11(-)_t_0_-4_nont_0_+3_GGT	tDR-1:33-Gly-GCC-1-C31G	tDR-1:29-Gly-CCC-1-M4-C13G
Combination 3394	100	54.55	78.74	77.27	100	26.47	82.35	84.38	1	0.4	0.75	0.76	100	100	100	100	100	25	68	69	trna_12	trna_13	trna_8	tDR-1:23-Val-AAC-1-M8-G18C	tDR-1:32-Val-AAC-1-M6-C31A	tDR-1:29-Gly-CCC-1-M4-C13G
Combination 843	95.45	54.55	76.09	77.27	97.06	26.47	78.63	81.21	0.95	0.2	0.72	0.72	100	50	95	100	94	30	66	67	mirna_2	mirna_5	trna_12	hsa-miR-128-3p_chr2(+)_chr3(+)_t_0_-3_nont_0_+2_GT	hsa-miR-152-3p_chr17(-)_t_0_-2_nont_0_+3_TGT	tDR-1:23-Val-AAC-1-M8-G18C
Combination 966	100	54.55	77.83	77.27	100	26.47	80.79	83.33	1	0.4	0.75	0.75	100	100	100	100	100	20	67	67	mirna_2	trna_10	trna_12	hsa-miR-128-3p_chr2(+)_chr3(+)_t_0_-3_nont_0_+2_GT	tDR-1:23-Val-AAC-1-M9-U16A	tDR-1:23-Val-AAC-1-M8-G18C
Combination 2922	95.45	54.55	74.92	77.27	96.15	26.47	76.39	81.25	0.95	0.36	0.72	0.73	100	100	100	100	92	30	62	62	trna_1	trna_10	trna_12	tDR-1:32-Gly-GCC-1-C13A	tDR-1:23-Val-AAC-1-M9-U16A	tDR-1:23-Val-AAC-1-M8-G18C
Combination 2314	95.45	54.55	74.28	72.73	97.06	26.47	76.23	77.35	0.94	0.25	0.68	0.7	100	50	86	86	94	40	68	69	mirna_7	sex	trna_12	hsa-miR-99a-5p_chr21(+)_t_0_-4_nont_0_+3_GGT		tDR-1:23-Val-AAC-1-M8-G18C
Combination 1852	95.45	54.55	79.46	81.82	96.88	26.47	82.45	84.62	0.96	0.36	0.76	0.77	100	100	100	100	94	10	69	69	mirna_5	trna_1	trna_15	hsa-miR-152-3p_chr17(-)_t_0_-2_nont_0_+3_TGT	tDR-1:32-Gly-GCC-1-C13A	tDR-13:32-His-GTG-1-U16G
Combination 1946	100	54.55	79.26	77.27	100	26.47	83.03	84.62	1	0.33	0.76	0.76	100	100	100	100	100	40	69	69	mirna_5	trna_15	trna_16	hsa-miR-152-3p_chr17(-)_t_0_-2_nont_0_+3_TGT	tDR-13:32-His-GTG-1-U16G	tDR-1:32-Glu-CTC-1-M2-U13A
Combination 2975	95.45	54.55	77.31	77.27	96.67	26.47	80.78	83.33	0.96	0.36	0.74	0.75	100	100	100	100	93	33	66	67	trna_1	trna_13	trna_17	tDR-1:32-Gly-GCC-1-C13A	tDR-1:32-Val-AAC-1-M6-C31A	tDR-1:33-Glu-CTC-1-M2-U13A
Combination 2389	95.45	54.55	75.8	77.27	96.15	26.47	78.51	79.52	0.96	0.29	0.71	0.71	100	50	91	90	94	30	68	69	mirna_7	trna_12	trna_17	hsa-miR-99a-5p_chr21(+)_t_0_-4_nont_0_+3_GGT	tDR-1:23-Val-AAC-1-M8-G18C	tDR-1:33-Glu-CTC-1-M2-U13A
Combination 2431	100	54.55	78.12	77.27	100	26.47	81.62	82.91	1	0.33	0.74	0.75	100	75	96	100	100	30	69	69	mirna_7	trna_15	trna_17	hsa-miR-99a-5p_chr21(+)_t_0_-4_nont_0_+3_GGT	tDR-13:32-His-GTG-1-U16G	tDR-1:33-Glu-CTC-1-M2-U13A
Combination 653	95.45	54.55	77.23	77.27	96.88	26.47	80.11	81.22	0.96	0.31	0.72	0.74	100	50	91	90	94	30	70	71	mirna_1	trna_12	trna_17	hsa-miR-100-5p_chr11(-)_t_0_-4_nont_0_+3_GGT	tDR-1:23-Val-AAC-1-M8-G18C	tDR-1:33-Glu-CTC-1-M2-U13A
Combination 2600	95.45	54.55	78.68	77.27	97.06	26.47	82.25	83.04	0.96	0.31	0.74	0.75	100	67	95	100	94	40	70	70	mirna_8	trna_12	trna_18	hsa-miR-99b-5p_chr19(+)_t_0_-4_nont_0_+3_GGC	tDR-1:23-Val-AAC-1-M8-G18C	tDR-1:26-Glu-CTC-1-M2-U13G
Combination 1858	95.45	54.55	77.63	77.27	96.67	26.47	80.32	82.14	0.95	0.33	0.73	0.74	100	50	92	91	100	30	70	71	mirna_5	trna_1	trna_20	hsa-miR-152-3p_chr17(-)_t_0_-2_nont_0_+3_TGT	tDR-1:32-Gly-GCC-1-C13A	tDR-1:34-Glu-CTC-1-M2-U16A
Combination 3159	100	54.55	75.02	77.27	100	26.47	77.35	79.41	1	0.25	0.7	0.71	100	50	92	92	100	36	66	67	trna_10	trna_15	trna_20	tDR-1:23-Val-AAC-1-M9-U16A	tDR-13:32-His-GTG-1-U16G	tDR-1:34-Glu-CTC-1-M2-U16A
Combination 929	95.45	54.55	74.7	72.73	96.88	26.32	76.98	79.17	0.95	0.2	0.7	0.71	100	50	91	90	94	30	66	67	mirna_2	sex	trna_12	hsa-miR-128-3p_chr2(+)_chr3(+)_t_0_-3_nont_0_+2_GT		tDR-1:23-Val-AAC-1-M8-G18C
Combination 909	95.45	54.55	77.69	77.27	96.88	26.32	80.91	83.33	0.95	0.36	0.74	0.75	100	100	100	100	94	30	66	67	mirna_2	mirna_8	trna_12	hsa-miR-128-3p_chr2(+)_chr3(+)_t_0_-3_nont_0_+2_GT	hsa-miR-99b-5p_chr19(+)_t_0_-4_nont_0_+3_GGC	tDR-1:23-Val-AAC-1-M8-G18C
Combination 2561	95.45	54.55	76.53	77.27	96.67	26.32	79.48	81.82	0.95	0.38	0.73	0.74	100	75	96	100	94	30	66	67	mirna_8	trna_10	trna_12	hsa-miR-99b-5p_chr19(+)_t_0_-4_nont_0_+3_GGC	tDR-1:23-Val-AAC-1-M9-U16A	tDR-1:23-Val-AAC-1-M8-G18C
Combination 3171	100	54.55	80.27	81.82	100	35	81.98	82.44	1	0.31	0.74	0.75	100	40	88	88	100	30	76	76	trna_10	trna_16	trna_20	tDR-1:23-Val-AAC-1-M9-U16A	tDR-1:32-Glu-CTC-1-M2-U13A	tDR-1:34-Glu-CTC-1-M2-U16A
Combination 1062	100	54.55	80.47	81.82	100	30	82.13	82.86	1	0.29	0.74	0.75	100	40	88	88	100	40	77	77	mirna_2	trna_16	trna_20	hsa-miR-128-3p_chr2(+)_chr3(+)_t_0_-3_nont_0_+2_GT	tDR-1:32-Glu-CTC-1-M2-U13A	tDR-1:34-Glu-CTC-1-M2-U16A
Combination 2491	100	45.45	78.74	77.27	100	32.48	80.59	82.29	1	0.2	0.73	0.74	100	33	88	88	100	40	74	75	mirna_7	trna_2	trna_8	hsa-miR-99a-5p_chr21(+)_t_0_-4_nont_0_+3_GGT	tDR-1:33-Gly-GCC-1-C31G	tDR-1:29-Gly-CCC-1-M4-C13G
Combination 3576	100	45.45	78.74	77.27	100	32.48	80.59	82.29	1	0.2	0.73	0.74	100	33	88	88	100	40	74	75	trna_13	trna_2	trna_8	tDR-1:32-Val-AAC-1-M6-C31A	tDR-1:33-Gly-GCC-1-C31G	tDR-1:29-Gly-CCC-1-M4-C13G
Combination 422	100	45.45	73.45	72.73	100	32.48	74.02	75.29	1	0.2	0.65	0.67	100	25	77	78	100	33	72	71	mirna_1	mirna_2	trna_17	hsa-miR-100-5p_chr11(-)_t_0_-4_nont_0_+3_GGT	hsa-miR-128-3p_chr2(+)_chr3(+)_t_0_-3_nont_0_+2_GT	tDR-1:33-Glu-CTC-1-M2-U13A
trna_8	100	45.45	73.4	72.73	100	28.12	75.63	76.19	1	0.31	0.67	0.67	100	50	85	86	100	27	68	67	trna_8			tDR-1:29-Gly-CCC-1-M4-C13G
Combination 1929	95.45	45.45	73.58	72.73	96.67	26.67	75.35	76.19	0.93	0.18	0.68	0.67	100	33	87	88	100	25	67	67	mirna_5	trna_13	trna_7	hsa-miR-152-3p_chr17(-)_t_0_-2_nont_0_+3_TGT	tDR-1:32-Val-AAC-1-M6-C31A	tDR-1:33-Gly-CCC-1-M4-C31G
Combination 493	95.45	45.45	73.4	72.73	96.67	26.67	75.62	79.06	0.94	0.29	0.69	0.7	100	60	92	100	93	27	64	64	mirna_1	mirna_5	trna_13	hsa-miR-100-5p_chr11(-)_t_0_-4_nont_0_+3_GGT	hsa-miR-152-3p_chr17(-)_t_0_-2_nont_0_+3_TGT	tDR-1:32-Val-AAC-1-M6-C31A
Combination 2843	100	45.45	70.87	72.73	100	26.67	72.16	74.06	1	0.29	0.65	0.67	100	43	84	83	100	20	64	64	sex	trna_16	trna_17		tDR-1:32-Glu-CTC-1-M2-U13A	tDR-1:33-Glu-CTC-1-M2-U13A
Combination 3920	90.91	45.45	73.3	72.73	93.33	26.47	73.8	80	0.92	0.36	0.71	0.72	100	100	100	100	87	25	60	60	trna_18	trna_3	trna_4	tDR-1:26-Glu-CTC-1-M2-U13G	tDR-1:31-Gly-CCC-3-G17A	tDR-1:31-Gly-CCC-3-G17C
Combination 3433	100	45.45	74.59	72.73	100	26.47	76.47	81.25	1	0.33	0.72	0.74	100	100	100	100	100	21	62	62	trna_12	trna_16	trna_8	tDR-1:23-Val-AAC-1-M8-G18C	tDR-1:32-Glu-CTC-1-M2-U13A	tDR-1:29-Gly-CCC-1-M4-C13G
Combination 2414	90.91	45.45	70.65	72.73	93.33	26.47	69.55	77.1	0.92	0.33	0.68	0.7	100	67	96	100	87	17	58	57	mirna_7	trna_13	trna_8	hsa-miR-99a-5p_chr21(+)_t_0_-4_nont_0_+3_GGT	tDR-1:32-Val-AAC-1-M6-C31A	tDR-1:29-Gly-CCC-1-M4-C13G
Combination 2453	90.91	45.45	70.61	72.73	93.33	26.47	72.07	75	0.92	0.25	0.65	0.67	100	33	85	86	93	30	64	64	mirna_7	trna_16	trna_8	hsa-miR-99a-5p_chr21(+)_t_0_-4_nont_0_+3_GGT	tDR-1:32-Glu-CTC-1-M2-U13A	tDR-1:29-Gly-CCC-1-M4-C13G
Combination 1789	90.91	45.45	70.9	72.73	92.86	26.47	70.39	77.27	0.93	0.33	0.68	0.7	100	75	96	100	86	10	58	58	mirna_5	mirna_7	trna_12	hsa-miR-152-3p_chr17(-)_t_0_-2_nont_0_+3_TGT	hsa-miR-99a-5p_chr21(+)_t_0_-4_nont_0_+3_GGT	tDR-1:23-Val-AAC-1-M8-G18C
Combination 1790	95.45	45.45	71.36	72.73	96.43	26.47	72.86	76.04	0.94	0.29	0.67	0.67	100	50	88	88	93	25	63	62	mirna_5	mirna_7	trna_13	hsa-miR-152-3p_chr17(-)_t_0_-2_nont_0_+3_TGT	hsa-miR-99a-5p_chr21(+)_t_0_-4_nont_0_+3_GGT	tDR-1:32-Val-AAC-1-M6-C31A
Combination 910	90.91	45.45	68.82	68.18	93.75	26.47	68.55	74.58	0.87	0.31	0.65	0.67	100	50	89	89	88	25	59	58	mirna_2	mirna_8	trna_13	hsa-miR-128-3p_chr2(+)_chr3(+)_t_0_-3_nont_0_+2_GT	hsa-miR-99b-5p_chr19(+)_t_0_-4_nont_0_+3_GGC	tDR-1:32-Val-AAC-1-M6-C31A
Combination 652	95.45	45.45	74.7	72.73	97.06	26.47	77.22	77.64	0.96	0.17	0.69	0.7	100	25	88	88	94	41	68	67	mirna_1	trna_12	trna_16	hsa-miR-100-5p_chr11(-)_t_0_-4_nont_0_+3_GGT	tDR-1:23-Val-AAC-1-M8-G18C	tDR-1:32-Glu-CTC-1-M2-U13A
Combination 2613	90.91	45.45	73.45	72.73	93.75	26.47	75.18	78.57	0.92	0.2	0.69	0.7	100	33	91	90	93	33	64	64	mirna_8	trna_13	trna_16	hsa-miR-99b-5p_chr19(+)_t_0_-4_nont_0_+3_GGC	tDR-1:32-Val-AAC-1-M6-C31A	tDR-1:32-Glu-CTC-1-M2-U13A
Combination 2548	95.45	45.45	70.8	72.73	96.88	26.47	71.91	75.89	0.95	0.25	0.66	0.67	100	50	89	88	100	30	62	62	mirna_8	trna_1	trna_17	hsa-miR-99b-5p_chr19(+)_t_0_-4_nont_0_+3_GGC	tDR-1:32-Gly-GCC-1-C13A	tDR-1:33-Glu-CTC-1-M2-U13A
Combination 563	90.91	45.45	70.72	72.73	94.44	26.47	71.7	72.86	0.89	0.18	0.63	0.63	100	25	77	78	100	30	68	68	mirna_1	mirna_8	trna_17	hsa-miR-100-5p_chr11(-)_t_0_-4_nont_0_+3_GGT	hsa-miR-99b-5p_chr19(+)_t_0_-4_nont_0_+3_GGC	tDR-1:33-Glu-CTC-1-M2-U13A
Combination 3540	95.45	45.45	74.89	72.73	95.45	26.47	77.58	79.46	0.96	0.25	0.7	0.71	100	33	91	90	93	25	67	67	trna_13	trna_17	trna_18	tDR-1:32-Val-AAC-1-M6-C31A	tDR-1:33-Glu-CTC-1-M2-U13A	tDR-1:26-Glu-CTC-1-M2-U13G
Combination 1073	95.45	45.45	76.56	77.27	96.67	26.47	79.49	80.1	0.96	0.31	0.72	0.73	100	50	92	100	94	20	69	69	mirna_2	trna_17	trna_20	hsa-miR-128-3p_chr2(+)_chr3(+)_t_0_-3_nont_0_+2_GT	tDR-1:33-Glu-CTC-1-M2-U13A	tDR-1:34-Glu-CTC-1-M2-U16A
Combination 2407	100	45.45	73.08	72.73	100	26.32	74.95	79.17	1	0.33	0.7	0.7	100	67	95	100	100	20	62	62	mirna_7	trna_13	trna_2	hsa-miR-99a-5p_chr21(+)_t_0_-4_nont_0_+3_GGT	tDR-1:32-Val-AAC-1-M6-C31A	tDR-1:33-Gly-GCC-1-C31G
Combination 2410	95.45	45.45	69.68	68.18	95.45	26.32	65.55	76.92	0.96	0.31	0.68	0.7	100	100	100	100	91	21	54	54	mirna_7	trna_13	trna_4	hsa-miR-99a-5p_chr21(+)_t_0_-4_nont_0_+3_GGT	tDR-1:32-Val-AAC-1-M6-C31A	tDR-1:31-Gly-CCC-3-G17C
Combination 1025	95.45	45.45	71.03	72.73	95.45	26.32	68.83	78.57	0.96	0.33	0.69	0.7	100	100	100	100	91	21	56	57	mirna_2	trna_13	trna_4	hsa-miR-128-3p_chr2(+)_chr3(+)_t_0_-3_nont_0_+2_GT	tDR-1:32-Val-AAC-1-M6-C31A	tDR-1:31-Gly-CCC-3-G17C
Combination 857	90.91	45.45	73.67	72.73	93.33	26.32	74.52	79.52	0.92	0.33	0.7	0.71	100	67	96	100	92	17	62	62	mirna_2	mirna_5	trna_7	hsa-miR-128-3p_chr2(+)_chr3(+)_t_0_-3_nont_0_+2_GT	hsa-miR-152-3p_chr17(-)_t_0_-2_nont_0_+3_TGT	tDR-1:33-Gly-CCC-1-M4-C31G
Combination 1029	90.91	45.45	69.54	68.18	93.33	26.32	67.36	76.57	0.92	0.33	0.67	0.67	100	67	96	100	87	17	56	56	mirna_2	trna_13	trna_8	hsa-miR-128-3p_chr2(+)_chr3(+)_t_0_-3_nont_0_+2_GT	tDR-1:32-Val-AAC-1-M6-C31A	tDR-1:29-Gly-CCC-1-M4-C13G
Combination 2645	95.45	45.45	75.36	77.27	96.67	26.32	77.48	81.82	0.93	0.36	0.72	0.74	100	100	100	100	93	20	63	64	mirna_8	trna_15	trna_20	hsa-miR-99b-5p_chr19(+)_t_0_-4_nont_0_+3_GGC	tDR-13:32-His-GTG-1-U16G	tDR-1:34-Glu-CTC-1-M2-U16A
trna_4	95.45	45.45	69.68	68.18	95.45	26.32	65.55	76.92	0.96	0.31	0.68	0.7	100	100	100	100	91	21	54	54	trna_4			tDR-1:31-Gly-CCC-3-G17C
Combination 3794	95.45	40.91	69.19	68.18	96.67	26.67	69.8	75	0.93	0.29	0.65	0.67	100	50	88	88	93	27	60	60	trna_16	trna_18	trna_8	tDR-1:32-Glu-CTC-1-M2-U13A	tDR-1:26-Glu-CTC-1-M2-U13G	tDR-1:29-Gly-CCC-1-M4-C13G
Combination 2348	90.91	40.91	69.5	68.18	93.75	26.47	68.36	75.29	0.92	0.24	0.66	0.67	100	50	93	100	92	25	58	57	mirna_7	trna_1	trna_8	hsa-miR-99a-5p_chr21(+)_t_0_-4_nont_0_+3_GGT	tDR-1:32-Gly-GCC-1-C13A	tDR-1:29-Gly-CCC-1-M4-C13G
Combination 612	95.45	40.91	68.26	68.18	95	26.47	66.91	72.86	0.95	0.24	0.64	0.64	100	50	89	88	100	25	58	58	mirna_1	trna_1	trna_8	hsa-miR-100-5p_chr11(-)_t_0_-4_nont_0_+3_GGT	tDR-1:32-Gly-GCC-1-C13A	tDR-1:29-Gly-CCC-1-M4-C13G
Combination 903	95.45	40.91	67.96	68.18	96.43	26.47	67.87	72.86	0.94	0.25	0.63	0.63	100	40	85	86	100	20	59	60	mirna_2	mirna_7	trna_8	hsa-miR-128-3p_chr2(+)_chr3(+)_t_0_-3_nont_0_+2_GT	hsa-miR-99a-5p_chr21(+)_t_0_-4_nont_0_+3_GGT	tDR-1:29-Gly-CCC-1-M4-C13G
Combination 559	95.45	40.91	69.56	68.18	96.67	26.47	68.89	75.89	0.93	0.29	0.66	0.67	100	60	92	100	93	18	58	58	mirna_1	mirna_8	trna_13	hsa-miR-100-5p_chr11(-)_t_0_-4_nont_0_+3_GGT	hsa-miR-99b-5p_chr19(+)_t_0_-4_nont_0_+3_GGC	tDR-1:32-Val-AAC-1-M6-C31A
Combination 2547	95.45	40.91	70.88	72.73	96.88	26.47	71.95	73.42	0.92	0.24	0.64	0.67	100	40	81	83	94	31	66	67	mirna_8	trna_1	trna_16	hsa-miR-99b-5p_chr19(+)_t_0_-4_nont_0_+3_GGC	tDR-1:32-Gly-GCC-1-C13A	tDR-1:32-Glu-CTC-1-M2-U13A
Combination 914	95.45	40.91	67	68.18	96.15	26.47	65.88	72.32	0.95	0.27	0.64	0.64	100	40	89	89	92	10	56	56	mirna_2	mirna_8	trna_17	hsa-miR-128-3p_chr2(+)_chr3(+)_t_0_-3_nont_0_+2_GT	hsa-miR-99b-5p_chr19(+)_t_0_-4_nont_0_+3_GGC	tDR-1:33-Glu-CTC-1-M2-U13A
Combination 893	95.45	40.91	67	68.18	96.15	26.47	65.88	72.32	0.95	0.27	0.64	0.64	100	40	89	89	92	10	56	56	mirna_2	mirna_7	trna_17	hsa-miR-128-3p_chr2(+)_chr3(+)_t_0_-3_nont_0_+2_GT	hsa-miR-99a-5p_chr21(+)_t_0_-4_nont_0_+3_GGT	tDR-1:33-Glu-CTC-1-M2-U13A
Combination 2435	95.45	40.91	69.62	68.18	96.43	26.47	64.16	76.92	0.94	0.31	0.68	0.7	100	100	100	100	93	20	54	54	mirna_7	trna_15	trna_20	hsa-miR-99a-5p_chr21(+)_t_0_-4_nont_0_+3_GGT	tDR-13:32-His-GTG-1-U16G	tDR-1:34-Glu-CTC-1-M2-U16A
trna_17	95.45	40.91	69.56	68.18	96.15	26.47	69.04	75.89	0.95	0.29	0.66	0.67	100	60	92	100	92	20	58	57	trna_17			tDR-1:33-Glu-CTC-1-M2-U13A
Combination 963	95.45	40.91	67.98	68.18	95	26.32	65.14	74.17	0.95	0.24	0.65	0.67	100	50	93	100	100	20	56	56	mirna_2	trna_1	trna_8	hsa-miR-128-3p_chr2(+)_chr3(+)_t_0_-3_nont_0_+2_GT	tDR-1:32-Gly-GCC-1-C13A	tDR-1:29-Gly-CCC-1-M4-C13G
trna_20	90.91	40.91	68.29	68.18	92.86	26.32	66.45	74.17	0.92	0.17	0.65	0.67	100	50	92	92	92	20	56	56	trna_20			tDR-1:34-Glu-CTC-1-M2-U16A
Combination 2298	90.91	36.36	66.68	68.18	90.83	26.47	64.86	70.31	0.9	0.27	0.63	0.63	100	40	89	88	92	19	56	56	mirna_7	mirna_8	trna_16	hsa-miR-99a-5p_chr21(+)_t_0_-4_nont_0_+3_GGT	hsa-miR-99b-5p_chr19(+)_t_0_-4_nont_0_+3_GGC	tDR-1:32-Glu-CTC-1-M2-U13A
Combination 418	95.45	36.36	69.7	68.18	95.45	26.32	68.15	76.67	0.96	0.27	0.67	0.67	100	67	96	100	91	18	56	56	mirna_1	mirna_2	trna_13	hsa-miR-100-5p_chr11(-)_t_0_-4_nont_0_+3_GGT	hsa-miR-128-3p_chr2(+)_chr3(+)_t_0_-3_nont_0_+2_GT	tDR-1:32-Val-AAC-1-M6-C31A
Combination 2653	90.91	36.36	64.13	63.64	92.31	26.32	53.54	43.4	0.91	0.24	0.64	0.64	100	75	96	100	85	8	48	47	mirna_8	trna_16	trna_17	hsa-miR-99b-5p_chr19(+)_t_0_-4_nont_0_+3_GGC	tDR-1:32-Glu-CTC-1-M2-U13A	tDR-1:33-Glu-CTC-1-M2-U13A
Combination 2299	95.45	36.36	65.66	63.64	96.15	26.32	59.96	69.79	0.95	0.27	0.64	0.64	100	60	92	100	92	10	52	50	mirna_7	mirna_8	trna_17	hsa-miR-99a-5p_chr21(+)_t_0_-4_nont_0_+3_GGT	hsa-miR-99b-5p_chr19(+)_t_0_-4_nont_0_+3_GGC	tDR-1:33-Glu-CTC-1-M2-U13A
Combination 2474	95.45	50	76.05	77.27	96.67	36.36	78.02	79.05	0.96	0.27	0.69	0.71	100	33	85	86	94	40	72	71	mirna_7	trna_18	trna_8	hsa-miR-99a-5p_chr21(+)_t_0_-4_nont_0_+3_GGT	tDR-1:26-Glu-CTC-1-M2-U13G	tDR-1:29-Gly-CCC-1-M4-C13G
Combination 562	95.45	50	77.64	77.27	96.67	36.36	77.35	77.35	0.94	0.31	0.69	0.71	100	40	77	78	100	45	78	79	mirna_1	mirna_8	trna_16	hsa-miR-100-5p_chr11(-)_t_0_-4_nont_0_+3_GGT	hsa-miR-99b-5p_chr19(+)_t_0_-4_nont_0_+3_GGC	tDR-1:32-Glu-CTC-1-M2-U13A
Combination 1089	95.45	50	74.65	72.73	96.15	35.88	74.99	75.8	0.95	0.29	0.66	0.67	100	33	77	78	100	40	74	73	mirna_2	trna_18	trna_8	hsa-miR-128-3p_chr2(+)_chr3(+)_t_0_-3_nont_0_+2_GT	tDR-1:26-Glu-CTC-1-M2-U13G	tDR-1:29-Gly-CCC-1-M4-C13G
Combination 3014	95.45	50	73.13	72.73	94.44	35.47	73.51	73.33	0.91	0.15	0.65	0.67	100	25	76	78	100	38	72	71	trna_1	trna_16	trna_17	tDR-1:32-Gly-GCC-1-C13A	tDR-1:32-Glu-CTC-1-M2-U13A	tDR-1:33-Glu-CTC-1-M2-U13A
Combination 3393	95.45	50	79.73	81.82	97.06	34.17	81.18	81.82	0.95	0.29	0.73	0.74	100	50	86	86	100	36	76	77	trna_12	trna_13	trna_7	tDR-1:23-Val-AAC-1-M8-G18C	tDR-1:32-Val-AAC-1-M6-C31A	tDR-1:33-Gly-CCC-1-M4-C31G
Combination 717	95.45	50	72	72.73	96.43	33.81	71.7	72.61	0.94	0.2	0.63	0.63	100	20	73	75	100	30	71	71	mirna_1	trna_16	trna_8	hsa-miR-100-5p_chr11(-)_t_0_-4_nont_0_+3_GGT	tDR-1:32-Glu-CTC-1-M2-U13A	tDR-1:29-Gly-CCC-1-M4-C13G
Combination 3538	95.45	50	75.92	77.27	96.88	32.48	77.62	79.06	0.94	0.22	0.69	0.71	100	33	84	86	100	42	72	71	trna_13	trna_16	trna_8	tDR-1:32-Val-AAC-1-M6-C31A	tDR-1:32-Glu-CTC-1-M2-U13A	tDR-1:29-Gly-CCC-1-M4-C13G
Combination 495	100	50	78.25	77.27	100	32.48	77.75	78.24	1	0.36	0.7	0.7	100	40	78	78	100	42	79	79	mirna_1	mirna_5	trna_15	hsa-miR-100-5p_chr11(-)_t_0_-4_nont_0_+3_GGT	hsa-miR-152-3p_chr17(-)_t_0_-2_nont_0_+3_TGT	tDR-13:32-His-GTG-1-U16G
Combination 421	95.45	50	73.6	72.73	96.67	32.48	73.2	73.61	0.93	0.17	0.64	0.67	100	25	73	75	100	42	74	75	mirna_1	mirna_2	trna_16	hsa-miR-100-5p_chr11(-)_t_0_-4_nont_0_+3_GGT	hsa-miR-128-3p_chr2(+)_chr3(+)_t_0_-3_nont_0_+2_GT	tDR-1:32-Glu-CTC-1-M2-U13A
Combination 542	95.45	50	74.74	72.73	97.06	32.48	74.99	75.71	0.95	0.22	0.66	0.67	100	25	77	78	100	38	74	73	mirna_1	mirna_7	trna_17	hsa-miR-100-5p_chr11(-)_t_0_-4_nont_0_+3_GGT	hsa-miR-99a-5p_chr21(+)_t_0_-4_nont_0_+3_GGT	tDR-1:33-Glu-CTC-1-M2-U13A
Combination 532	100	50	77.9	77.27	100	31.62	74.46	75.71	1	0.2	0.67	0.67	100	20	69	70	100	50	82	82	mirna_1	mirna_7	mirna_8	hsa-miR-100-5p_chr11(-)_t_0_-4_nont_0_+3_GGT	hsa-miR-99a-5p_chr21(+)_t_0_-4_nont_0_+3_GGT	hsa-miR-99b-5p_chr19(+)_t_0_-4_nont_0_+3_GGC
Combination 412	95.45	50	72.46	72.73	96.88	31.62	69.25	71.18	0.92	0.17	0.61	0.62	100	20	66	67	100	50	76	76	mirna_1	mirna_2	mirna_8	hsa-miR-100-5p_chr11(-)_t_0_-4_nont_0_+3_GGT	hsa-miR-128-3p_chr2(+)_chr3(+)_t_0_-3_nont_0_+2_GT	hsa-miR-99b-5p_chr19(+)_t_0_-4_nont_0_+3_GGC
Combination 915	90.91	50	74.59	72.73	94.44	31.62	69.94	72.38	0.9	0.17	0.62	0.63	100	20	64	67	100	46	80	80	mirna_2	mirna_8	trna_18	hsa-miR-128-3p_chr2(+)_chr3(+)_t_0_-3_nont_0_+2_GT	hsa-miR-99b-5p_chr19(+)_t_0_-4_nont_0_+3_GGC	tDR-1:26-Glu-CTC-1-M2-U13G
Combination 3224	100	50	80.33	81.82	100	28.12	83.09	84.38	1	0.43	0.75	0.76	100	60	92	100	100	38	74	75	trna_10	trna_3	trna_4	tDR-1:23-Val-AAC-1-M9-U16A	tDR-1:31-Gly-CCC-3-G17A	tDR-1:31-Gly-CCC-3-G17C
Combination 423	95.45	50	77.47	77.27	97.06	27.78	72.13	74.17	0.94	0.22	0.65	0.67	100	20	65	67	100	54	84	85	mirna_1	mirna_2	trna_18	hsa-miR-100-5p_chr11(-)_t_0_-4_nont_0_+3_GGT	hsa-miR-128-3p_chr2(+)_chr3(+)_t_0_-3_nont_0_+2_GT	tDR-1:26-Glu-CTC-1-M2-U13G
Combination 3779	100	50	77.89	77.27	100	26.92	80.57	82.35	1	0.36	0.73	0.74	100	60	92	100	100	38	71	71	trna_16	trna_17	trna_3	tDR-1:32-Glu-CTC-1-M2-U13A	tDR-1:33-Glu-CTC-1-M2-U13A	tDR-1:31-Gly-CCC-3-G17A
Combination 1068	95.45	50	70.85	72.73	96.15	26.92	71.96	74.17	0.95	0.27	0.65	0.67	100	40	85	86	93	30	64	64	mirna_2	trna_16	trna_8	hsa-miR-128-3p_chr2(+)_chr3(+)_t_0_-3_nont_0_+2_GT	tDR-1:32-Glu-CTC-1-M2-U13A	tDR-1:29-Gly-CCC-1-M4-C13G
Combination 3838	95.45	50	77.3	77.27	96.88	26.92	79.94	81.82	0.94	0.22	0.72	0.74	100	33	91	90	100	36	70	71	trna_16	trna_7	trna_8	tDR-1:32-Glu-CTC-1-M2-U13A	tDR-1:33-Gly-CCC-1-M4-C31G	tDR-1:29-Gly-CCC-1-M4-C13G
Combination 851	95.45	50	80.01	81.82	96.67	26.67	83.76	85.5	0.95	0.4	0.76	0.78	100	100	100	100	93	25	70	71	mirna_2	mirna_5	trna_2	hsa-miR-128-3p_chr2(+)_chr3(+)_t_0_-3_nont_0_+2_GT	hsa-miR-152-3p_chr17(-)_t_0_-2_nont_0_+3_TGT	tDR-1:33-Gly-GCC-1-C31G
Combination 3447	100	50	79.92	81.82	100	26.67	83.03	84.5	1	0.36	0.75	0.76	100	67	95	100	100	29	72	72	trna_12	trna_18	trna_2	tDR-1:23-Val-AAC-1-M8-G18C	tDR-1:26-Glu-CTC-1-M2-U13G	tDR-1:33-Gly-GCC-1-C31G
Combination 896	100	50	78.76	77.27	100	26.67	81.34	82.86	1	0.2	0.74	0.75	100	33	91	90	100	29	72	72	mirna_2	mirna_7	trna_2	hsa-miR-128-3p_chr2(+)_chr3(+)_t_0_-3_nont_0_+2_GT	hsa-miR-99a-5p_chr21(+)_t_0_-4_nont_0_+3_GGT	tDR-1:33-Gly-GCC-1-C31G
Combination 3579	100	50	81.56	81.82	100	26.67	85.7	86.67	1	0.44	0.78	0.78	100	100	100	100	100	31	72	73	trna_13	trna_20	trna_4	tDR-1:32-Val-AAC-1-M6-C31A	tDR-1:34-Glu-CTC-1-M2-U16A	tDR-1:31-Gly-CCC-3-G17C
Combination 2006	100	50	77.14	77.27	100	26.67	80.66	82.22	1	0.33	0.73	0.75	100	67	95	100	100	29	68	69	mirna_5	trna_2	trna_7	hsa-miR-152-3p_chr17(-)_t_0_-2_nont_0_+3_TGT	tDR-1:33-Gly-GCC-1-C31G	tDR-1:33-Gly-CCC-1-M4-C31G
Combination 1105	100	50	78.64	77.27	100	26.67	81.85	83.33	1	0.36	0.74	0.75	100	67	95	100	100	29	70	71	mirna_2	trna_2	trna_7	hsa-miR-128-3p_chr2(+)_chr3(+)_t_0_-3_nont_0_+2_GT	tDR-1:33-Gly-GCC-1-C31G	tDR-1:33-Gly-CCC-1-M4-C31G
Combination 2490	100	50	77.17	77.27	100	26.67	80.52	82.35	1	0.36	0.73	0.74	100	67	95	100	100	29	68	69	mirna_7	trna_2	trna_7	hsa-miR-99a-5p_chr21(+)_t_0_-4_nont_0_+3_GGT	tDR-1:33-Gly-GCC-1-C31G	tDR-1:33-Gly-CCC-1-M4-C31G
Combination 934	100	50	72.22	72.73	100	26.67	73.91	75.47	1	0.31	0.66	0.67	100	50	84	86	100	20	66	67	mirna_2	sex	trna_17	hsa-miR-128-3p_chr2(+)_chr3(+)_t_0_-3_nont_0_+2_GT		tDR-1:33-Glu-CTC-1-M2-U13A
Combination 2390	95.45	50	75.95	77.27	96.67	26.67	78.62	80	0.95	0.29	0.71	0.72	100	60	91	90	94	33	68	69	mirna_7	trna_12	trna_18	hsa-miR-99a-5p_chr21(+)_t_0_-4_nont_0_+3_GGT	tDR-1:23-Val-AAC-1-M8-G18C	tDR-1:26-Glu-CTC-1-M2-U13G
Combination 1906	95.45	50	75.86	77.27	96.43	26.67	77.98	79.52	0.95	0.31	0.71	0.73	100	60	91	90	94	33	68	69	mirna_5	trna_12	trna_18	hsa-miR-152-3p_chr17(-)_t_0_-2_nont_0_+3_TGT	tDR-1:23-Val-AAC-1-M8-G18C	tDR-1:26-Glu-CTC-1-M2-U13G
Combination 3532	95.45	50	77.72	77.27	96.67	26.67	81.22	83.33	0.95	0.33	0.74	0.75	100	100	100	100	93	31	66	67	trna_13	trna_16	trna_20	tDR-1:32-Val-AAC-1-M6-C31A	tDR-1:32-Glu-CTC-1-M2-U13A	tDR-1:34-Glu-CTC-1-M2-U16A
Combination 699	95.45	50	76.75	77.27	97.06	26.67	78.83	79.52	0.95	0.33	0.71	0.71	100	50	88	88	100	30	71	71	mirna_1	trna_15	trna_20	hsa-miR-100-5p_chr11(-)_t_0_-4_nont_0_+3_GGT	tDR-13:32-His-GTG-1-U16G	tDR-1:34-Glu-CTC-1-M2-U16A
trna_12	100	50	76.98	77.27	100	26.67	77.81	79.17	1	0.31	0.7	0.71	100	40	82	83	100	40	74	75	trna_12			tDR-1:23-Val-AAC-1-M8-G18C
Combination 2291	100	50	73.96	72.73	100	26.47	74.23	75.71	1	0.2	0.66	0.67	100	25	77	78	100	38	73	73	mirna_7	mirna_8	trna_1	hsa-miR-99a-5p_chr21(+)_t_0_-4_nont_0_+3_GGT	hsa-miR-99b-5p_chr19(+)_t_0_-4_nont_0_+3_GGC	tDR-1:32-Gly-GCC-1-C13A
Combination 840	95.45	50	72.06	72.73	96.88	26.47	71.7	78.57	0.95	0.29	0.69	0.7	100	75	96	100	94	20	60	61	mirna_2	mirna_5	trna_1	hsa-miR-128-3p_chr2(+)_chr3(+)_t_0_-3_nont_0_+2_GT	hsa-miR-152-3p_chr17(-)_t_0_-2_nont_0_+3_TGT	tDR-1:32-Gly-GCC-1-C13A
Combination 2304	95.45	50	74.99	77.27	96.43	26.47	77.77	79.46	0.96	0.33	0.7	0.71	100	60	92	100	100	30	66	67	mirna_7	mirna_8	trna_3	hsa-miR-99a-5p_chr21(+)_t_0_-4_nont_0_+3_GGT	hsa-miR-99b-5p_chr19(+)_t_0_-4_nont_0_+3_GGC	tDR-1:31-Gly-CCC-3-G17A
Combination 2658	95.45	50	73.59	72.73	96.43	26.47	75.04	79.41	0.96	0.31	0.7	0.71	100	75	96	100	93	30	62	62	mirna_8	trna_16	trna_3	hsa-miR-99b-5p_chr19(+)_t_0_-4_nont_0_+3_GGC	tDR-1:32-Glu-CTC-1-M2-U13A	tDR-1:31-Gly-CCC-3-G17A
Combination 3555	95.45	50	74.64	72.73	95.83	26.47	76.72	80.77	0.96	0.36	0.72	0.73	100	100	100	100	92	31	62	62	trna_13	trna_18	trna_4	tDR-1:32-Val-AAC-1-M6-C31A	tDR-1:26-Glu-CTC-1-M2-U13G	tDR-1:31-Gly-CCC-3-G17C
Combination 2500	95.45	50	74.9	75	95.83	26.47	77.44	80.77	0.96	0.36	0.71	0.72	100	75	96	100	92	31	64	64	mirna_7	trna_3	trna_4	hsa-miR-99a-5p_chr21(+)_t_0_-4_nont_0_+3_GGT	tDR-1:31-Gly-CCC-3-G17A	tDR-1:31-Gly-CCC-3-G17C
Combination 3790	95.45	50	74.64	72.73	95.83	26.47	76.72	80.77	0.96	0.36	0.72	0.73	100	100	100	100	92	31	62	62	trna_16	trna_18	trna_4	tDR-1:32-Glu-CTC-1-M2-U13A	tDR-1:26-Glu-CTC-1-M2-U13G	tDR-1:31-Gly-CCC-3-G17C
Combination 764	95.45	50	73.65	72.73	95.83	26.47	75.49	79.41	0.96	0.36	0.7	0.71	100	75	96	100	92	25	62	62	mirna_1	trna_3	trna_4	hsa-miR-100-5p_chr11(-)_t_0_-4_nont_0_+3_GGT	tDR-1:31-Gly-CCC-3-G17A	tDR-1:31-Gly-CCC-3-G17C
Combination 3820	95.45	50	74.67	72.73	95.83	26.47	76.68	81.25	0.95	0.33	0.72	0.73	100	100	100	100	92	25	62	62	trna_16	trna_3	trna_4	tDR-1:32-Glu-CTC-1-M2-U13A	tDR-1:31-Gly-CCC-3-G17A	tDR-1:31-Gly-CCC-3-G17C
Combination 1115	95.45	50	74.9	75	95.83	26.47	77.44	80.77	0.96	0.36	0.71	0.72	100	75	96	100	92	31	64	64	mirna_2	trna_3	trna_4	hsa-miR-128-3p_chr2(+)_chr3(+)_t_0_-3_nont_0_+2_GT	tDR-1:31-Gly-CCC-3-G17A	tDR-1:31-Gly-CCC-3-G17C
Combination 3585	95.45	50	76.1	77.27	95.83	26.47	79.02	82.14	0.96	0.36	0.73	0.74	100	100	100	100	92	31	64	64	trna_13	trna_3	trna_4	tDR-1:32-Val-AAC-1-M6-C31A	tDR-1:31-Gly-CCC-3-G17A	tDR-1:31-Gly-CCC-3-G17C
Combination 3534	95.45	50	77.5	77.27	96.67	26.47	81.34	83.33	0.96	0.36	0.74	0.75	100	100	100	100	93	31	66	67	trna_13	trna_16	trna_4	tDR-1:32-Val-AAC-1-M6-C31A	tDR-1:32-Glu-CTC-1-M2-U13A	tDR-1:31-Gly-CCC-3-G17C
Combination 734	95.45	50	74.64	72.73	95.83	26.47	76.72	80.77	0.96	0.36	0.72	0.73	100	100	100	100	92	31	62	62	mirna_1	trna_18	trna_4	hsa-miR-100-5p_chr11(-)_t_0_-4_nont_0_+3_GGT	tDR-1:26-Glu-CTC-1-M2-U13G	tDR-1:31-Gly-CCC-3-G17C
Combination 2470	95.45	50	74.64	72.73	95.83	26.47	76.72	80.77	0.96	0.36	0.72	0.73	100	100	100	100	92	31	62	62	mirna_7	trna_18	trna_4	hsa-miR-99a-5p_chr21(+)_t_0_-4_nont_0_+3_GGT	tDR-1:26-Glu-CTC-1-M2-U13G	tDR-1:31-Gly-CCC-3-G17C
Combination 923	95.45	50	74.92	77.27	96.67	26.47	76.83	79.17	0.95	0.2	0.7	0.71	100	33	91	90	93	25	66	67	mirna_2	mirna_8	trna_7	hsa-miR-128-3p_chr2(+)_chr3(+)_t_0_-3_nont_0_+2_GT	hsa-miR-99b-5p_chr19(+)_t_0_-4_nont_0_+3_GGC	tDR-1:33-Gly-CCC-1-M4-C31G
Combination 2308	95.45	50	76.44	77.27	96.67	26.47	79.13	80	0.95	0.2	0.72	0.73	100	33	91	90	100	25	69	69	mirna_7	mirna_8	trna_7	hsa-miR-99a-5p_chr21(+)_t_0_-4_nont_0_+3_GGT	hsa-miR-99b-5p_chr19(+)_t_0_-4_nont_0_+3_GGC	tDR-1:33-Gly-CCC-1-M4-C31G
Combination 2623	95.45	50	74.92	77.27	96.67	26.47	76.83	79.17	0.95	0.2	0.7	0.71	100	33	91	90	93	25	66	67	mirna_8	trna_13	trna_7	hsa-miR-99b-5p_chr19(+)_t_0_-4_nont_0_+3_GGC	tDR-1:32-Val-AAC-1-M6-C31A	tDR-1:33-Gly-CCC-1-M4-C31G
Combination 2713	95.45	50	76.44	77.27	96.43	26.47	79.57	82.14	0.94	0.4	0.73	0.75	100	100	100	100	93	25	64	64	mirna_8	trna_3	trna_7	hsa-miR-99b-5p_chr19(+)_t_0_-4_nont_0_+3_GGC	tDR-1:31-Gly-CCC-3-G17A	tDR-1:33-Gly-CCC-1-M4-C31G
Combination 737	95.45	50	76.69	77.27	96.88	26.47	79.73	83.33	0.95	0.43	0.74	0.75	100	100	100	100	94	25	65	67	mirna_1	trna_18	trna_7	hsa-miR-100-5p_chr11(-)_t_0_-4_nont_0_+3_GGT	tDR-1:26-Glu-CTC-1-M2-U13G	tDR-1:33-Gly-CCC-1-M4-C31G
Combination 2398	95.45	50	77.45	77.27	97.06	26.47	80.43	82.35	0.95	0.33	0.73	0.74	100	67	95	100	94	36	68	69	mirna_7	trna_12	trna_7	hsa-miR-99a-5p_chr21(+)_t_0_-4_nont_0_+3_GGT	tDR-1:23-Val-AAC-1-M8-G18C	tDR-1:33-Gly-CCC-1-M4-C31G
Combination 2399	100	50	78.89	77.27	100	26.47	82.91	84.38	1	0.44	0.75	0.76	100	100	100	100	100	35	68	69	mirna_7	trna_12	trna_8	hsa-miR-99a-5p_chr21(+)_t_0_-4_nont_0_+3_GGT	tDR-1:23-Val-AAC-1-M8-G18C	tDR-1:29-Gly-CCC-1-M4-C13G
Combination 3559	100	50	73.55	72.73	100	26.47	74.41	79.52	1	0.33	0.7	0.71	100	67	96	100	100	17	62	62	trna_13	trna_18	trna_8	tDR-1:32-Val-AAC-1-M6-C31A	tDR-1:26-Glu-CTC-1-M2-U13G	tDR-1:29-Gly-CCC-1-M4-C13G
Combination 1133	95.45	50	73.53	72.73	96.15	26.47	74.79	80	0.95	0.4	0.7	0.71	100	67	96	100	93	25	62	62	mirna_2	trna_7	trna_8	hsa-miR-128-3p_chr2(+)_chr3(+)_t_0_-3_nont_0_+2_GT	tDR-1:33-Gly-CCC-1-M4-C31G	tDR-1:29-Gly-CCC-1-M4-C13G
Combination 663	100	50	77.5	77.27	100	26.47	80.82	83.33	1	0.4	0.74	0.75	100	100	100	100	100	29	66	67	mirna_1	trna_12	trna_8	hsa-miR-100-5p_chr11(-)_t_0_-4_nont_0_+3_GGT	tDR-1:23-Val-AAC-1-M8-G18C	tDR-1:29-Gly-CCC-1-M4-C13G
Combination 2294	95.45	50	75.15	77.27	97.06	26.47	76.35	81.25	0.95	0.35	0.72	0.73	100	100	100	100	94	30	62	62	mirna_7	mirna_8	trna_12	hsa-miR-99a-5p_chr21(+)_t_0_-4_nont_0_+3_GGT	hsa-miR-99b-5p_chr19(+)_t_0_-4_nont_0_+3_GGC	tDR-1:23-Val-AAC-1-M8-G18C
Combination 844	90.91	50	71.64	72.73	92.86	26.47	72.72	76.92	0.89	0.31	0.68	0.67	100	60	92	100	87	29	61	62	mirna_2	mirna_5	trna_13	hsa-miR-128-3p_chr2(+)_chr3(+)_t_0_-3_nont_0_+2_GT	hsa-miR-152-3p_chr17(-)_t_0_-2_nont_0_+3_TGT	tDR-1:32-Val-AAC-1-M6-C31A
Combination 932	95.45	50	73.66	72.73	95	26.47	75.82	76.73	0.95	0.29	0.68	0.67	100	40	85	86	100	30	68	69	mirna_2	sex	trna_15	hsa-miR-128-3p_chr2(+)_chr3(+)_t_0_-3_nont_0_+2_GT		tDR-13:32-His-GTG-1-U16G
Combination 561	100	50	78.1	77.27	100	26.47	78.56	79.17	1	0.36	0.71	0.71	100	40	81	83	100	42	77	77	mirna_1	mirna_8	trna_15	hsa-miR-100-5p_chr11(-)_t_0_-4_nont_0_+3_GGT	hsa-miR-99b-5p_chr19(+)_t_0_-4_nont_0_+3_GGC	tDR-13:32-His-GTG-1-U16G
Combination 420	95.45	50	74.08	72.73	96.67	26.47	75.72	76.67	0.94	0.33	0.68	0.67	100	40	85	86	93	38	69	69	mirna_1	mirna_2	trna_15	hsa-miR-100-5p_chr11(-)_t_0_-4_nont_0_+3_GGT	hsa-miR-128-3p_chr2(+)_chr3(+)_t_0_-3_nont_0_+2_GT	tDR-13:32-His-GTG-1-U16G
Combination 1792	95.45	50	71.35	72.73	96.43	26.47	72.52	76.12	0.94	0.33	0.67	0.67	100	50	89	89	93	33	62	62	mirna_5	mirna_7	trna_15	hsa-miR-152-3p_chr17(-)_t_0_-2_nont_0_+3_TGT	hsa-miR-99a-5p_chr21(+)_t_0_-4_nont_0_+3_GGT	tDR-13:32-His-GTG-1-U16G
Combination 1904	95.45	50	74.81	77.27	97.06	26.47	77.1	80.56	0.95	0.31	0.71	0.72	100	67	95	100	94	30	64	65	mirna_5	trna_12	trna_16	hsa-miR-152-3p_chr17(-)_t_0_-2_nont_0_+3_TGT	tDR-1:23-Val-AAC-1-M8-G18C	tDR-1:32-Glu-CTC-1-M2-U13A
Combination 1003	95.45	50	74.6	77.27	97.06	26.47	76.16	80.56	0.95	0.29	0.71	0.72	100	67	95	100	94	30	64	64	mirna_2	trna_12	trna_16	hsa-miR-128-3p_chr2(+)_chr3(+)_t_0_-3_nont_0_+2_GT	tDR-1:23-Val-AAC-1-M8-G18C	tDR-1:32-Glu-CTC-1-M2-U13A
Combination 2598	95.45	50	75.07	72.73	96.15	26.47	77.67	79.44	0.95	0.27	0.7	0.71	100	50	92	90	94	36	67	67	mirna_8	trna_12	trna_16	hsa-miR-99b-5p_chr19(+)_t_0_-4_nont_0_+3_GGC	tDR-1:23-Val-AAC-1-M8-G18C	tDR-1:32-Glu-CTC-1-M2-U13A
Combination 2614	90.91	50	73.68	72.73	93.75	26.47	74.87	80	0.92	0.31	0.71	0.72	100	100	100	100	88	25	60	60	mirna_8	trna_13	trna_17	hsa-miR-99b-5p_chr19(+)_t_0_-4_nont_0_+3_GGC	tDR-1:32-Val-AAC-1-M6-C31A	tDR-1:33-Glu-CTC-1-M2-U13A
Combination 2319	100	50	69.4	68.18	100	26.47	68.37	75.89	1	0.29	0.66	0.67	100	60	92	100	100	20	58	57	mirna_7	sex	trna_17	hsa-miR-99a-5p_chr21(+)_t_0_-4_nont_0_+3_GGT		tDR-1:33-Glu-CTC-1-M2-U13A
Combination 1019	100	50	77.34	77.27	100	26.47	79.25	79.52	1	0.25	0.71	0.71	100	33	88	88	100	42	72	73	mirna_2	trna_13	trna_17	hsa-miR-128-3p_chr2(+)_chr3(+)_t_0_-3_nont_0_+2_GT	tDR-1:32-Val-AAC-1-M6-C31A	tDR-1:33-Glu-CTC-1-M2-U13A
Combination 2738	95.45	50	72.23	72.73	96.15	26.47	73.52	78.12	0.96	0.31	0.68	0.7	100	67	93	100	92	20	62	62	sex	trna_1	trna_17		tDR-1:32-Gly-GCC-1-C13A	tDR-1:33-Glu-CTC-1-M2-U13A
Combination 3528	95.45	50	76.08	77.27	96.67	26.47	78.46	79.52	0.95	0.25	0.71	0.72	100	33	91	90	93	33	68	69	trna_13	trna_16	trna_17	tDR-1:32-Val-AAC-1-M6-C31A	tDR-1:32-Glu-CTC-1-M2-U13A	tDR-1:33-Glu-CTC-1-M2-U13A
Combination 2404	100	50	77.34	77.27	100	26.47	79.25	79.52	1	0.25	0.71	0.71	100	33	88	88	100	42	72	73	mirna_7	trna_13	trna_17	hsa-miR-99a-5p_chr21(+)_t_0_-4_nont_0_+3_GGT	tDR-1:32-Val-AAC-1-M6-C31A	tDR-1:33-Glu-CTC-1-M2-U13A
Combination 707	95.45	50	73.32	72.73	96.43	26.47	74.44	76.04	0.94	0.27	0.66	0.67	100	40	81	82	100	38	70	69	mirna_1	trna_16	trna_17	hsa-miR-100-5p_chr11(-)_t_0_-4_nont_0_+3_GGT	tDR-1:32-Glu-CTC-1-M2-U13A	tDR-1:33-Glu-CTC-1-M2-U13A
Combination 1004	95.45	50	75.99	77.27	96.15	26.47	78.59	81.7	0.95	0.31	0.72	0.74	100	67	95	100	92	30	66	67	mirna_2	trna_12	trna_17	hsa-miR-128-3p_chr2(+)_chr3(+)_t_0_-3_nont_0_+2_GT	tDR-1:23-Val-AAC-1-M8-G18C	tDR-1:33-Glu-CTC-1-M2-U13A
Combination 2599	95.45	50	74.55	72.73	95.83	26.47	77.2	80	0.96	0.27	0.71	0.72	100	67	95	100	94	20	64	64	mirna_8	trna_12	trna_17	hsa-miR-99b-5p_chr19(+)_t_0_-4_nont_0_+3_GGC	tDR-1:23-Val-AAC-1-M8-G18C	tDR-1:33-Glu-CTC-1-M2-U13A
Combination 1005	100	50	74.64	72.73	100	26.47	76.64	80	1	0.29	0.71	0.71	100	67	95	100	100	30	64	64	mirna_2	trna_12	trna_18	hsa-miR-128-3p_chr2(+)_chr3(+)_t_0_-3_nont_0_+2_GT	tDR-1:23-Val-AAC-1-M8-G18C	tDR-1:26-Glu-CTC-1-M2-U13G
Combination 2615	95.45	50	74.58	75	96.88	26.47	76.55	78.24	0.96	0.2	0.69	0.7	100	33	87	88	100	33	68	69	mirna_8	trna_13	trna_18	hsa-miR-99b-5p_chr19(+)_t_0_-4_nont_0_+3_GGC	tDR-1:32-Val-AAC-1-M6-C31A	tDR-1:26-Glu-CTC-1-M2-U13G
Combination 669	95.45	50	74.92	77.27	96.67	26.47	77.12	80.77	0.96	0.36	0.71	0.71	100	67	96	100	93	25	64	64	mirna_1	trna_13	trna_18	hsa-miR-100-5p_chr11(-)_t_0_-4_nont_0_+3_GGT	tDR-1:32-Val-AAC-1-M6-C31A	tDR-1:26-Glu-CTC-1-M2-U13G
Combination 672	95.45	50	76.58	77.27	96.67	26.47	79.74	82.35	0.95	0.36	0.74	0.74	100	100	100	100	93	31	65	65	mirna_1	trna_13	trna_20	hsa-miR-100-5p_chr11(-)_t_0_-4_nont_0_+3_GGT	tDR-1:32-Val-AAC-1-M6-C31A	tDR-1:34-Glu-CTC-1-M2-U16A
Combination 3006	95.45	50	79.43	81.82	96.67	26.47	82.83	84.62	0.96	0.4	0.76	0.76	100	100	100	100	93	10	69	69	trna_1	trna_15	trna_20	tDR-1:32-Gly-GCC-1-C13A	tDR-13:32-His-GTG-1-U16G	tDR-1:34-Glu-CTC-1-M2-U16A
Combination 2408	95.45	50	77.88	77.27	96.67	26.47	81.05	83.33	0.96	0.36	0.75	0.75	100	100	100	100	93	31	67	67	mirna_7	trna_13	trna_20	hsa-miR-99a-5p_chr21(+)_t_0_-4_nont_0_+3_GGT	tDR-1:32-Val-AAC-1-M6-C31A	tDR-1:34-Glu-CTC-1-M2-U16A
Combination 2595	95.45	50	75.15	77.27	96.88	26.32	76.63	81.25	0.96	0.38	0.72	0.74	100	100	100	100	94	21	63	62	mirna_8	trna_12	trna_13	hsa-miR-99b-5p_chr19(+)_t_0_-4_nont_0_+3_GGC	tDR-1:23-Val-AAC-1-M8-G18C	tDR-1:32-Val-AAC-1-M6-C31A
Combination 3111	95.45	50	73.95	72.73	96.67	26.32	74.78	80.77	0.96	0.38	0.71	0.71	100	100	100	100	93	20	61	62	trna_10	trna_12	trna_15	tDR-1:23-Val-AAC-1-M9-U16A	tDR-1:23-Val-AAC-1-M8-G18C	tDR-13:32-His-GTG-1-U16G
Combination 1050	95.45	50	73.61	72.73	97.06	26.32	75.34	79.06	0.92	0.36	0.69	0.7	100	50	92	100	94	30	64	64	mirna_2	trna_15	trna_20	hsa-miR-128-3p_chr2(+)_chr3(+)_t_0_-3_nont_0_+2_GT	tDR-13:32-His-GTG-1-U16G	tDR-1:34-Glu-CTC-1-M2-U16A
Combination 1870	100	50	78.72	77.27	100	30	74	75.71	1	0.2	0.67	0.67	100	14	68	67	100	55	84	85	mirna_5	trna_10	trna_15	hsa-miR-152-3p_chr17(-)_t_0_-2_nont_0_+3_TGT	tDR-1:23-Val-AAC-1-M9-U16A	tDR-13:32-His-GTG-1-U16G
Combination 935	95.45	50	76.28	77.27	96.88	30	71.15	73.42	0.92	0.17	0.64	0.67	100	14	65	67	100	50	82	82	mirna_2	sex	trna_18	hsa-miR-128-3p_chr2(+)_chr3(+)_t_0_-3_nont_0_+2_GT		tDR-1:26-Glu-CTC-1-M2-U13G

## Sheet: CC_Stage_2
name	max_acc	min_acc	avg_acc	median_acc	max_auc	min_auc	avg_auc	median_auc	max_F1	min_F1	avg_F1	median_F1	max_sen	min_sen	avg_sen	median_sen	max_spec	min_spec	avg_spec	median_spec	markers1	markers2	markers3	names1	names2	names3
Combination 6920	100	68.18	82.99	81.82	100	28.57	77.94	80	1	0.29	0.72	0.73	100	25	69	70	100	64	90	90	mirna_18	trna_17	trna_18	hsa-miR-30d-5p_nont_0_+2_CG	tDR-1:29-Glu-TTC-1-U29G	tDR-1:32-Glu-TTC-1-U32G
Combination 2713	95.45	63.64	81.52	81.82	97.37	27.78	74	77.27	0.94	0.29	0.69	0.71	100	20	65	67	100	67	90	92	mirna_11	mirna_4	trna_3	hsa-miR-218-5p_chr5(-)_chr4(+)_t_0_-1_nont_0_+1_G	hsa-miR-101-3p_chr1(-)_chr9(+)_t_0_-2_nont_0_+1_G	tDR-1:32-Gly-GCC-1-C31G
Combination 6926	100	63.64	80.34	81.82	100	31.82	77.74	79.05	1	0.22	0.7	0.71	100	25	73	74	100	55	84	85	mirna_18	trna_17	trna_5	hsa-miR-30d-5p_nont_0_+2_CG	tDR-1:29-Glu-TTC-1-U29G	tDR-18:33-Glu-CTC-1-M2-U17G
Combination 2519	100	63.64	83.81	86.36	100	27.78	80.13	81.25	1	0.22	0.74	0.75	100	25	73	71	100	69	90	90	mirna_11	mirna_17	mirna_2	hsa-miR-218-5p_chr5(-)_chr4(+)_t_0_-1_nont_0_+1_G	hsa-miR-30a-5p_nont_0_+2_CG	hsa-let-7g-5p_chr3(-)_t_0_-2_nont_0_+1_G
Combination 2580	100	63.64	82.84	81.82	100	35.88	81.28	81.2	1	0.36	0.74	0.75	100	33	77	78	100	62	86	87	mirna_11	mirna_19	mirna_2	hsa-miR-218-5p_chr5(-)_chr4(+)_t_0_-1_nont_0_+1_G	hsa-miR-30e-5p_nont_0_+2_CG	hsa-let-7g-5p_chr3(-)_t_0_-2_nont_0_+1_G
Combination 2640	100	63.64	82.74	81.82	100	35.88	83.19	83.04	1	0.4	0.76	0.77	100	40	85	86	100	50	82	81	mirna_11	mirna_20	mirna_4	hsa-miR-218-5p_chr5(-)_chr4(+)_t_0_-1_nont_0_+1_G	hsa-miR-7-5p_chr9(-)_chr15(+)_chr19(+)_t_0_-2_nont_0_+1_G	hsa-miR-101-3p_chr1(-)_chr9(+)_t_0_-2_nont_0_+1_G
Combination 2553	100	63.64	81.78	81.82	100	31.25	78.6	80.21	1	0.25	0.72	0.73	100	25	74	75	100	67	86	87	mirna_11	mirna_18	mirna_4	hsa-miR-218-5p_chr5(-)_chr4(+)_t_0_-1_nont_0_+1_G	hsa-miR-30d-5p_nont_0_+2_CG	hsa-miR-101-3p_chr1(-)_chr9(+)_t_0_-2_nont_0_+1_G
Combination 2642	100	63.64	83.89	86.36	100	35.88	83.02	83.04	1	0.4	0.76	0.78	100	40	81	83	100	50	85	86	mirna_11	mirna_20	mirna_6	hsa-miR-218-5p_chr5(-)_chr4(+)_t_0_-1_nont_0_+1_G	hsa-miR-7-5p_chr9(-)_chr15(+)_chr19(+)_t_0_-2_nont_0_+1_G	hsa-miR-125a-5p_chr19(+)_t_0_-3_nont_0_+1_G
Combination 6093	100	63.64	82.75	81.82	100	31.9	79.61	80.6	1	0.36	0.73	0.74	100	33	73	75	100	57	88	88	mirna_17	mirna_2	mirna_9	hsa-miR-30a-5p_nont_0_+2_CG	hsa-let-7g-5p_chr3(-)_t_0_-2_nont_0_+1_G	hsa-miR-148b-3p_chr12(+)_t_0_-1_nont_0_+1_G
Combination 6268	100	63.64	81.45	81.82	100	28.57	76.71	79.05	1	0.22	0.7	0.71	100	20	69	70	100	57	88	88	mirna_17	mirna_8	mirna_9	hsa-miR-30a-5p_nont_0_+2_CG	hsa-miR-143-3p_chr5(+)_t_0_-2_nont_0_+1_G	hsa-miR-148b-3p_chr12(+)_t_0_-1_nont_0_+1_G
Combination 2649	100	63.64	82.49	81.82	100	31.62	78.86	80.36	1	0.25	0.73	0.74	100	17	73	75	100	50	87	88	mirna_11	mirna_20	trna_11	hsa-miR-218-5p_chr5(-)_chr4(+)_t_0_-1_nont_0_+1_G	hsa-miR-7-5p_chr9(-)_chr15(+)_chr19(+)_t_0_-2_nont_0_+1_G	tDR-13:33-Glu-CTC-1-M2-U21G
Combination 2562	100	63.64	80.48	81.82	100	28.57	76.15	77.68	1	0.33	0.69	0.71	100	29	70	70	100	64	86	87	mirna_11	mirna_18	trna_11	hsa-miR-218-5p_chr5(-)_chr4(+)_t_0_-1_nont_0_+1_G	hsa-miR-30d-5p_nont_0_+2_CG	tDR-13:33-Glu-CTC-1-M2-U21G
Combination 6565	100	63.64	83.11	81.82	100	28.57	81.18	81.82	1	0.25	0.74	0.75	100	25	77	78	100	62	86	87	mirna_18	mirna_2	trna_14	hsa-miR-30d-5p_nont_0_+2_CG	hsa-let-7g-5p_chr3(-)_t_0_-2_nont_0_+1_G	tDR-13:35-His-GTG-1-U23G
Combination 6596	100	63.64	82.84	81.82	100	35.24	81.15	81.82	1	0.22	0.74	0.75	100	25	77	78	100	60	86	87	mirna_18	mirna_20	trna_17	hsa-miR-30d-5p_nont_0_+2_CG	hsa-miR-7-5p_chr9(-)_chr15(+)_chr19(+)_t_0_-2_nont_0_+1_G	tDR-1:29-Glu-TTC-1-U29G
Combination 6698	100	63.64	83.04	81.82	100	30	80.03	81.18	1	0.29	0.73	0.74	100	25	73	75	100	64	88	88	mirna_18	mirna_6	trna_17	hsa-miR-30d-5p_nont_0_+2_CG	hsa-miR-125a-5p_chr19(+)_t_0_-3_nont_0_+1_G	tDR-1:29-Glu-TTC-1-U29G
Combination 6568	100	63.64	83.08	81.82	100	27.27	76.25	79.05	1	0.22	0.71	0.71	100	17	65	67	100	73	92	93	mirna_18	mirna_2	trna_17	hsa-miR-30d-5p_nont_0_+2_CG	hsa-let-7g-5p_chr3(-)_t_0_-2_nont_0_+1_G	tDR-1:29-Glu-TTC-1-U29G
Combination 9227	100	59.09	77.8	77.27	100	26.92	79.31	79.52	1	0.4	0.71	0.71	100	50	85	86	100	40	74	75	mirna_6	mirna_9	trna_1	hsa-miR-125a-5p_chr19(+)_t_0_-3_nont_0_+1_G	hsa-miR-148b-3p_chr12(+)_t_0_-1_nont_0_+1_G	tDR-14:33-Glu-CTC-1-M2-U20G
Combination 7191	95.45	59.09	80.24	81.82	97.06	31.9	79.1	79.48	0.95	0.22	0.71	0.71	100	20	77	78	100	50	82	82	mirna_19	mirna_9	trna_1	hsa-miR-30e-5p_nont_0_+2_CG	hsa-miR-148b-3p_chr12(+)_t_0_-1_nont_0_+1_G	tDR-14:33-Glu-CTC-1-M2-U20G
Combination 6924	95.45	59.09	77.97	77.27	97.06	31.9	77.53	77.73	0.95	0.22	0.69	0.71	100	25	77	78	100	50	78	79	mirna_18	trna_17	trna_3	hsa-miR-30d-5p_nont_0_+2_CG	tDR-1:29-Glu-TTC-1-U29G	tDR-1:32-Gly-GCC-1-C31G
Combination 8598	100	59.09	80.1	81.82	100	34.17	81.16	81.88	1	0.36	0.73	0.74	100	40	85	86	100	40	78	79	mirna_4	mirna_6	trna_3	hsa-miR-101-3p_chr1(-)_chr9(+)_t_0_-2_nont_0_+1_G	hsa-miR-125a-5p_chr19(+)_t_0_-3_nont_0_+1_G	tDR-1:32-Gly-GCC-1-C31G
Combination 9405	100	59.09	77.64	77.27	100	31.62	72.2	74.12	1	0.25	0.65	0.67	100	20	65	67	100	58	84	85	mirna_6	trna_18	trna_3	hsa-miR-125a-5p_chr19(+)_t_0_-3_nont_0_+1_G	tDR-1:32-Glu-TTC-1-U32G	tDR-1:32-Gly-GCC-1-C31G
Combination 2573	95.45	59.09	77.74	77.27	96.67	31.62	77.45	78.24	0.95	0.25	0.69	0.71	100	20	77	78	100	50	78	79	mirna_11	mirna_18	trna_3	hsa-miR-218-5p_chr5(-)_chr4(+)_t_0_-1_nont_0_+1_G	hsa-miR-30d-5p_nont_0_+2_CG	tDR-1:32-Gly-GCC-1-C31G
Combination 7008	100	59.09	80.53	81.82	100	59.82	80.77	79.52	1	0.43	0.73	0.73	100	50	81	83	100	56	80	80	mirna_19	mirna_2	trna_3	hsa-miR-30e-5p_nont_0_+2_CG	hsa-let-7g-5p_chr3(-)_t_0_-2_nont_0_+1_G	tDR-1:32-Gly-GCC-1-C31G
Combination 7729	95.45	59.09	77.16	77.27	96.88	35.24	75.56	76.04	0.95	0.22	0.67	0.67	100	25	73	75	100	50	79	79	mirna_2	trna_14	trna_3	hsa-let-7g-5p_chr3(-)_t_0_-2_nont_0_+1_G	tDR-13:35-His-GTG-1-U23G	tDR-1:32-Gly-GCC-1-C31G
Combination 10492	100	59.09	78.44	77.27	100	27.78	75.69	77.06	1	0.18	0.68	0.67	100	20	71	71	100	50	82	82	trna_1	trna_3	trna_5	tDR-14:33-Glu-CTC-1-M2-U20G	tDR-1:32-Gly-GCC-1-C31G	tDR-18:33-Glu-CTC-1-M2-U17G
Combination 6890	100	59.09	82.74	81.82	100	27.27	73.62	78.57	1	0.18	0.7	0.71	100	14	63	66	100	71	92	93	mirna_18	trna_14	trna_5	hsa-miR-30d-5p_nont_0_+2_CG	tDR-13:35-His-GTG-1-U23G	tDR-18:33-Glu-CTC-1-M2-U17G
Combination 2869	95.45	59.09	79.72	81.82	97.22	31.62	74.84	77.08	0.95	0.25	0.68	0.7	100	20	68	67	100	62	86	86	mirna_11	trna_1	trna_5	hsa-miR-218-5p_chr5(-)_chr4(+)_t_0_-1_nont_0_+1_G	tDR-14:33-Glu-CTC-1-M2-U20G	tDR-18:33-Glu-CTC-1-M2-U17G
Combination 6966	95.45	59.09	81.36	81.82	97.5	38.57	80.93	81.2	0.95	0.25	0.73	0.75	100	25	80	80	100	54	82	82	mirna_18	trna_3	trna_5	hsa-miR-30d-5p_nont_0_+2_CG	tDR-1:32-Gly-GCC-1-C31G	tDR-18:33-Glu-CTC-1-M2-U17G
Combination 2575	100	59.09	76.13	77.27	100	33.81	77.91	78.45	1	0.33	0.69	0.7	100	50	84	86	100	40	72	71	mirna_11	mirna_18	trna_5	hsa-miR-218-5p_chr5(-)_chr4(+)_t_0_-1_nont_0_+1_G	hsa-miR-30d-5p_nont_0_+2_CG	tDR-18:33-Glu-CTC-1-M2-U17G
Combination 2634	95.45	59.09	78.46	77.27	96.67	31.62	74.86	75.71	0.94	0.22	0.67	0.67	100	25	69	67	100	50	83	85	mirna_11	mirna_2	trna_5	hsa-miR-218-5p_chr5(-)_chr4(+)_t_0_-1_nont_0_+1_G	hsa-let-7g-5p_chr3(-)_t_0_-2_nont_0_+1_G	tDR-18:33-Glu-CTC-1-M2-U17G
Combination 6976	95.45	59.09	78.66	77.27	97.06	27.78	71.85	75.24	0.93	0.22	0.65	0.67	100	17	64	67	100	60	86	87	mirna_18	trna_5	trna_6	hsa-miR-30d-5p_nont_0_+2_CG	tDR-18:33-Glu-CTC-1-M2-U17G	tDR-9:33-Gly-CCC-1-M6-U24G
Combination 7247	95.45	59.09	78.51	77.27	97.37	27.78	72.37	75.24	0.95	0.25	0.66	0.67	100	20	65	67	100	64	85	86	mirna_19	trna_1	trna_7	hsa-miR-30e-5p_nont_0_+2_CG	tDR-14:33-Glu-CTC-1-M2-U20G	tDR-15:33-His-GTG-1-U19G
Combination 7403	100	59.09	78.57	77.27	100	27.78	69.59	74.11	1	0.22	0.64	0.67	100	17	61	62	100	67	87	88	mirna_19	trna_3	trna_7	hsa-miR-30e-5p_nont_0_+2_CG	tDR-1:32-Gly-GCC-1-C31G	tDR-15:33-His-GTG-1-U19G
Combination 2717	95.45	59.09	78.75	77.27	97.37	27.27	69.32	74.11	0.92	0.18	0.64	0.67	100	11	61	61	100	67	88	88	mirna_11	mirna_4	trna_7	hsa-miR-218-5p_chr5(-)_chr4(+)_t_0_-1_nont_0_+1_G	hsa-miR-101-3p_chr1(-)_chr9(+)_t_0_-2_nont_0_+1_G	tDR-15:33-His-GTG-1-U19G
Combination 2871	95.45	59.09	79.87	81.82	96.88	30	73.25	76.73	0.96	0.29	0.67	0.67	100	20	65	67	100	58	88	88	mirna_11	trna_1	trna_7	hsa-miR-218-5p_chr5(-)_chr4(+)_t_0_-1_nont_0_+1_G	tDR-14:33-Glu-CTC-1-M2-U20G	tDR-15:33-His-GTG-1-U19G
Combination 2612	100	59.09	81.46	81.82	100	27.27	74.27	77.08	1	0.18	0.69	0.71	100	14	65	67	100	67	90	92	mirna_11	mirna_2	mirna_4	hsa-miR-218-5p_chr5(-)_chr4(+)_t_0_-1_nont_0_+1_G	hsa-let-7g-5p_chr3(-)_t_0_-2_nont_0_+1_G	hsa-miR-101-3p_chr1(-)_chr9(+)_t_0_-2_nont_0_+1_G
Combination 7071	100	59.09	78.82	77.27	100	31.62	77.47	79.05	1	0.2	0.7	0.71	100	20	76	75	100	50	80	81	mirna_19	mirna_4	mirna_6	hsa-miR-30e-5p_nont_0_+2_CG	hsa-miR-101-3p_chr1(-)_chr9(+)_t_0_-2_nont_0_+1_G	hsa-miR-125a-5p_chr19(+)_t_0_-3_nont_0_+1_G
Combination 6031	100	59.09	78.64	77.27	100	29.17	81.7	82.68	1	0.36	0.74	0.75	100	50	92	100	100	31	72	71	mirna_17	mirna_18	mirna_6	hsa-miR-30a-5p_nont_0_+2_CG	hsa-miR-30d-5p_nont_0_+2_CG	hsa-miR-125a-5p_chr19(+)_t_0_-3_nont_0_+1_G
Combination 6990	100	59.09	81.49	81.82	100	27.27	75.18	77.06	1	0.2	0.69	0.71	100	17	65	67	100	69	90	91	mirna_19	mirna_2	mirna_6	hsa-miR-30e-5p_nont_0_+2_CG	hsa-let-7g-5p_chr3(-)_t_0_-2_nont_0_+1_G	hsa-miR-125a-5p_chr19(+)_t_0_-3_nont_0_+1_G
Combination 6121	100	59.09	82.73	81.82	100	28.57	79.11	81.2	1	0.22	0.73	0.75	100	20	73	75	100	64	88	88	mirna_17	mirna_20	mirna_9	hsa-miR-30a-5p_nont_0_+2_CG	hsa-miR-7-5p_chr9(-)_chr15(+)_chr19(+)_t_0_-2_nont_0_+1_G	hsa-miR-148b-3p_chr12(+)_t_0_-1_nont_0_+1_G
Combination 6025	100	59.09	77.3	77.27	100	29.17	80.51	81.25	1	0.33	0.72	0.73	100	50	92	100	100	31	70	71	mirna_17	mirna_18	mirna_19	hsa-miR-30a-5p_nont_0_+2_CG	hsa-miR-30d-5p_nont_0_+2_CG	hsa-miR-30e-5p_nont_0_+2_CG
Combination 2549	100	59.09	80.3	81.82	100	28.57	79.36	79.87	1	0.25	0.71	0.71	100	20	77	78	100	57	82	81	mirna_11	mirna_18	mirna_19	hsa-miR-218-5p_chr5(-)_chr4(+)_t_0_-1_nont_0_+1_G	hsa-miR-30d-5p_nont_0_+2_CG	hsa-miR-30e-5p_nont_0_+2_CG
Combination 2520	100	59.09	79.95	81.82	100	32.48	81.06	82.22	1	0.36	0.73	0.74	100	40	85	86	100	46	78	79	mirna_11	mirna_17	mirna_20	hsa-miR-218-5p_chr5(-)_chr4(+)_t_0_-1_nont_0_+1_G	hsa-miR-30a-5p_nont_0_+2_CG	hsa-miR-7-5p_chr9(-)_chr15(+)_chr19(+)_t_0_-2_nont_0_+1_G
Combination 6086	100	59.09	82.07	81.82	100	35.88	81.29	81.82	1	0.33	0.74	0.74	100	29	80	80	100	50	83	83	mirna_17	mirna_2	mirna_20	hsa-miR-30a-5p_nont_0_+2_CG	hsa-let-7g-5p_chr3(-)_t_0_-2_nont_0_+1_G	hsa-miR-7-5p_chr9(-)_chr15(+)_chr19(+)_t_0_-2_nont_0_+1_G
Combination 2551	100	59.09	80.03	81.82	100	31.62	77.15	78.69	1	0.18	0.7	0.71	100	17	73	75	100	50	84	84	mirna_11	mirna_18	mirna_20	hsa-miR-218-5p_chr5(-)_chr4(+)_t_0_-1_nont_0_+1_G	hsa-miR-30d-5p_nont_0_+2_CG	hsa-miR-7-5p_chr9(-)_chr15(+)_chr19(+)_t_0_-2_nont_0_+1_G
Combination 7025	100	59.09	78.59	77.27	100	26.67	79.93	79.52	1	0.36	0.72	0.72	100	40	85	86	100	40	75	75	mirna_19	mirna_20	trna_11	hsa-miR-30e-5p_nont_0_+2_CG	hsa-miR-7-5p_chr9(-)_chr15(+)_chr19(+)_t_0_-2_nont_0_+1_G	tDR-13:33-Glu-CTC-1-M2-U21G
Combination 6692	100	59.09	79.02	77.27	100	30	72.99	75.83	1	0.2	0.66	0.67	100	14	65	67	100	60	86	86	mirna_18	mirna_6	trna_11	hsa-miR-30d-5p_nont_0_+2_CG	hsa-miR-125a-5p_chr19(+)_t_0_-3_nont_0_+1_G	tDR-13:33-Glu-CTC-1-M2-U21G
Combination 7977	100	59.09	77.65	77.27	100	26.47	79.15	79.46	1	0.36	0.71	0.71	100	40	85	86	100	38	74	75	mirna_20	mirna_9	trna_11	hsa-miR-7-5p_chr9(-)_chr15(+)_chr19(+)_t_0_-2_nont_0_+1_G	hsa-miR-148b-3p_chr12(+)_t_0_-1_nont_0_+1_G	tDR-13:33-Glu-CTC-1-M2-U21G
Combination 2624	100	59.09	80.01	81.82	100	28.57	75.68	77.08	1	0.22	0.69	0.71	100	20	69	67	100	58	86	87	mirna_11	mirna_2	trna_14	hsa-miR-218-5p_chr5(-)_chr4(+)_t_0_-1_nont_0_+1_G	hsa-let-7g-5p_chr3(-)_t_0_-2_nont_0_+1_G	tDR-13:35-His-GTG-1-U23G
Combination 6764	95.45	59.09	80.35	81.82	96.88	38.57	80.34	80.83	0.96	0.22	0.72	0.74	100	25	81	82	100	54	80	80	mirna_18	mirna_9	trna_17	hsa-miR-30d-5p_nont_0_+2_CG	hsa-miR-148b-3p_chr12(+)_t_0_-1_nont_0_+1_G	tDR-1:29-Glu-TTC-1-U29G
Combination 6649	95.45	59.09	80.59	81.82	97.37	32.94	77.96	79.05	0.94	0.25	0.71	0.71	100	25	73	75	100	60	84	85	mirna_18	mirna_4	trna_17	hsa-miR-30d-5p_nont_0_+2_CG	hsa-miR-101-3p_chr1(-)_chr9(+)_t_0_-2_nont_0_+1_G	tDR-1:29-Glu-TTC-1-U29G
Combination 6539	100	59.09	81.73	81.82	100	31.9	81.26	82.29	1	0.25	0.74	0.75	100	25	81	82	100	57	82	82	mirna_18	mirna_19	trna_17	hsa-miR-30d-5p_nont_0_+2_CG	hsa-miR-30e-5p_nont_0_+2_CG	tDR-1:29-Glu-TTC-1-U29G
Combination 2627	100	59.09	79.81	81.82	100	31.62	77.21	78.28	1	0.22	0.7	0.71	100	25	73	71	100	58	83	85	mirna_11	mirna_2	trna_17	hsa-miR-218-5p_chr5(-)_chr4(+)_t_0_-1_nont_0_+1_G	hsa-let-7g-5p_chr3(-)_t_0_-2_nont_0_+1_G	tDR-1:29-Glu-TTC-1-U29G
Combination 6131	100	59.09	79.87	81.82	100	56.25	81.14	81.2	1	0.4	0.73	0.74	100	50	85	86	100	50	77	77	mirna_17	mirna_20	trna_17	hsa-miR-30a-5p_nont_0_+2_CG	hsa-miR-7-5p_chr9(-)_chr15(+)_chr19(+)_t_0_-2_nont_0_+1_G	tDR-1:29-Glu-TTC-1-U29G
Combination 6044	100	59.09	82.81	81.82	100	40.28	83.21	83.04	1	0.29	0.76	0.77	100	25	85	86	100	55	82	81	mirna_17	mirna_18	trna_17	hsa-miR-30a-5p_nont_0_+2_CG	hsa-miR-30d-5p_nont_0_+2_CG	tDR-1:29-Glu-TTC-1-U29G
Combination 2898	95.45	59.09	80	81.82	97.5	27.78	69.72	75.24	0.93	0.22	0.66	0.67	100	17	61	60	100	69	90	92	mirna_11	trna_11	trna_18	hsa-miR-218-5p_chr5(-)_chr4(+)_t_0_-1_nont_0_+1_G	tDR-13:33-Glu-CTC-1-M2-U21G	tDR-1:32-Glu-TTC-1-U32G
Combination 2700	95.45	54.55	73.94	72.73	96.15	26.32	75.87	76.79	0.96	0.29	0.68	0.68	100	50	85	86	100	30	68	69	mirna_11	mirna_4	trna_1	hsa-miR-218-5p_chr5(-)_chr4(+)_t_0_-1_nont_0_+1_G	hsa-miR-101-3p_chr1(-)_chr9(+)_t_0_-2_nont_0_+1_G	tDR-14:33-Glu-CTC-1-M2-U20G
Combination 2529	100	54.55	74.88	77.27	100	26.67	77.33	79.06	1	0.36	0.7	0.7	100	50	89	89	100	10	68	69	mirna_11	mirna_17	trna_1	hsa-miR-218-5p_chr5(-)_chr4(+)_t_0_-1_nont_0_+1_G	hsa-miR-30a-5p_nont_0_+2_CG	tDR-14:33-Glu-CTC-1-M2-U20G
Combination 6225	95.45	54.55	74.79	72.73	97.06	26.47	77.97	80.77	0.96	0.33	0.71	0.71	100	75	96	100	94	25	64	64	mirna_17	mirna_6	trna_1	hsa-miR-30a-5p_nont_0_+2_CG	hsa-miR-125a-5p_chr19(+)_t_0_-3_nont_0_+1_G	tDR-14:33-Glu-CTC-1-M2-U20G
Combination 7125	100	54.55	76.23	77.27	100	26.92	78.83	79.46	1	0.4	0.71	0.71	100	50	89	88	100	30	70	69	mirna_19	mirna_6	trna_1	hsa-miR-30e-5p_nont_0_+2_CG	hsa-miR-125a-5p_chr19(+)_t_0_-3_nont_0_+1_G	tDR-14:33-Glu-CTC-1-M2-U20G
Combination 2560	100	54.55	80.45	81.82	100	43.06	80.64	80.36	1	0.29	0.73	0.74	100	25	81	83	100	50	80	80	mirna_11	mirna_18	trna_1	hsa-miR-218-5p_chr5(-)_chr4(+)_t_0_-1_nont_0_+1_G	hsa-miR-30d-5p_nont_0_+2_CG	tDR-14:33-Glu-CTC-1-M2-U20G
Combination 9279	95.45	54.55	74.75	72.73	97.06	26.67	75.78	76.19	0.95	0.25	0.67	0.67	100	25	81	81	100	30	72	71	mirna_6	trna_1	trna_3	hsa-miR-125a-5p_chr19(+)_t_0_-3_nont_0_+1_G	tDR-14:33-Glu-CTC-1-M2-U20G	tDR-1:32-Gly-GCC-1-C31G
Combination 7988	95.45	54.55	78.97	77.27	97.06	32.94	77.88	79.17	0.95	0.29	0.7	0.71	100	25	77	78	100	53	80	80	mirna_20	mirna_9	trna_3	hsa-miR-7-5p_chr9(-)_chr15(+)_chr19(+)_t_0_-2_nont_0_+1_G	hsa-miR-148b-3p_chr12(+)_t_0_-1_nont_0_+1_G	tDR-1:32-Gly-GCC-1-C31G
Combination 7610	100	54.55	79.01	77.27	100	32.94	77.22	77.35	1	0.2	0.69	0.71	100	17	73	75	100	50	82	82	mirna_2	mirna_9	trna_3	hsa-let-7g-5p_chr3(-)_t_0_-2_nont_0_+1_G	hsa-miR-148b-3p_chr12(+)_t_0_-1_nont_0_+1_G	tDR-1:32-Gly-GCC-1-C31G
Combination 2632	95.45	54.55	76.22	77.27	95	35.24	74.79	75.71	0.95	0.2	0.66	0.67	100	25	73	71	100	50	78	79	mirna_11	mirna_2	trna_3	hsa-miR-218-5p_chr5(-)_chr4(+)_t_0_-1_nont_0_+1_G	hsa-let-7g-5p_chr3(-)_t_0_-2_nont_0_+1_G	tDR-1:32-Gly-GCC-1-C31G
Combination 7544	95.45	54.55	77.54	77.27	96.43	31.9	74.89	75.71	0.94	0.17	0.67	0.67	100	20	70	71	100	50	82	81	mirna_2	mirna_6	trna_3	hsa-let-7g-5p_chr3(-)_t_0_-2_nont_0_+1_G	hsa-miR-125a-5p_chr19(+)_t_0_-3_nont_0_+1_G	tDR-1:32-Gly-GCC-1-C31G
Combination 6136	100	54.55	75.7	77.27	100	35.24	75.38	76.04	1	0.25	0.67	0.67	100	33	76	75	100	42	76	76	mirna_17	mirna_20	trna_3	hsa-miR-30a-5p_nont_0_+2_CG	hsa-miR-7-5p_chr9(-)_chr15(+)_chr19(+)_t_0_-2_nont_0_+1_G	tDR-1:32-Gly-GCC-1-C31G
Combination 8062	95.45	54.55	77.38	77.27	96.88	32.94	76.65	77.35	0.95	0.31	0.68	0.7	100	33	77	78	100	40	78	78	mirna_20	trna_11	trna_3	hsa-miR-7-5p_chr9(-)_chr15(+)_chr19(+)_t_0_-2_nont_0_+1_G	tDR-13:33-Glu-CTC-1-M2-U21G	tDR-1:32-Gly-GCC-1-C31G
Combination 9372	100	54.55	76.09	77.27	100	32.48	77.92	79.06	1	0.36	0.7	0.71	100	40	85	86	100	43	72	72	mirna_6	trna_15	trna_3	hsa-miR-125a-5p_chr19(+)_t_0_-3_nont_0_+1_G	tDR-12:33-Gly-CCC-1-M6-U21G	tDR-1:32-Gly-GCC-1-C31G
Combination 7442	100	54.55	77.04	77.27	100	26.47	79.11	79.52	1	0.37	0.71	0.71	100	50	89	88	100	40	71	71	mirna_2	mirna_20	trna_3	hsa-let-7g-5p_chr3(-)_t_0_-2_nont_0_+1_G	hsa-miR-7-5p_chr9(-)_chr15(+)_chr19(+)_t_0_-2_nont_0_+1_G	tDR-1:32-Gly-GCC-1-C31G
Combination 7138	95.45	54.55	76.13	77.27	97.06	26.47	78.68	79.46	0.96	0.36	0.71	0.71	100	50	89	88	94	30	70	70	mirna_19	mirna_6	trna_3	hsa-miR-30e-5p_nont_0_+2_CG	hsa-miR-125a-5p_chr19(+)_t_0_-3_nont_0_+1_G	tDR-1:32-Gly-GCC-1-C31G
Combination 9845	95.45	54.55	77.35	77.27	97.37	28.57	73.82	75.71	0.92	0.18	0.66	0.67	100	17	68	70	100	57	82	81	mirna_8	trna_14	trna_5	hsa-miR-143-3p_chr5(+)_t_0_-2_nont_0_+1_G	tDR-13:35-His-GTG-1-U23G	tDR-18:33-Glu-CTC-1-M2-U17G
Combination 6705	95.45	54.55	75.09	77.27	96.88	32.94	73.88	74.69	0.92	0.22	0.65	0.67	100	20	72	73	100	46	76	77	mirna_18	mirna_6	trna_5	hsa-miR-30d-5p_nont_0_+2_CG	hsa-miR-125a-5p_chr19(+)_t_0_-3_nont_0_+1_G	tDR-18:33-Glu-CTC-1-M2-U17G
Combination 8064	100	54.55	76.15	77.27	100	33.81	76.88	76.93	1	0.31	0.68	0.7	100	33	81	83	100	40	74	73	mirna_20	trna_11	trna_5	hsa-miR-7-5p_chr9(-)_chr15(+)_chr19(+)_t_0_-2_nont_0_+1_G	tDR-13:33-Glu-CTC-1-M2-U21G	tDR-18:33-Glu-CTC-1-M2-U17G
Combination 7924	100	54.55	76	77.27	100	31.62	75.75	76.53	1	0.2	0.67	0.67	100	25	77	78	100	40	76	75	mirna_20	mirna_6	trna_5	hsa-miR-7-5p_chr9(-)_chr15(+)_chr19(+)_t_0_-2_nont_0_+1_G	hsa-miR-125a-5p_chr19(+)_t_0_-3_nont_0_+1_G	tDR-18:33-Glu-CTC-1-M2-U17G
Combination 6138	100	54.55	78.31	77.27	100	38.57	79.37	79.46	1	0.29	0.71	0.71	100	33	83	83	100	38	76	76	mirna_17	mirna_20	trna_5	hsa-miR-30a-5p_nont_0_+2_CG	hsa-miR-7-5p_chr9(-)_chr15(+)_chr19(+)_t_0_-2_nont_0_+1_G	tDR-18:33-Glu-CTC-1-M2-U17G
Combination 7245	95.45	54.55	75.63	77.27	96.15	26.92	75.1	75.97	0.95	0.29	0.67	0.67	100	33	76	75	100	40	76	75	mirna_19	trna_1	trna_5	hsa-miR-30e-5p_nont_0_+2_CG	tDR-14:33-Glu-CTC-1-M2-U20G	tDR-18:33-Glu-CTC-1-M2-U17G
Combination 7038	95.45	54.55	76.85	77.27	96.88	32.94	76.08	76.79	0.95	0.29	0.68	0.67	100	33	76	75	100	40	77	77	mirna_19	mirna_20	trna_5	hsa-miR-30e-5p_nont_0_+2_CG	hsa-miR-7-5p_chr9(-)_chr15(+)_chr19(+)_t_0_-2_nont_0_+1_G	tDR-18:33-Glu-CTC-1-M2-U17G
Combination 9407	100	54.55	75.82	77.27	100	31.62	72.47	74.11	1	0.18	0.64	0.67	100	17	68	67	100	40	80	80	mirna_6	trna_18	trna_5	hsa-miR-125a-5p_chr19(+)_t_0_-3_nont_0_+1_G	tDR-1:32-Glu-TTC-1-U32G	tDR-18:33-Glu-CTC-1-M2-U17G
Combination 2962	95.45	54.55	71.84	72.73	96.67	26.67	73.01	73.56	0.93	0.29	0.65	0.67	100	33	80	80	100	38	67	67	mirna_11	trna_15	trna_5	hsa-miR-218-5p_chr5(-)_chr4(+)_t_0_-1_nont_0_+1_G	tDR-12:33-Gly-CCC-1-M6-U21G	tDR-18:33-Glu-CTC-1-M2-U17G
Combination 10068	100	54.55	76.14	77.27	100	26.32	79.04	82.14	1	0.33	0.73	0.74	100	100	100	100	100	33	64	64	mirna_9	trna_15	trna_5	hsa-miR-148b-3p_chr12(+)_t_0_-1_nont_0_+1_G	tDR-12:33-Gly-CCC-1-M6-U21G	tDR-18:33-Glu-CTC-1-M2-U17G
Combination 7039	95.45	54.55	74.26	72.73	96.43	33.81	75.18	75.89	0.95	0.2	0.67	0.67	100	33	80	80	100	40	72	71	mirna_19	mirna_20	trna_6	hsa-miR-30e-5p_nont_0_+2_CG	hsa-miR-7-5p_chr9(-)_chr15(+)_chr19(+)_t_0_-2_nont_0_+1_G	tDR-9:33-Gly-CCC-1-M6-U24G
Combination 8799	95.45	54.55	78.96	77.27	97.06	31.62	74.76	77.08	0.92	0.22	0.68	0.71	100	20	69	67	100	54	84	85	mirna_4	trna_15	trna_6	hsa-miR-101-3p_chr1(-)_chr9(+)_t_0_-2_nont_0_+1_G	tDR-12:33-Gly-CCC-1-M6-U21G	tDR-9:33-Gly-CCC-1-M6-U24G
Combination 6139	100	54.55	76.93	77.27	100	35.24	78.29	79.05	1	0.22	0.7	0.71	100	33	83	83	100	38	74	73	mirna_17	mirna_20	trna_6	hsa-miR-30a-5p_nont_0_+2_CG	hsa-miR-7-5p_chr9(-)_chr15(+)_chr19(+)_t_0_-2_nont_0_+1_G	tDR-9:33-Gly-CCC-1-M6-U24G
Combination 7092	100	54.55	75.96	77.27	100	32.94	75.23	76.79	1	0.17	0.67	0.67	100	20	76	75	100	40	76	76	mirna_19	mirna_4	trna_6	hsa-miR-30e-5p_nont_0_+2_CG	hsa-miR-101-3p_chr1(-)_chr9(+)_t_0_-2_nont_0_+1_G	tDR-9:33-Gly-CCC-1-M6-U24G
Combination 8195	90.91	54.55	75.61	77.27	93.75	33.81	75.87	77.27	0.92	0.2	0.68	0.67	100	20	79	80	100	30	74	74	mirna_20	trna_5	trna_6	hsa-miR-7-5p_chr9(-)_chr15(+)_chr19(+)_t_0_-2_nont_0_+1_G	tDR-18:33-Glu-CTC-1-M2-U17G	tDR-9:33-Gly-CCC-1-M6-U24G
Combination 8065	95.45	54.55	76.15	77.27	96.88	26.67	78.24	79.17	0.95	0.33	0.71	0.71	100	40	89	88	100	30	70	71	mirna_20	trna_11	trna_6	hsa-miR-7-5p_chr9(-)_chr15(+)_chr19(+)_t_0_-2_nont_0_+1_G	tDR-13:33-Glu-CTC-1-M2-U21G	tDR-9:33-Gly-CCC-1-M6-U24G
Combination 6439	100	54.55	75.93	77.27	100	31.62	72.84	74.11	1	0.2	0.65	0.67	100	20	68	67	100	50	80	80	mirna_17	trna_15	trna_6	hsa-miR-30a-5p_nont_0_+2_CG	tDR-12:33-Gly-CCC-1-M6-U21G	tDR-9:33-Gly-CCC-1-M6-U24G
Combination 2577	95.45	54.55	77.65	77.27	96.67	35.24	78.39	79.17	0.95	0.25	0.7	0.71	100	25	81	83	100	50	76	76	mirna_11	mirna_18	trna_7	hsa-miR-218-5p_chr5(-)_chr4(+)_t_0_-1_nont_0_+1_G	hsa-miR-30d-5p_nont_0_+2_CG	tDR-15:33-His-GTG-1-U19G
Combination 6977	95.45	54.55	78.36	77.27	97.06	31.62	77.32	77.5	0.96	0.22	0.69	0.71	100	25	75	75	100	54	80	80	mirna_18	trna_5	trna_7	hsa-miR-30d-5p_nont_0_+2_CG	tDR-18:33-Glu-CTC-1-M2-U17G	tDR-15:33-His-GTG-1-U19G
Combination 6140	100	54.55	76.74	77.27	100	35.24	78.19	79.05	1	0.22	0.7	0.71	100	33	83	83	100	42	73	73	mirna_17	mirna_20	trna_7	hsa-miR-30a-5p_nont_0_+2_CG	hsa-miR-7-5p_chr9(-)_chr15(+)_chr19(+)_t_0_-2_nont_0_+1_G	tDR-15:33-His-GTG-1-U19G
Combination 7093	95.45	54.55	75.86	77.27	96.88	35.88	75.68	76.79	0.93	0.22	0.67	0.67	100	20	76	78	100	50	76	76	mirna_19	mirna_4	trna_7	hsa-miR-30e-5p_nont_0_+2_CG	hsa-miR-101-3p_chr1(-)_chr9(+)_t_0_-2_nont_0_+1_G	tDR-15:33-His-GTG-1-U19G
Combination 7877	95.45	54.55	76.8	77.27	96.88	30	78.21	79.17	0.95	0.2	0.7	0.71	100	33	84	86	100	40	73	73	mirna_20	mirna_4	trna_7	hsa-miR-7-5p_chr9(-)_chr15(+)_chr19(+)_t_0_-2_nont_0_+1_G	hsa-miR-101-3p_chr1(-)_chr9(+)_t_0_-2_nont_0_+1_G	tDR-15:33-His-GTG-1-U19G
Combination 8066	95.45	54.55	79.65	81.82	97.37	27.78	74.4	77.07	0.95	0.2	0.68	0.7	100	17	68	67	100	50	85	86	mirna_20	trna_11	trna_7	hsa-miR-7-5p_chr9(-)_chr15(+)_chr19(+)_t_0_-2_nont_0_+1_G	tDR-13:33-Glu-CTC-1-M2-U21G	tDR-15:33-His-GTG-1-U19G
Combination 9283	100	54.55	74.5	72.73	100	34.17	74.63	75.25	1	0.22	0.66	0.67	100	20	76	75	100	30	74	73	mirna_6	trna_1	trna_7	hsa-miR-125a-5p_chr19(+)_t_0_-3_nont_0_+1_G	tDR-14:33-Glu-CTC-1-M2-U20G	tDR-15:33-His-GTG-1-U19G
Combination 6056	100	54.55	76.32	77.27	100	37.14	77.36	77.5	1	0.36	0.69	0.7	100	50	81	80	100	33	74	73	mirna_17	mirna_19	mirna_2	hsa-miR-30a-5p_nont_0_+2_CG	hsa-miR-30e-5p_nont_0_+2_CG	hsa-let-7g-5p_chr3(-)_t_0_-2_nont_0_+1_G
Combination 2550	95.45	54.55	76.78	77.27	96.88	26.47	79.19	79.52	0.96	0.33	0.71	0.71	100	50	89	88	100	38	71	71	mirna_11	mirna_18	mirna_2	hsa-miR-218-5p_chr5(-)_chr4(+)_t_0_-1_nont_0_+1_G	hsa-miR-30d-5p_nont_0_+2_CG	hsa-let-7g-5p_chr3(-)_t_0_-2_nont_0_+1_G
Combination 6026	95.45	54.55	76.27	77.27	96.67	34.17	78.07	79.06	0.95	0.22	0.7	0.71	100	25	85	86	100	38	72	71	mirna_17	mirna_18	mirna_2	hsa-miR-30a-5p_nont_0_+2_CG	hsa-miR-30d-5p_nont_0_+2_CG	hsa-let-7g-5p_chr3(-)_t_0_-2_nont_0_+1_G
Combination 6116	100	54.55	79.84	81.82	100	31.62	76.79	78.28	1	0.2	0.7	0.71	100	20	72	73	100	54	84	85	mirna_17	mirna_20	mirna_4	hsa-miR-30a-5p_nont_0_+2_CG	hsa-miR-7-5p_chr9(-)_chr15(+)_chr19(+)_t_0_-2_nont_0_+1_G	hsa-miR-101-3p_chr1(-)_chr9(+)_t_0_-2_nont_0_+1_G
Combination 6088	95.45	54.55	78.56	77.27	97.37	27.27	72.45	75.24	0.93	0.2	0.66	0.67	100	17	64	67	100	54	86	87	mirna_17	mirna_2	mirna_4	hsa-miR-30a-5p_nont_0_+2_CG	hsa-let-7g-5p_chr3(-)_t_0_-2_nont_0_+1_G	hsa-miR-101-3p_chr1(-)_chr9(+)_t_0_-2_nont_0_+1_G
Combination 2583	95.45	54.55	78.31	77.27	96.67	31.25	76.77	77.07	0.95	0.29	0.69	0.7	100	29	74	75	100	50	81	81	mirna_11	mirna_19	mirna_4	hsa-miR-218-5p_chr5(-)_chr4(+)_t_0_-1_nont_0_+1_G	hsa-miR-30e-5p_nont_0_+2_CG	hsa-miR-101-3p_chr1(-)_chr9(+)_t_0_-2_nont_0_+1_G
Combination 7018	100	54.55	76.07	77.27	100	26.47	78.59	79.41	1	0.4	0.71	0.71	100	50	89	88	100	30	70	69	mirna_19	mirna_20	mirna_6	hsa-miR-30e-5p_nont_0_+2_CG	hsa-miR-7-5p_chr9(-)_chr15(+)_chr19(+)_t_0_-2_nont_0_+1_G	hsa-miR-125a-5p_chr19(+)_t_0_-3_nont_0_+1_G
Combination 2695	100	54.55	82.85	81.82	100	28.57	78.18	79.49	1	0.17	0.72	0.73	100	14	70	70	100	67	90	92	mirna_11	mirna_4	mirna_6	hsa-miR-218-5p_chr5(-)_chr4(+)_t_0_-1_nont_0_+1_G	hsa-miR-101-3p_chr1(-)_chr9(+)_t_0_-2_nont_0_+1_G	hsa-miR-125a-5p_chr19(+)_t_0_-3_nont_0_+1_G
Combination 2555	95.45	54.55	76.35	77.27	96.67	38.57	76.4	76.79	0.95	0.22	0.68	0.7	100	20	77	78	100	46	76	75	mirna_11	mirna_18	mirna_6	hsa-miR-218-5p_chr5(-)_chr4(+)_t_0_-1_nont_0_+1_G	hsa-miR-30d-5p_nont_0_+2_CG	hsa-miR-125a-5p_chr19(+)_t_0_-3_nont_0_+1_G
Combination 6526	90.91	54.55	72.16	72.73	92.31	26.47	73.95	76.19	0.92	0.18	0.67	0.67	100	25	88	88	92	22	64	64	mirna_18	mirna_19	mirna_6	hsa-miR-30d-5p_nont_0_+2_CG	hsa-miR-30e-5p_nont_0_+2_CG	hsa-miR-125a-5p_chr19(+)_t_0_-3_nont_0_+1_G
Combination 2585	95.45	54.55	74.81	72.73	95.45	26.92	76.07	76.19	0.96	0.31	0.67	0.67	100	33	81	82	100	30	72	71	mirna_11	mirna_19	mirna_6	hsa-miR-218-5p_chr5(-)_chr4(+)_t_0_-1_nont_0_+1_G	hsa-miR-30e-5p_nont_0_+2_CG	hsa-miR-125a-5p_chr19(+)_t_0_-3_nont_0_+1_G
Combination 7021	100	54.55	78.71	77.27	100	30	76.43	77.96	1	0.2	0.69	0.71	100	20	73	75	100	58	82	81	mirna_19	mirna_20	mirna_9	hsa-miR-30e-5p_nont_0_+2_CG	hsa-miR-7-5p_chr9(-)_chr15(+)_chr19(+)_t_0_-2_nont_0_+1_G	hsa-miR-148b-3p_chr12(+)_t_0_-1_nont_0_+1_G
Combination 6034	95.45	54.55	77.45	77.27	96.67	26.92	79.92	80.56	0.95	0.36	0.72	0.73	100	50	89	88	100	43	72	71	mirna_17	mirna_18	mirna_9	hsa-miR-30a-5p_nont_0_+2_CG	hsa-miR-30d-5p_nont_0_+2_CG	hsa-miR-148b-3p_chr12(+)_t_0_-1_nont_0_+1_G
Combination 7907	95.45	54.55	76.33	77.27	97.22	35.88	77.2	77.5	0.95	0.22	0.69	0.7	100	25	81	82	100	38	74	75	mirna_20	mirna_6	mirna_9	hsa-miR-7-5p_chr9(-)_chr15(+)_chr19(+)_t_0_-2_nont_0_+1_G	hsa-miR-125a-5p_chr19(+)_t_0_-3_nont_0_+1_G	hsa-miR-148b-3p_chr12(+)_t_0_-1_nont_0_+1_G
Combination 6688	100	54.55	80.37	81.82	100	31.9	79.3	80.36	1	0.25	0.72	0.73	100	25	77	78	100	54	82	82	mirna_18	mirna_6	mirna_9	hsa-miR-30d-5p_nont_0_+2_CG	hsa-miR-125a-5p_chr19(+)_t_0_-3_nont_0_+1_G	hsa-miR-148b-3p_chr12(+)_t_0_-1_nont_0_+1_G
Combination 2517	95.45	54.55	77.76	77.27	96.67	28.57	78.4	79.17	0.95	0.22	0.7	0.71	100	25	81	83	100	44	76	76	mirna_11	mirna_17	mirna_18	hsa-miR-218-5p_chr5(-)_chr4(+)_t_0_-1_nont_0_+1_G	hsa-miR-30a-5p_nont_0_+2_CG	hsa-miR-30d-5p_nont_0_+2_CG
Combination 6986	95.45	54.55	74.65	72.73	96.43	26.67	76.82	78.57	0.95	0.37	0.69	0.7	100	50	89	88	93	30	68	69	mirna_19	mirna_2	mirna_20	hsa-miR-30e-5p_nont_0_+2_CG	hsa-let-7g-5p_chr3(-)_t_0_-2_nont_0_+1_G	hsa-miR-7-5p_chr9(-)_chr15(+)_chr19(+)_t_0_-2_nont_0_+1_G
Combination 2610	100	54.55	81.14	81.82	100	32.48	82.04	82.86	1	0.29	0.74	0.75	100	40	85	86	100	46	79	80	mirna_11	mirna_2	mirna_20	hsa-miR-218-5p_chr5(-)_chr4(+)_t_0_-1_nont_0_+1_G	hsa-let-7g-5p_chr3(-)_t_0_-2_nont_0_+1_G	hsa-miR-7-5p_chr9(-)_chr15(+)_chr19(+)_t_0_-2_nont_0_+1_G
Combination 6057	100	54.55	76.87	77.27	100	31.9	76.22	76.79	1	0.29	0.68	0.7	100	33	76	75	100	42	77	77	mirna_17	mirna_19	mirna_20	hsa-miR-30a-5p_nont_0_+2_CG	hsa-miR-30e-5p_nont_0_+2_CG	hsa-miR-7-5p_chr9(-)_chr15(+)_chr19(+)_t_0_-2_nont_0_+1_G
Combination 6038	100	54.55	77.5	77.27	100	32.48	79.01	79.44	1	0.36	0.71	0.71	100	40	85	86	100	33	74	75	mirna_17	mirna_18	trna_11	hsa-miR-30a-5p_nont_0_+2_CG	hsa-miR-30d-5p_nont_0_+2_CG	tDR-13:33-Glu-CTC-1-M2-U21G
Combination 7232	100	54.55	76.42	77.27	100	26.32	79.06	79.52	1	0.36	0.71	0.71	100	50	89	89	100	30	70	71	mirna_19	trna_1	trna_11	hsa-miR-30e-5p_nont_0_+2_CG	tDR-14:33-Glu-CTC-1-M2-U20G	tDR-13:33-Glu-CTC-1-M2-U21G
Combination 7911	95.45	54.55	78.46	77.27	97.37	32.94	77.4	78.69	0.96	0.33	0.69	0.71	100	33	77	78	100	40	79	80	mirna_20	mirna_6	trna_11	hsa-miR-7-5p_chr9(-)_chr15(+)_chr19(+)_t_0_-2_nont_0_+1_G	hsa-miR-125a-5p_chr19(+)_t_0_-3_nont_0_+1_G	tDR-13:33-Glu-CTC-1-M2-U21G
Combination 7533	100	54.55	73.75	72.73	100	26.92	75.72	76.04	1	0.31	0.68	0.67	100	50	85	86	100	30	68	69	mirna_2	mirna_6	trna_11	hsa-let-7g-5p_chr3(-)_t_0_-2_nont_0_+1_G	hsa-miR-125a-5p_chr19(+)_t_0_-3_nont_0_+1_G	tDR-13:33-Glu-CTC-1-M2-U21G
Combination 7431	100	54.55	74.55	72.73	100	26.47	76.14	76.79	1	0.33	0.68	0.67	100	50	85	86	100	40	69	69	mirna_2	mirna_20	trna_11	hsa-let-7g-5p_chr3(-)_t_0_-2_nont_0_+1_G	hsa-miR-7-5p_chr9(-)_chr15(+)_chr19(+)_t_0_-2_nont_0_+1_G	tDR-13:33-Glu-CTC-1-M2-U21G
Combination 6797	100	54.55	77.85	77.27	100	38.57	78.34	79.06	1	0.36	0.7	0.71	100	33	81	83	100	50	77	77	mirna_18	trna_1	trna_11	hsa-miR-30d-5p_nont_0_+2_CG	tDR-14:33-Glu-CTC-1-M2-U20G	tDR-13:33-Glu-CTC-1-M2-U21G
Combination 2702	95.45	54.55	72.84	72.73	96.67	26.32	74.5	76.04	0.95	0.33	0.67	0.67	100	40	85	86	100	36	67	67	mirna_11	mirna_4	trna_11	hsa-miR-218-5p_chr5(-)_chr4(+)_t_0_-1_nont_0_+1_G	hsa-miR-101-3p_chr1(-)_chr9(+)_t_0_-2_nont_0_+1_G	tDR-13:33-Glu-CTC-1-M2-U21G
Combination 7434	100	54.55	78.39	77.27	100	26.47	80.42	81.67	1	0.37	0.73	0.74	100	50	89	88	100	40	73	75	mirna_2	mirna_20	trna_14	hsa-let-7g-5p_chr3(-)_t_0_-2_nont_0_+1_G	hsa-miR-7-5p_chr9(-)_chr15(+)_chr19(+)_t_0_-2_nont_0_+1_G	tDR-13:35-His-GTG-1-U23G
Combination 7000	95.45	54.55	73.94	72.73	96.15	33.81	75.39	76.04	0.95	0.33	0.67	0.67	100	50	81	80	100	42	71	71	mirna_19	mirna_2	trna_14	hsa-miR-30e-5p_nont_0_+2_CG	hsa-let-7g-5p_chr3(-)_t_0_-2_nont_0_+1_G	tDR-13:35-His-GTG-1-U23G
Combination 8054	95.45	54.55	77.01	77.27	96.15	32.94	76	76.73	0.95	0.25	0.68	0.67	100	33	75	75	100	50	78	78	mirna_20	trna_11	trna_14	hsa-miR-7-5p_chr9(-)_chr15(+)_chr19(+)_t_0_-2_nont_0_+1_G	tDR-13:33-Glu-CTC-1-M2-U21G	tDR-13:35-His-GTG-1-U23G
Combination 7081	95.45	54.55	78.73	77.27	97.37	32.94	77.34	79.17	0.94	0.2	0.7	0.71	100	25	76	78	100	43	80	80	mirna_19	mirna_4	trna_14	hsa-miR-30e-5p_nont_0_+2_CG	hsa-miR-101-3p_chr1(-)_chr9(+)_t_0_-2_nont_0_+1_G	tDR-13:35-His-GTG-1-U23G
Combination 6100	95.45	54.55	76.34	77.27	97.37	32.48	78.33	79.06	0.96	0.33	0.7	0.71	100	50	85	86	100	33	72	72	mirna_17	mirna_2	trna_14	hsa-miR-30a-5p_nont_0_+2_CG	hsa-let-7g-5p_chr3(-)_t_0_-2_nont_0_+1_G	tDR-13:35-His-GTG-1-U23G
Combination 2565	100	54.55	77.8	77.27	100	28.57	77.2	78.24	1	0.25	0.69	0.71	100	25	77	78	100	44	78	79	mirna_11	mirna_18	trna_14	hsa-miR-218-5p_chr5(-)_chr4(+)_t_0_-1_nont_0_+1_G	hsa-miR-30d-5p_nont_0_+2_CG	tDR-13:35-His-GTG-1-U23G
Combination 7865	95.45	54.55	80.02	81.82	97.06	31.9	79.36	81.19	0.96	0.22	0.72	0.74	100	33	80	82	100	43	80	80	mirna_20	mirna_4	trna_14	hsa-miR-7-5p_chr9(-)_chr15(+)_chr19(+)_t_0_-2_nont_0_+1_G	hsa-miR-101-3p_chr1(-)_chr9(+)_t_0_-2_nont_0_+1_G	tDR-13:35-His-GTG-1-U23G
Combination 9352	100	54.55	74.7	72.73	100	26.67	77.15	79.06	1	0.33	0.69	0.7	100	50	88	88	100	38	68	69	mirna_6	trna_14	trna_15	hsa-miR-125a-5p_chr19(+)_t_0_-3_nont_0_+1_G	tDR-13:35-His-GTG-1-U23G	tDR-12:33-Gly-CCC-1-M6-U21G
Combination 6416	95.45	54.55	73.31	72.73	96.15	35.24	73.57	73.5	0.95	0.2	0.65	0.67	100	25	76	75	100	33	72	71	mirna_17	trna_14	trna_15	hsa-miR-30a-5p_nont_0_+2_CG	tDR-13:35-His-GTG-1-U23G	tDR-12:33-Gly-CCC-1-M6-U21G
Combination 8731	95.45	54.55	76.53	77.27	97.06	31.9	71.41	73.96	0.92	0.2	0.64	0.67	100	20	65	67	100	57	82	82	mirna_4	trna_11	trna_15	hsa-miR-101-3p_chr1(-)_chr9(+)_t_0_-2_nont_0_+1_G	tDR-13:33-Glu-CTC-1-M2-U21G	tDR-12:33-Gly-CCC-1-M6-U21G
Combination 2566	95.45	54.55	77.53	77.27	97.06	31.9	76.97	77.43	0.95	0.25	0.69	0.7	100	25	77	78	100	50	78	78	mirna_11	mirna_18	trna_15	hsa-miR-218-5p_chr5(-)_chr4(+)_t_0_-1_nont_0_+1_G	hsa-miR-30d-5p_nont_0_+2_CG	tDR-12:33-Gly-CCC-1-M6-U21G
Combination 9214	95.45	54.55	76.54	77.27	96.67	31.62	75.21	75.86	0.95	0.22	0.67	0.67	100	25	73	75	100	50	78	79	mirna_6	mirna_8	trna_17	hsa-miR-125a-5p_chr19(+)_t_0_-3_nont_0_+1_G	hsa-miR-143-3p_chr5(+)_t_0_-2_nont_0_+1_G	tDR-1:29-Glu-TTC-1-U29G
Combination 2655	100	54.55	74.36	72.73	100	26.67	76.57	79.11	1	0.33	0.7	0.7	100	50	92	100	100	29	65	67	mirna_11	mirna_20	trna_17	hsa-miR-218-5p_chr5(-)_chr4(+)_t_0_-1_nont_0_+1_G	hsa-miR-7-5p_chr9(-)_chr15(+)_chr19(+)_t_0_-2_nont_0_+1_G	tDR-1:29-Glu-TTC-1-U29G
Combination 9838	95.45	54.55	76.78	77.27	96.67	38.82	76.67	77.35	0.95	0.31	0.68	0.7	100	33	77	78	100	46	77	77	mirna_8	trna_14	trna_17	hsa-miR-143-3p_chr5(+)_t_0_-2_nont_0_+1_G	tDR-13:35-His-GTG-1-U23G	tDR-1:29-Glu-TTC-1-U29G
Combination 7003	100	54.55	78.51	77.27	100	33.33	76.68	77.35	1	0.33	0.69	0.7	100	25	73	75	100	53	81	81	mirna_19	mirna_2	trna_17	hsa-miR-30e-5p_nont_0_+2_CG	hsa-let-7g-5p_chr3(-)_t_0_-2_nont_0_+1_G	tDR-1:29-Glu-TTC-1-U29G
Combination 6883	95.45	54.55	76.44	77.27	97.06	31.9	77.33	78.24	0.96	0.2	0.69	0.71	100	25	81	82	100	46	74	75	mirna_18	trna_14	trna_17	hsa-miR-30d-5p_nont_0_+2_CG	tDR-13:35-His-GTG-1-U23G	tDR-1:29-Glu-TTC-1-U29G
Combination 2709	95.45	54.55	76.55	77.27	96.88	35.47	76.49	76.93	0.95	0.29	0.68	0.7	100	29	78	78	100	40	76	76	mirna_11	mirna_4	trna_18	hsa-miR-218-5p_chr5(-)_chr4(+)_t_0_-1_nont_0_+1_G	hsa-miR-101-3p_chr1(-)_chr9(+)_t_0_-2_nont_0_+1_G	tDR-1:32-Glu-TTC-1-U32G
Combination 6185	95.45	54.55	76.83	77.27	97.37	26.67	78.86	79.46	0.95	0.17	0.71	0.71	100	33	87	88	100	20	71	71	mirna_17	mirna_4	trna_18	hsa-miR-30a-5p_nont_0_+2_CG	hsa-miR-101-3p_chr1(-)_chr9(+)_t_0_-2_nont_0_+1_G	tDR-1:32-Glu-TTC-1-U32G
Combination 6300	95.45	54.55	75.87	77.27	97.06	26.67	78.26	79.17	0.96	0.36	0.7	0.71	100	50	89	88	100	40	69	69	mirna_17	mirna_9	trna_18	hsa-miR-30a-5p_nont_0_+2_CG	hsa-miR-148b-3p_chr12(+)_t_0_-1_nont_0_+1_G	tDR-1:32-Glu-TTC-1-U32G
Combination 2569	100	54.55	77.6	77.27	100	31.62	77.33	77.35	1	0.25	0.69	0.71	100	20	77	78	100	50	78	78	mirna_11	mirna_18	trna_18	hsa-miR-218-5p_chr5(-)_chr4(+)_t_0_-1_nont_0_+1_G	hsa-miR-30d-5p_nont_0_+2_CG	tDR-1:32-Glu-TTC-1-U32G
Combination 9355	95.45	54.55	74.83	72.73	96.67	33.81	74.68	75.89	0.94	0.22	0.66	0.67	100	25	76	78	100	33	74	73	mirna_6	trna_14	trna_18	hsa-miR-125a-5p_chr19(+)_t_0_-3_nont_0_+1_G	tDR-13:35-His-GTG-1-U23G	tDR-1:32-Glu-TTC-1-U32G
Combination 6234	100	54.55	80.11	81.82	100	30.77	82.92	83.04	1	0.4	0.75	0.76	100	50	92	100	100	30	74	75	mirna_17	mirna_6	trna_18	hsa-miR-30a-5p_nont_0_+2_CG	hsa-miR-125a-5p_chr19(+)_t_0_-3_nont_0_+1_G	tDR-1:32-Glu-TTC-1-U32G
Combination 7597	95.45	45.45	73.65	72.73	97.06	26.32	75.62	76.19	0.93	0.33	0.68	0.67	100	50	85	86	100	33	68	69	mirna_2	mirna_9	trna_1	hsa-let-7g-5p_chr3(-)_t_0_-2_nont_0_+1_G	hsa-miR-148b-3p_chr12(+)_t_0_-1_nont_0_+1_G	tDR-14:33-Glu-CTC-1-M2-U20G
Combination 7531	95.45	45.45	76.21	77.27	94.74	27.27	73.13	74.11	0.94	0.2	0.65	0.67	100	20	69	67	100	40	80	80	mirna_2	mirna_6	trna_1	hsa-let-7g-5p_chr3(-)_t_0_-2_nont_0_+1_G	hsa-miR-125a-5p_chr19(+)_t_0_-3_nont_0_+1_G	tDR-14:33-Glu-CTC-1-M2-U20G
Combination 8651	90.91	45.45	70.99	72.73	92.31	26.47	71.54	76.47	0.92	0.29	0.67	0.67	100	60	93	100	93	20	60	60	mirna_4	mirna_9	trna_1	hsa-miR-101-3p_chr1(-)_chr9(+)_t_0_-2_nont_0_+1_G	hsa-miR-148b-3p_chr12(+)_t_0_-1_nont_0_+1_G	tDR-14:33-Glu-CTC-1-M2-U20G
Combination 7482	95.45	45.45	72.27	72.73	95.45	26.47	74.25	76.19	0.96	0.15	0.67	0.67	100	50	89	88	93	20	64	64	mirna_2	mirna_4	trna_1	hsa-let-7g-5p_chr3(-)_t_0_-2_nont_0_+1_G	hsa-miR-101-3p_chr1(-)_chr9(+)_t_0_-2_nont_0_+1_G	tDR-14:33-Glu-CTC-1-M2-U20G
Combination 6176	90.91	45.45	68.06	68.18	91.67	26.47	65.25	75	0.92	0.14	0.66	0.67	100	50	95	100	91	10	54	54	mirna_17	mirna_4	trna_1	hsa-miR-30a-5p_nont_0_+2_CG	hsa-miR-101-3p_chr1(-)_chr9(+)_t_0_-2_nont_0_+1_G	tDR-14:33-Glu-CTC-1-M2-U20G
Combination 7076	95.45	45.45	71.87	72.73	95.83	26.47	73.51	75.21	0.95	0.18	0.66	0.67	100	40	84	83	93	20	66	67	mirna_19	mirna_4	trna_1	hsa-miR-30e-5p_nont_0_+2_CG	hsa-miR-101-3p_chr1(-)_chr9(+)_t_0_-2_nont_0_+1_G	tDR-14:33-Glu-CTC-1-M2-U20G
Combination 6703	86.36	45.45	68.34	68.18	90	26.32	68.39	72.92	0.88	0.2	0.64	0.64	100	25	88	88	85	23	58	58	mirna_18	mirna_6	trna_3	hsa-miR-30d-5p_nont_0_+2_CG	hsa-miR-125a-5p_chr19(+)_t_0_-3_nont_0_+1_G	tDR-1:32-Gly-GCC-1-C31G
Combination 7873	95.45	45.45	75.59	77.27	96.67	34.17	76.02	77.35	0.94	0.2	0.68	0.7	100	33	80	82	100	40	73	73	mirna_20	mirna_4	trna_3	hsa-miR-7-5p_chr9(-)_chr15(+)_chr19(+)_t_0_-2_nont_0_+1_G	hsa-miR-101-3p_chr1(-)_chr9(+)_t_0_-2_nont_0_+1_G	tDR-1:32-Gly-GCC-1-C31G
Combination 11264	90.91	45.45	71.83	72.73	93.75	28.95	72.93	73.78	0.89	0.18	0.65	0.67	100	25	80	80	100	36	68	69	trna_17	trna_18	trna_3	tDR-1:29-Glu-TTC-1-U29G	tDR-1:32-Glu-TTC-1-U32G	tDR-1:32-Gly-GCC-1-C31G
Combination 2960	90.91	45.45	72.25	72.73	93.75	33.81	73.28	73.27	0.92	0.29	0.64	0.67	100	33	78	78	100	36	70	70	mirna_11	trna_15	trna_3	hsa-miR-218-5p_chr5(-)_chr4(+)_t_0_-1_nont_0_+1_G	tDR-12:33-Gly-CCC-1-M6-U21G	tDR-1:32-Gly-GCC-1-C31G
Combination 6769	90.91	45.45	69.82	68.18	91.67	26.47	67.97	76.67	0.92	0.31	0.67	0.67	100	75	96	100	92	21	57	57	mirna_18	mirna_9	trna_3	hsa-miR-30d-5p_nont_0_+2_CG	hsa-miR-148b-3p_chr12(+)_t_0_-1_nont_0_+1_G	tDR-1:32-Gly-GCC-1-C31G
Combination 6843	90.91	45.45	71.26	72.73	94.12	26.32	72.49	75.97	0.91	0.33	0.67	0.67	100	50	89	88	92	29	62	62	mirna_18	trna_11	trna_3	hsa-miR-30d-5p_nont_0_+2_CG	tDR-13:33-Glu-CTC-1-M2-U21G	tDR-1:32-Gly-GCC-1-C31G
Combination 7323	90.91	45.45	68.36	68.18	93.33	26.47	64.54	75	0.92	0.27	0.66	0.67	100	75	96	100	92	20	54	54	mirna_19	trna_14	trna_3	hsa-miR-30e-5p_nont_0_+2_CG	tDR-13:35-His-GTG-1-U23G	tDR-1:32-Gly-GCC-1-C31G
Combination 2660	100	45.45	74.52	72.73	100	26.47	76.4	77.43	1	0.29	0.68	0.7	100	40	85	86	100	31	69	69	mirna_11	mirna_20	trna_3	hsa-miR-218-5p_chr5(-)_chr4(+)_t_0_-1_nont_0_+1_G	hsa-miR-7-5p_chr9(-)_chr15(+)_chr19(+)_t_0_-2_nont_0_+1_G	tDR-1:32-Gly-GCC-1-C31G
Combination 6343	95.45	45.45	69.58	68.18	95.83	26.32	68	76.57	0.96	0.27	0.67	0.67	100	75	96	100	92	17	56	56	mirna_17	trna_1	trna_3	hsa-miR-30a-5p_nont_0_+2_CG	tDR-14:33-Glu-CTC-1-M2-U20G	tDR-1:32-Gly-GCC-1-C31G
Combination 8829	95.45	45.45	72.09	72.73	95.45	26.92	74.06	76.47	0.95	0.14	0.67	0.7	100	33	87	88	100	20	64	64	mirna_4	trna_18	trna_3	hsa-miR-101-3p_chr1(-)_chr9(+)_t_0_-2_nont_0_+1_G	tDR-1:32-Glu-TTC-1-U32G	tDR-1:32-Gly-GCC-1-C31G
Combination 7922	95.45	45.45	70.63	68.18	95.83	26.32	70.45	75.97	0.96	0.33	0.67	0.67	100	50	92	100	92	20	60	60	mirna_20	mirna_6	trna_3	hsa-miR-7-5p_chr9(-)_chr15(+)_chr19(+)_t_0_-2_nont_0_+1_G	hsa-miR-125a-5p_chr19(+)_t_0_-3_nont_0_+1_G	tDR-1:32-Gly-GCC-1-C31G
Combination 7204	95.45	45.45	69.62	68.18	96.67	26.47	67.5	76.67	0.93	0.29	0.67	0.67	100	75	96	100	93	17	56	56	mirna_19	mirna_9	trna_3	hsa-miR-30e-5p_nont_0_+2_CG	hsa-miR-148b-3p_chr12(+)_t_0_-1_nont_0_+1_G	tDR-1:32-Gly-GCC-1-C31G
Combination 2867	95.45	45.45	69.66	68.18	96.15	26.47	70.54	72.92	0.95	0.2	0.64	0.67	100	25	85	86	94	20	62	62	mirna_11	trna_1	trna_3	hsa-miR-218-5p_chr5(-)_chr4(+)_t_0_-1_nont_0_+1_G	tDR-14:33-Glu-CTC-1-M2-U20G	tDR-1:32-Gly-GCC-1-C31G
Combination 6808	95.45	45.45	71.14	72.73	95.45	26.32	72.44	76.04	0.96	0.2	0.66	0.67	100	25	89	89	92	27	62	62	mirna_18	trna_1	trna_3	hsa-miR-30d-5p_nont_0_+2_CG	tDR-14:33-Glu-CTC-1-M2-U20G	tDR-1:32-Gly-GCC-1-C31G
Combination 7091	95.45	45.45	72.27	72.73	96.43	26.67	73.93	75.29	0.94	0.2	0.66	0.67	100	33	83	83	93	20	67	67	mirna_19	mirna_4	trna_5	hsa-miR-30e-5p_nont_0_+2_CG	hsa-miR-101-3p_chr1(-)_chr9(+)_t_0_-2_nont_0_+1_G	tDR-18:33-Glu-CTC-1-M2-U17G
Combination 8145	90.91	45.45	68.78	68.18	93.33	26.47	67.34	75	0.92	0.29	0.66	0.67	100	50	92	100	89	20	57	57	mirna_20	trna_17	trna_5	hsa-miR-7-5p_chr9(-)_chr15(+)_chr19(+)_t_0_-2_nont_0_+1_G	tDR-1:29-Glu-TTC-1-U29G	tDR-18:33-Glu-CTC-1-M2-U17G
Combination 6546	90.91	45.45	69.63	68.18	93.33	26.47	70.49	75	0.92	0.27	0.65	0.67	100	50	88	88	92	25	60	61	mirna_18	mirna_19	trna_5	hsa-miR-30d-5p_nont_0_+2_CG	hsa-miR-30e-5p_nont_0_+2_CG	tDR-18:33-Glu-CTC-1-M2-U17G
Combination 2715	95.45	45.45	71.27	72.73	96.88	26.47	72.75	76.67	0.95	0.25	0.67	0.67	100	50	92	100	94	27	61	60	mirna_11	mirna_4	trna_5	hsa-miR-218-5p_chr5(-)_chr4(+)_t_0_-1_nont_0_+1_G	hsa-miR-101-3p_chr1(-)_chr9(+)_t_0_-2_nont_0_+1_G	tDR-18:33-Glu-CTC-1-M2-U17G
Combination 7990	100	45.45	73.26	72.73	100	26.47	73.3	80	1	0.33	0.71	0.71	100	100	100	100	100	27	60	60	mirna_20	mirna_9	trna_5	hsa-miR-7-5p_chr9(-)_chr15(+)_chr19(+)_t_0_-2_nont_0_+1_G	hsa-miR-148b-3p_chr12(+)_t_0_-1_nont_0_+1_G	tDR-18:33-Glu-CTC-1-M2-U17G
Combination 6575	100	45.45	77.52	77.27	100	35.24	75.65	77.07	1	0.22	0.67	0.7	100	20	72	73	100	46	80	80	mirna_18	mirna_2	trna_5	hsa-miR-30d-5p_nont_0_+2_CG	hsa-let-7g-5p_chr3(-)_t_0_-2_nont_0_+1_G	tDR-18:33-Glu-CTC-1-M2-U17G
Combination 10718	95.45	45.45	68.21	68.18	95.83	26.47	63.57	75	0.95	0.27	0.66	0.67	100	75	96	100	92	25	54	54	trna_11	trna_15	trna_5	tDR-13:33-Glu-CTC-1-M2-U21G	tDR-12:33-Gly-CCC-1-M6-U21G	tDR-18:33-Glu-CTC-1-M2-U17G
Combination 6810	90.91	45.45	73.87	72.73	94.12	26.67	75.67	76.73	0.92	0.22	0.67	0.7	100	25	84	86	100	38	69	69	mirna_18	trna_1	trna_5	hsa-miR-30d-5p_nont_0_+2_CG	tDR-14:33-Glu-CTC-1-M2-U20G	tDR-18:33-Glu-CTC-1-M2-U17G
Combination 8185	95.45	45.45	73.19	72.73	94.44	26.67	74.93	78.57	0.96	0.31	0.69	0.7	100	50	92	100	92	27	64	64	mirna_20	trna_3	trna_5	hsa-miR-7-5p_chr9(-)_chr15(+)_chr19(+)_t_0_-2_nont_0_+1_G	tDR-1:32-Gly-GCC-1-C31G	tDR-18:33-Glu-CTC-1-M2-U17G
Combination 7807	90.91	45.45	70.47	72.73	93.33	26.32	71.29	73.33	0.92	0.18	0.65	0.64	100	33	84	86	94	30	64	64	mirna_2	trna_3	trna_5	hsa-let-7g-5p_chr3(-)_t_0_-2_nont_0_+1_G	tDR-1:32-Gly-GCC-1-C31G	tDR-18:33-Glu-CTC-1-M2-U17G
Combination 11135	95.45	45.45	73.25	72.73	96.43	28.12	74.29	75.71	0.96	0.2	0.66	0.67	100	25	80	80	100	36	70	70	trna_15	trna_17	trna_5	tDR-12:33-Gly-CCC-1-M6-U21G	tDR-1:29-Glu-TTC-1-U29G	tDR-18:33-Glu-CTC-1-M2-U17G
Combination 2809	90.91	45.45	71.16	72.73	90.91	26.47	72.52	75.11	0.92	0.27	0.65	0.67	100	40	84	86	100	35	65	65	mirna_11	mirna_8	trna_5	hsa-miR-218-5p_chr5(-)_chr4(+)_t_0_-1_nont_0_+1_G	hsa-miR-143-3p_chr5(+)_t_0_-2_nont_0_+1_G	tDR-18:33-Glu-CTC-1-M2-U17G
Combination 7497	90.91	45.45	66.95	68.18	92.31	26.32	58.26	75	0.92	0.27	0.66	0.67	100	100	100	100	85	10	50	50	mirna_2	mirna_4	trna_5	hsa-let-7g-5p_chr3(-)_t_0_-2_nont_0_+1_G	hsa-miR-101-3p_chr1(-)_chr9(+)_t_0_-2_nont_0_+1_G	tDR-18:33-Glu-CTC-1-M2-U17G
Combination 2662	100	45.45	70.42	72.73	100	26.47	68.71	76.92	1	0.35	0.68	0.67	100	75	96	100	100	15	57	57	mirna_11	mirna_20	trna_5	hsa-miR-218-5p_chr5(-)_chr4(+)_t_0_-1_nont_0_+1_G	hsa-miR-7-5p_chr9(-)_chr15(+)_chr19(+)_t_0_-2_nont_0_+1_G	tDR-18:33-Glu-CTC-1-M2-U17G
Combination 7732	95.45	45.45	72.17	72.73	96.43	26.47	73.51	74.03	0.94	0.25	0.65	0.67	100	33	80	80	100	33	68	69	mirna_2	trna_14	trna_6	hsa-let-7g-5p_chr3(-)_t_0_-2_nont_0_+1_G	tDR-13:35-His-GTG-1-U23G	tDR-9:33-Gly-CCC-1-M6-U24G
Combination 6772	95.45	45.45	76.5	77.27	96.88	28.57	79.15	79.52	0.95	0.33	0.71	0.71	100	50	88	88	100	38	70	71	mirna_18	mirna_9	trna_6	hsa-miR-30d-5p_nont_0_+2_CG	hsa-miR-148b-3p_chr12(+)_t_0_-1_nont_0_+1_G	tDR-9:33-Gly-CCC-1-M6-U24G
Combination 2606	90.91	45.45	70.78	72.73	93.33	26.47	71.26	76.12	0.93	0.29	0.67	0.67	100	67	93	100	92	20	60	60	mirna_11	mirna_19	trna_6	hsa-miR-218-5p_chr5(-)_chr4(+)_t_0_-1_nont_0_+1_G	hsa-miR-30e-5p_nont_0_+2_CG	tDR-9:33-Gly-CCC-1-M6-U24G
Combination 10069	100	45.45	70.85	72.73	100	26.47	68.22	78.12	1	0.29	0.69	0.7	100	100	100	100	100	25	56	56	mirna_9	trna_15	trna_6	hsa-miR-148b-3p_chr12(+)_t_0_-1_nont_0_+1_G	tDR-12:33-Gly-CCC-1-M6-U21G	tDR-9:33-Gly-CCC-1-M6-U24G
Combination 6052	95.45	45.45	74.22	72.73	96.67	32.48	76.12	76.67	0.95	0.18	0.67	0.67	100	33	83	83	100	30	70	69	mirna_17	mirna_18	trna_6	hsa-miR-30a-5p_nont_0_+2_CG	hsa-miR-30d-5p_nont_0_+2_CG	tDR-9:33-Gly-CCC-1-M6-U24G
Combination 2963	90.91	45.45	69.45	68.18	93.33	26.47	69.67	73.33	0.91	0.29	0.65	0.67	100	50	89	88	88	20	60	60	mirna_11	trna_15	trna_6	hsa-miR-218-5p_chr5(-)_chr4(+)_t_0_-1_nont_0_+1_G	tDR-12:33-Gly-CCC-1-M6-U21G	tDR-9:33-Gly-CCC-1-M6-U24G
Combination 2996	90.91	45.45	69.45	68.18	93.33	26.47	69.67	73.33	0.91	0.29	0.65	0.67	100	50	89	88	88	20	60	60	mirna_11	trna_18	trna_6	hsa-miR-218-5p_chr5(-)_chr4(+)_t_0_-1_nont_0_+1_G	tDR-1:32-Glu-TTC-1-U32G	tDR-9:33-Gly-CCC-1-M6-U24G
Combination 7498	90.91	45.45	70.93	72.73	94.74	26.32	72.31	75	0.9	0.14	0.65	0.67	100	40	85	86	94	30	64	64	mirna_2	mirna_4	trna_6	hsa-let-7g-5p_chr3(-)_t_0_-2_nont_0_+1_G	hsa-miR-101-3p_chr1(-)_chr9(+)_t_0_-2_nont_0_+1_G	tDR-9:33-Gly-CCC-1-M6-U24G
Combination 7445	95.45	45.45	73.12	72.73	96.43	26.32	75.01	76.92	0.94	0.33	0.68	0.67	100	50	89	88	93	29	65	67	mirna_2	mirna_20	trna_6	hsa-let-7g-5p_chr3(-)_t_0_-2_nont_0_+1_G	hsa-miR-7-5p_chr9(-)_chr15(+)_chr19(+)_t_0_-2_nont_0_+1_G	tDR-9:33-Gly-CCC-1-M6-U24G
Combination 2716	90.91	45.45	69.91	68.18	92.31	26.47	67.4	76.47	0.92	0.27	0.67	0.67	100	75	96	100	91	20	57	56	mirna_11	mirna_4	trna_6	hsa-miR-218-5p_chr5(-)_chr4(+)_t_0_-1_nont_0_+1_G	hsa-miR-101-3p_chr1(-)_chr9(+)_t_0_-2_nont_0_+1_G	tDR-9:33-Gly-CCC-1-M6-U24G
Combination 2870	90.91	45.45	70.9	72.73	93.33	26.47	71.42	76.19	0.93	0.31	0.67	0.67	100	67	93	100	92	10	60	60	mirna_11	trna_1	trna_6	hsa-miR-218-5p_chr5(-)_chr4(+)_t_0_-1_nont_0_+1_G	tDR-14:33-Glu-CTC-1-M2-U20G	tDR-9:33-Gly-CCC-1-M6-U24G
Combination 10102	95.45	45.45	70.68	72.73	95.83	26.47	67.42	78.12	0.95	0.29	0.69	0.7	100	100	100	100	92	25	56	56	mirna_9	trna_18	trna_6	hsa-miR-148b-3p_chr12(+)_t_0_-1_nont_0_+1_G	tDR-1:32-Glu-TTC-1-U32G	tDR-9:33-Gly-CCC-1-M6-U24G
Combination 8832	95.45	45.45	73.29	72.73	95.45	26.47	75.24	77.43	0.95	0.14	0.68	0.7	100	33	87	88	100	30	66	67	mirna_4	trna_18	trna_6	hsa-miR-101-3p_chr1(-)_chr9(+)_t_0_-2_nont_0_+1_G	tDR-1:32-Glu-TTC-1-U32G	tDR-9:33-Gly-CCC-1-M6-U24G
Combination 7991	95.45	45.45	70.55	72.73	95.83	26.47	67.6	78.12	0.95	0.31	0.69	0.7	100	100	100	100	92	20	56	56	mirna_20	mirna_9	trna_6	hsa-miR-7-5p_chr9(-)_chr15(+)_chr19(+)_t_0_-2_nont_0_+1_G	hsa-miR-148b-3p_chr12(+)_t_0_-1_nont_0_+1_G	tDR-9:33-Gly-CCC-1-M6-U24G
Combination 10070	100	45.45	70.85	72.73	100	26.47	68.22	78.12	1	0.29	0.69	0.7	100	100	100	100	100	25	56	56	mirna_9	trna_15	trna_7	hsa-miR-148b-3p_chr12(+)_t_0_-1_nont_0_+1_G	tDR-12:33-Gly-CCC-1-M6-U21G	tDR-15:33-His-GTG-1-U19G
Combination 8187	95.45	45.45	68.8	68.18	94.44	26.47	65.13	76.39	0.96	0.27	0.67	0.67	100	67	96	100	89	20	55	56	mirna_20	trna_3	trna_7	hsa-miR-7-5p_chr9(-)_chr15(+)_chr19(+)_t_0_-2_nont_0_+1_G	tDR-1:32-Gly-GCC-1-C31G	tDR-15:33-His-GTG-1-U19G
Combination 8199	90.91	45.45	68.99	68.18	93.33	26.47	66.07	76.47	0.93	0.27	0.67	0.67	100	67	96	100	87	20	55	56	mirna_20	trna_6	trna_7	hsa-miR-7-5p_chr9(-)_chr15(+)_chr19(+)_t_0_-2_nont_0_+1_G	tDR-9:33-Gly-CCC-1-M6-U24G	tDR-15:33-His-GTG-1-U19G
Combination 6773	95.45	45.45	72.16	72.73	95	26.32	72.69	78.57	0.95	0.31	0.69	0.7	100	75	96	100	100	29	60	60	mirna_18	mirna_9	trna_7	hsa-miR-30d-5p_nont_0_+2_CG	hsa-miR-148b-3p_chr12(+)_t_0_-1_nont_0_+1_G	tDR-15:33-His-GTG-1-U19G
Combination 6605	90.91	45.45	69.25	68.18	94.12	26.67	70.44	72.86	0.91	0.17	0.64	0.64	100	25	84	85	100	29	62	62	mirna_18	mirna_20	trna_7	hsa-miR-30d-5p_nont_0_+2_CG	hsa-miR-7-5p_chr9(-)_chr15(+)_chr19(+)_t_0_-2_nont_0_+1_G	tDR-15:33-His-GTG-1-U19G
Combination 6473	95.45	45.45	74.39	72.73	96.67	38.03	75.72	76.04	0.96	0.18	0.67	0.67	100	25	80	80	100	31	72	71	mirna_17	trna_18	trna_7	hsa-miR-30a-5p_nont_0_+2_CG	tDR-1:32-Glu-TTC-1-U32G	tDR-15:33-His-GTG-1-U19G
Combination 8111	95.45	45.45	70.27	68.18	94.44	26.32	69.33	76.67	0.96	0.29	0.68	0.67	100	67	96	100	89	23	57	57	mirna_20	trna_14	trna_7	hsa-miR-7-5p_chr9(-)_chr15(+)_chr19(+)_t_0_-2_nont_0_+1_G	tDR-13:35-His-GTG-1-U23G	tDR-15:33-His-GTG-1-U19G
Combination 6287	95.45	45.45	68.35	68.18	96.67	26.32	66.54	75	0.95	0.25	0.65	0.67	100	50	92	100	93	25	56	57	mirna_17	mirna_8	trna_7	hsa-miR-30a-5p_nont_0_+2_CG	hsa-miR-143-3p_chr5(+)_t_0_-2_nont_0_+1_G	tDR-15:33-His-GTG-1-U19G
Combination 8707	95.45	45.45	70.67	72.73	95.45	26.32	71.95	74.14	0.95	0.14	0.65	0.67	100	50	84	83	100	30	64	64	mirna_4	trna_1	trna_7	hsa-miR-101-3p_chr1(-)_chr9(+)_t_0_-2_nont_0_+1_G	tDR-14:33-Glu-CTC-1-M2-U20G	tDR-15:33-His-GTG-1-U19G
Combination 7992	95.45	45.45	70.55	72.73	95.83	26.47	67.6	78.12	0.95	0.31	0.69	0.7	100	100	100	100	92	20	56	56	mirna_20	mirna_9	trna_7	hsa-miR-7-5p_chr9(-)_chr15(+)_chr19(+)_t_0_-2_nont_0_+1_G	hsa-miR-148b-3p_chr12(+)_t_0_-1_nont_0_+1_G	tDR-15:33-His-GTG-1-U19G
Combination 11343	90.91	45.45	68.88	68.18	93.33	26.47	67.67	75	0.92	0.29	0.66	0.67	100	50	92	92	89	21	57	57	trna_18	trna_3	trna_7	tDR-1:32-Glu-TTC-1-U32G	tDR-1:32-Gly-GCC-1-C31G	tDR-15:33-His-GTG-1-U19G
Combination 6847	90.91	45.45	68.35	68.18	91.67	26.47	66.57	75	0.91	0.29	0.65	0.67	100	60	93	100	85	21	56	57	mirna_18	trna_11	trna_7	hsa-miR-30d-5p_nont_0_+2_CG	tDR-13:33-Glu-CTC-1-M2-U21G	tDR-15:33-His-GTG-1-U19G
Combination 9883	95.45	45.45	73.77	72.73	96.88	26.32	75.28	75.71	0.96	0.31	0.67	0.67	100	50	81	82	94	33	70	70	mirna_8	trna_17	trna_7	hsa-miR-143-3p_chr5(+)_t_0_-2_nont_0_+1_G	tDR-1:29-Glu-TTC-1-U29G	tDR-15:33-His-GTG-1-U19G
Combination 6707	90.91	45.45	71.96	72.73	93.33	34.17	72.87	73.21	0.91	0.18	0.64	0.64	100	25	77	78	100	38	70	70	mirna_18	mirna_6	trna_7	hsa-miR-30d-5p_nont_0_+2_CG	hsa-miR-125a-5p_chr19(+)_t_0_-3_nont_0_+1_G	tDR-15:33-His-GTG-1-U19G
Combination 8602	95.45	45.45	66.9	68.18	96.67	26.32	61.86	75	0.93	0.25	0.65	0.67	100	75	96	100	93	20	52	53	mirna_4	mirna_6	trna_7	hsa-miR-101-3p_chr1(-)_chr9(+)_t_0_-2_nont_0_+1_G	hsa-miR-125a-5p_chr19(+)_t_0_-3_nont_0_+1_G	tDR-15:33-His-GTG-1-U19G
Combination 7926	95.45	45.45	70.65	68.18	95.83	26.32	71.12	76.19	0.96	0.29	0.67	0.67	100	50	92	100	92	20	60	60	mirna_20	mirna_6	trna_7	hsa-miR-7-5p_chr9(-)_chr15(+)_chr19(+)_t_0_-2_nont_0_+1_G	hsa-miR-125a-5p_chr19(+)_t_0_-3_nont_0_+1_G	tDR-15:33-His-GTG-1-U19G
Combination 7769	95.45	45.45	70.95	72.73	96.88	26.32	71.87	72.61	0.92	0.25	0.63	0.64	100	25	77	78	100	33	68	69	mirna_2	trna_17	trna_7	hsa-let-7g-5p_chr3(-)_t_0_-2_nont_0_+1_G	tDR-1:29-Glu-TTC-1-U29G	tDR-15:33-His-GTG-1-U19G
Combination 6938	95.45	45.45	69.48	68.18	96.15	28.12	70.73	72.86	0.95	0.2	0.63	0.63	100	25	81	80	93	31	64	64	mirna_18	trna_18	trna_7	hsa-miR-30d-5p_nont_0_+2_CG	tDR-1:32-Glu-TTC-1-U32G	tDR-15:33-His-GTG-1-U19G
Combination 7499	90.91	45.45	71.96	72.73	94.44	26.47	73.18	73.56	0.92	0.15	0.65	0.67	100	20	80	80	100	36	68	69	mirna_2	mirna_4	trna_7	hsa-let-7g-5p_chr3(-)_t_0_-2_nont_0_+1_G	hsa-miR-101-3p_chr1(-)_chr9(+)_t_0_-2_nont_0_+1_G	tDR-15:33-His-GTG-1-U19G
Combination 7446	95.45	45.45	74.26	72.73	96.43	26.47	76.67	78.57	0.96	0.33	0.69	0.7	100	50	89	88	93	29	67	67	mirna_2	mirna_20	trna_7	hsa-let-7g-5p_chr3(-)_t_0_-2_nont_0_+1_G	hsa-miR-7-5p_chr9(-)_chr15(+)_chr19(+)_t_0_-2_nont_0_+1_G	tDR-15:33-His-GTG-1-U19G
Combination 2964	95.45	45.45	70.61	72.73	96.15	26.32	71.32	73.61	0.96	0.33	0.65	0.67	100	50	85	86	100	29	63	64	mirna_11	trna_15	trna_7	hsa-miR-218-5p_chr5(-)_chr4(+)_t_0_-1_nont_0_+1_G	tDR-12:33-Gly-CCC-1-M6-U21G	tDR-15:33-His-GTG-1-U19G
Combination 8196	95.45	45.45	68.95	68.18	95.83	26.47	66.62	76.19	0.96	0.29	0.67	0.67	100	67	96	100	92	20	55	55	mirna_20	trna_5	trna_7	hsa-miR-7-5p_chr9(-)_chr15(+)_chr19(+)_t_0_-2_nont_0_+1_G	tDR-18:33-Glu-CTC-1-M2-U17G	tDR-15:33-His-GTG-1-U19G
Combination 6658	90.91	45.45	68.09	68.18	92.31	26.32	61.53	75	0.92	0.25	0.67	0.67	100	100	100	100	85	20	52	50	mirna_18	mirna_4	trna_7	hsa-miR-30d-5p_nont_0_+2_CG	hsa-miR-101-3p_chr1(-)_chr9(+)_t_0_-2_nont_0_+1_G	tDR-15:33-His-GTG-1-U19G
Combination 10103	95.45	45.45	71.9	72.73	95.83	26.47	69.52	79.17	0.95	0.31	0.7	0.7	100	100	100	100	92	25	58	58	mirna_9	trna_18	trna_7	hsa-miR-148b-3p_chr12(+)_t_0_-1_nont_0_+1_G	tDR-1:32-Glu-TTC-1-U32G	tDR-15:33-His-GTG-1-U19G
Combination 6905	90.91	45.45	69.31	68.18	90.62	33.81	69.99	71.79	0.86	0.18	0.61	0.63	100	25	76	75	100	33	66	67	mirna_18	trna_15	trna_7	hsa-miR-30d-5p_nont_0_+2_CG	tDR-12:33-Gly-CCC-1-M6-U21G	tDR-15:33-His-GTG-1-U19G
Combination 9376	95.45	45.45	70.16	72.73	96.43	32.48	71.19	73.21	0.94	0.17	0.63	0.63	100	20	80	80	100	33	65	67	mirna_6	trna_15	trna_7	hsa-miR-125a-5p_chr19(+)_t_0_-3_nont_0_+1_G	tDR-12:33-Gly-CCC-1-M6-U21G	tDR-15:33-His-GTG-1-U19G
Combination 6029	90.91	45.45	66.96	68.18	91.67	26.47	62.11	75	0.92	0.25	0.65	0.67	100	67	96	100	83	17	52	53	mirna_17	mirna_18	mirna_4	hsa-miR-30a-5p_nont_0_+2_CG	hsa-miR-30d-5p_nont_0_+2_CG	hsa-miR-101-3p_chr1(-)_chr9(+)_t_0_-2_nont_0_+1_G
Combination 6553	90.91	45.45	68.38	68.18	91.67	26.47	64.47	75.21	0.92	0.27	0.66	0.67	100	67	96	100	92	15	54	54	mirna_18	mirna_2	mirna_4	hsa-miR-30d-5p_nont_0_+2_CG	hsa-let-7g-5p_chr3(-)_t_0_-2_nont_0_+1_G	hsa-miR-101-3p_chr1(-)_chr9(+)_t_0_-2_nont_0_+1_G
Combination 7477	90.91	45.45	69.8	68.18	94.74	26.47	70.79	75	0.91	0.25	0.66	0.67	100	40	89	88	92	20	60	60	mirna_2	mirna_4	mirna_6	hsa-let-7g-5p_chr3(-)_t_0_-2_nont_0_+1_G	hsa-miR-101-3p_chr1(-)_chr9(+)_t_0_-2_nont_0_+1_G	hsa-miR-125a-5p_chr19(+)_t_0_-3_nont_0_+1_G
Combination 2526	90.91	45.45	68.48	68.18	91.67	26.47	65.64	75	0.91	0.29	0.66	0.67	100	75	96	100	85	20	55	54	mirna_11	mirna_17	mirna_8	hsa-miR-218-5p_chr5(-)_chr4(+)_t_0_-1_nont_0_+1_G	hsa-miR-30a-5p_nont_0_+2_CG	hsa-miR-143-3p_chr5(+)_t_0_-2_nont_0_+1_G
Combination 7480	95.45	45.45	73.69	72.73	96.15	26.47	75.85	79.41	0.96	0.29	0.7	0.71	100	75	96	100	93	29	62	62	mirna_2	mirna_4	mirna_9	hsa-let-7g-5p_chr3(-)_t_0_-2_nont_0_+1_G	hsa-miR-101-3p_chr1(-)_chr9(+)_t_0_-2_nont_0_+1_G	hsa-miR-148b-3p_chr12(+)_t_0_-1_nont_0_+1_G
Combination 6639	95.45	45.45	71.08	72.73	96.15	26.32	69.06	78.12	0.95	0.29	0.69	0.7	100	100	100	100	92	23	57	56	mirna_18	mirna_4	mirna_9	hsa-miR-30d-5p_nont_0_+2_CG	hsa-miR-101-3p_chr1(-)_chr9(+)_t_0_-2_nont_0_+1_G	hsa-miR-148b-3p_chr12(+)_t_0_-1_nont_0_+1_G
Combination 7074	95.45	45.45	71.08	72.73	96.15	26.32	69.06	78.12	0.95	0.29	0.69	0.7	100	100	100	100	92	23	57	56	mirna_19	mirna_4	mirna_9	hsa-miR-30e-5p_nont_0_+2_CG	hsa-miR-101-3p_chr1(-)_chr9(+)_t_0_-2_nont_0_+1_G	hsa-miR-148b-3p_chr12(+)_t_0_-1_nont_0_+1_G
Combination 6558	95.45	45.45	69.56	68.18	95	26.47	67.67	76.47	0.95	0.31	0.67	0.67	100	75	96	100	100	23	56	56	mirna_18	mirna_2	mirna_9	hsa-miR-30d-5p_nont_0_+2_CG	hsa-let-7g-5p_chr3(-)_t_0_-2_nont_0_+1_G	hsa-miR-148b-3p_chr12(+)_t_0_-1_nont_0_+1_G
Combination 2698	95.45	45.45	69.98	68.18	94.44	26.32	66.94	77.1	0.96	0.27	0.68	0.69	100	100	100	100	89	18	55	54	mirna_11	mirna_4	mirna_9	hsa-miR-218-5p_chr5(-)_chr4(+)_t_0_-1_nont_0_+1_G	hsa-miR-101-3p_chr1(-)_chr9(+)_t_0_-2_nont_0_+1_G	hsa-miR-148b-3p_chr12(+)_t_0_-1_nont_0_+1_G
Combination 8583	95.45	45.45	69.8	68.18	96.15	26.32	65.25	76.92	0.95	0.27	0.68	0.69	100	100	100	100	92	23	55	54	mirna_4	mirna_6	mirna_9	hsa-miR-101-3p_chr1(-)_chr9(+)_t_0_-2_nont_0_+1_G	hsa-miR-125a-5p_chr19(+)_t_0_-3_nont_0_+1_G	hsa-miR-148b-3p_chr12(+)_t_0_-1_nont_0_+1_G
Combination 6529	90.91	45.45	69.53	68.18	93.33	26.47	67.93	76.47	0.92	0.31	0.67	0.67	100	75	96	100	92	27	56	56	mirna_18	mirna_19	mirna_9	hsa-miR-30d-5p_nont_0_+2_CG	hsa-miR-30e-5p_nont_0_+2_CG	hsa-miR-148b-3p_chr12(+)_t_0_-1_nont_0_+1_G
Combination 2558	90.91	45.45	68.45	68.18	91.67	26.47	65.15	75.11	0.91	0.31	0.66	0.67	100	75	96	100	92	21	54	54	mirna_11	mirna_18	mirna_9	hsa-miR-218-5p_chr5(-)_chr4(+)_t_0_-1_nont_0_+1_G	hsa-miR-30d-5p_nont_0_+2_CG	hsa-miR-148b-3p_chr12(+)_t_0_-1_nont_0_+1_G
Combination 7427	90.91	45.45	71.75	72.73	93.33	26.32	72.59	77.1	0.93	0.35	0.68	0.67	100	50	92	100	92	27	61	62	mirna_2	mirna_20	mirna_9	hsa-let-7g-5p_chr3(-)_t_0_-2_nont_0_+1_G	hsa-miR-7-5p_chr9(-)_chr15(+)_chr19(+)_t_0_-2_nont_0_+1_G	hsa-miR-148b-3p_chr12(+)_t_0_-1_nont_0_+1_G
Combination 9204	95.45	45.45	72.16	72.73	95	26.32	72.69	78.57	0.95	0.31	0.69	0.7	100	75	96	100	100	29	60	60	mirna_6	mirna_8	mirna_9	hsa-miR-125a-5p_chr19(+)_t_0_-3_nont_0_+1_G	hsa-miR-143-3p_chr5(+)_t_0_-2_nont_0_+1_G	hsa-miR-148b-3p_chr12(+)_t_0_-1_nont_0_+1_G
Combination 6562	90.91	45.45	71.02	72.73	92.31	26.32	72.14	76.47	0.91	0.31	0.67	0.67	100	50	92	100	91	25	60	60	mirna_18	mirna_2	trna_11	hsa-miR-30d-5p_nont_0_+2_CG	hsa-let-7g-5p_chr3(-)_t_0_-2_nont_0_+1_G	tDR-13:33-Glu-CTC-1-M2-U21G
Combination 7078	95.45	45.45	71.21	72.73	96.67	26.47	71.99	75.86	0.95	0.31	0.67	0.67	100	40	89	88	93	20	62	62	mirna_19	mirna_4	trna_11	hsa-miR-30e-5p_nont_0_+2_CG	hsa-miR-101-3p_chr1(-)_chr9(+)_t_0_-2_nont_0_+1_G	tDR-13:33-Glu-CTC-1-M2-U21G
Combination 6097	95.45	45.45	71	72.73	94.44	26.47	72.03	72.92	0.94	0.2	0.64	0.64	100	33	80	80	100	33	66	67	mirna_17	mirna_2	trna_11	hsa-miR-30a-5p_nont_0_+2_CG	hsa-let-7g-5p_chr3(-)_t_0_-2_nont_0_+1_G	tDR-13:33-Glu-CTC-1-M2-U21G
Combination 9713	100	45.45	72.49	72.73	100	26.32	73.54	78.57	1	0.31	0.69	0.7	100	75	96	100	100	25	60	60	mirna_8	mirna_9	trna_11	hsa-miR-143-3p_chr5(+)_t_0_-2_nont_0_+1_G	hsa-miR-148b-3p_chr12(+)_t_0_-1_nont_0_+1_G	tDR-13:33-Glu-CTC-1-M2-U21G
Combination 7484	90.91	45.45	69.84	68.18	91.18	26.47	69.73	76.04	0.93	0.29	0.67	0.67	100	60	93	100	85	20	58	58	mirna_2	mirna_4	trna_11	hsa-let-7g-5p_chr3(-)_t_0_-2_nont_0_+1_G	hsa-miR-101-3p_chr1(-)_chr9(+)_t_0_-2_nont_0_+1_G	tDR-13:33-Glu-CTC-1-M2-U21G
Combination 6533	95.45	45.45	72.43	72.73	96.15	26.47	74.53	75.89	0.95	0.33	0.66	0.67	100	40	85	86	92	25	66	67	mirna_18	mirna_19	trna_11	hsa-miR-30d-5p_nont_0_+2_CG	hsa-miR-30e-5p_nont_0_+2_CG	tDR-13:33-Glu-CTC-1-M2-U21G
Combination 2859	95.45	45.45	72.21	72.73	96.88	26.32	73.62	75.89	0.96	0.22	0.66	0.67	100	25	85	86	100	20	66	67	mirna_11	trna_1	trna_14	hsa-miR-218-5p_chr5(-)_chr4(+)_t_0_-1_nont_0_+1_G	tDR-14:33-Glu-CTC-1-M2-U20G	tDR-13:35-His-GTG-1-U23G
Combination 2652	100	45.45	74.52	72.73	100	26.47	76.4	77.43	1	0.29	0.68	0.7	100	40	85	86	100	31	69	69	mirna_11	mirna_20	trna_14	hsa-miR-218-5p_chr5(-)_chr4(+)_t_0_-1_nont_0_+1_G	hsa-miR-7-5p_chr9(-)_chr15(+)_chr19(+)_t_0_-2_nont_0_+1_G	tDR-13:35-His-GTG-1-U23G
Combination 9716	95.45	45.45	73.73	72.73	96.67	26.47	75.7	76.85	0.95	0.17	0.68	0.67	100	25	85	86	100	31	68	69	mirna_8	mirna_9	trna_14	hsa-miR-143-3p_chr5(+)_t_0_-2_nont_0_+1_G	hsa-miR-148b-3p_chr12(+)_t_0_-1_nont_0_+1_G	tDR-13:35-His-GTG-1-U23G
Combination 6835	95.45	45.45	73.45	72.73	96.15	26.47	75.15	76.19	0.95	0.33	0.67	0.67	100	50	85	86	93	25	68	69	mirna_18	trna_11	trna_14	hsa-miR-30d-5p_nont_0_+2_CG	tDR-13:33-Glu-CTC-1-M2-U21G	tDR-13:35-His-GTG-1-U23G
Combination 9211	95.45	45.45	71.1	72.73	96.67	26.47	72.19	75.89	0.93	0.29	0.66	0.67	100	50	88	88	100	31	62	62	mirna_6	mirna_8	trna_14	hsa-miR-125a-5p_chr19(+)_t_0_-3_nont_0_+1_G	hsa-miR-143-3p_chr5(+)_t_0_-2_nont_0_+1_G	tDR-13:35-His-GTG-1-U23G
Combination 8590	95.45	45.45	72.31	72.73	96.67	26.47	73.3	78.33	0.95	0.25	0.69	0.7	100	75	96	100	100	20	60	60	mirna_4	mirna_6	trna_14	hsa-miR-101-3p_chr1(-)_chr9(+)_t_0_-2_nont_0_+1_G	hsa-miR-125a-5p_chr19(+)_t_0_-3_nont_0_+1_G	tDR-13:35-His-GTG-1-U23G
Combination 9790	90.91	45.45	68.69	68.18	93.33	26.47	67.58	75	0.92	0.31	0.66	0.67	100	60	93	100	89	25	57	57	mirna_8	trna_11	trna_14	hsa-miR-143-3p_chr5(+)_t_0_-2_nont_0_+1_G	tDR-13:33-Glu-CTC-1-M2-U21G	tDR-13:35-His-GTG-1-U23G
Combination 9271	95.45	45.45	68.04	68.18	94.44	26.47	62.8	75	0.96	0.25	0.66	0.67	100	75	96	100	90	20	54	53	mirna_6	trna_1	trna_14	hsa-miR-125a-5p_chr19(+)_t_0_-3_nont_0_+1_G	tDR-14:33-Glu-CTC-1-M2-U20G	tDR-13:35-His-GTG-1-U23G
Combination 8695	95.45	45.45	73.45	72.73	95.45	26.47	75.09	76.19	0.95	0.15	0.67	0.67	100	40	84	83	100	30	68	69	mirna_4	trna_1	trna_14	hsa-miR-101-3p_chr1(-)_chr9(+)_t_0_-2_nont_0_+1_G	tDR-14:33-Glu-CTC-1-M2-U20G	tDR-13:35-His-GTG-1-U23G
Combination 7235	95.45	45.45	70.9	72.73	96.67	26.47	72.55	76.04	0.93	0.2	0.66	0.67	100	25	89	89	93	30	62	62	mirna_19	trna_1	trna_14	hsa-miR-30e-5p_nont_0_+2_CG	tDR-14:33-Glu-CTC-1-M2-U20G	tDR-13:35-His-GTG-1-U23G
Combination 6297	90.91	45.45	68.32	68.18	93.33	26.47	64.69	75.21	0.93	0.29	0.66	0.67	100	75	96	100	92	17	54	54	mirna_17	mirna_9	trna_15	hsa-miR-30a-5p_nont_0_+2_CG	hsa-miR-148b-3p_chr12(+)_t_0_-1_nont_0_+1_G	tDR-12:33-Gly-CCC-1-M6-U21G
Combination 6762	95.45	45.45	70.95	72.73	95	26.47	70.49	76.92	0.95	0.31	0.68	0.7	100	75	96	100	100	25	58	58	mirna_18	mirna_9	trna_15	hsa-miR-30d-5p_nont_0_+2_CG	hsa-miR-148b-3p_chr12(+)_t_0_-1_nont_0_+1_G	tDR-12:33-Gly-CCC-1-M6-U21G
Combination 2706	90.91	45.45	68.45	68.18	93.33	26.47	64.96	75.29	0.92	0.25	0.66	0.67	100	75	96	100	89	20	54	54	mirna_11	mirna_4	trna_15	hsa-miR-218-5p_chr5(-)_chr4(+)_t_0_-1_nont_0_+1_G	hsa-miR-101-3p_chr1(-)_chr9(+)_t_0_-2_nont_0_+1_G	tDR-12:33-Gly-CCC-1-M6-U21G
Combination 8776	95.45	45.45	71.88	72.73	96.88	26.32	73.27	76.12	0.96	0.14	0.67	0.67	100	33	87	88	100	31	64	64	mirna_4	trna_14	trna_15	hsa-miR-101-3p_chr1(-)_chr9(+)_t_0_-2_nont_0_+1_G	tDR-13:35-His-GTG-1-U23G	tDR-12:33-Gly-CCC-1-M6-U21G
Combination 8657	100	45.45	72.28	72.73	100	26.32	71.65	79.17	1	0.29	0.7	0.7	100	100	100	100	100	29	58	58	mirna_4	mirna_9	trna_15	hsa-miR-101-3p_chr1(-)_chr9(+)_t_0_-2_nont_0_+1_G	hsa-miR-148b-3p_chr12(+)_t_0_-1_nont_0_+1_G	tDR-12:33-Gly-CCC-1-M6-U21G
Combination 9233	90.91	45.45	70.71	72.73	93.33	26.47	70.36	76.92	0.93	0.31	0.68	0.7	100	75	96	100	92	25	58	57	mirna_6	mirna_9	trna_15	hsa-miR-125a-5p_chr19(+)_t_0_-3_nont_0_+1_G	hsa-miR-148b-3p_chr12(+)_t_0_-1_nont_0_+1_G	tDR-12:33-Gly-CCC-1-M6-U21G
Combination 6647	95.45	45.45	67.87	68.18	95.83	26.47	67.44	72.92	0.95	0.17	0.64	0.64	100	33	87	88	92	30	58	58	mirna_18	mirna_4	trna_15	hsa-miR-30d-5p_nont_0_+2_CG	hsa-miR-101-3p_chr1(-)_chr9(+)_t_0_-2_nont_0_+1_G	tDR-12:33-Gly-CCC-1-M6-U21G
Combination 2940	95.45	45.45	67.26	68.18	95.83	26.47	64.12	72.86	0.96	0.29	0.65	0.64	100	67	93	100	92	23	55	54	mirna_11	trna_14	trna_15	hsa-miR-218-5p_chr5(-)_chr4(+)_t_0_-1_nont_0_+1_G	tDR-13:35-His-GTG-1-U23G	tDR-12:33-Gly-CCC-1-M6-U21G
Combination 7490	95.45	45.45	69.82	68.18	94.44	26.47	68.23	76.67	0.96	0.27	0.67	0.67	100	75	96	100	89	29	56	56	mirna_2	mirna_4	trna_17	hsa-let-7g-5p_chr3(-)_t_0_-2_nont_0_+1_G	hsa-miR-101-3p_chr1(-)_chr9(+)_t_0_-2_nont_0_+1_G	tDR-1:29-Glu-TTC-1-U29G
Combination 8698	95.45	45.45	72.36	72.73	95.45	26.47	72.96	78.18	0.96	0.25	0.69	0.7	100	75	96	100	91	29	60	60	mirna_4	trna_1	trna_17	hsa-miR-101-3p_chr1(-)_chr9(+)_t_0_-2_nont_0_+1_G	tDR-14:33-Glu-CTC-1-M2-U20G	tDR-1:29-Glu-TTC-1-U29G
Combination 9793	95.45	45.45	71.16	72.73	95.83	26.47	70.81	77.78	0.96	0.27	0.68	0.7	100	67	96	100	92	29	59	59	mirna_8	trna_11	trna_17	hsa-miR-143-3p_chr5(+)_t_0_-2_nont_0_+1_G	tDR-13:33-Glu-CTC-1-M2-U21G	tDR-1:29-Glu-TTC-1-U29G
Combination 9274	90.91	45.45	69.23	68.18	93.33	26.47	68.27	75	0.92	0.27	0.66	0.67	100	50	92	92	92	20	58	57	mirna_6	trna_1	trna_17	hsa-miR-125a-5p_chr19(+)_t_0_-3_nont_0_+1_G	tDR-14:33-Glu-CTC-1-M2-U20G	tDR-1:29-Glu-TTC-1-U29G
Combination 10061	100	45.45	72.07	72.73	100	26.47	71.19	79.17	1	0.31	0.7	0.7	100	100	100	100	100	25	58	58	mirna_9	trna_15	trna_17	hsa-miR-148b-3p_chr12(+)_t_0_-1_nont_0_+1_G	tDR-12:33-Gly-CCC-1-M6-U21G	tDR-1:29-Glu-TTC-1-U29G
Combination 8791	90.91	45.45	69.66	68.18	93.75	26.47	70.05	74.17	0.92	0.14	0.65	0.67	100	40	88	88	92	27	61	62	mirna_4	trna_15	trna_17	hsa-miR-101-3p_chr1(-)_chr9(+)_t_0_-2_nont_0_+1_G	tDR-12:33-Gly-CCC-1-M6-U21G	tDR-1:29-Glu-TTC-1-U29G
Combination 11027	100	45.45	70.39	72.73	100	26.47	71.36	75.21	1	0.15	0.66	0.67	100	50	88	88	100	21	62	62	trna_14	trna_15	trna_17	tDR-13:35-His-GTG-1-U23G	tDR-12:33-Gly-CCC-1-M6-U21G	tDR-1:29-Glu-TTC-1-U29G
Combination 7084	95.45	45.45	72.5	72.73	96.15	26.47	72.15	79.41	0.96	0.25	0.7	0.7	100	100	100	100	92	20	59	59	mirna_19	mirna_4	trna_17	hsa-miR-30e-5p_nont_0_+2_CG	hsa-miR-101-3p_chr1(-)_chr9(+)_t_0_-2_nont_0_+1_G	tDR-1:29-Glu-TTC-1-U29G
Combination 6838	90.91	45.45	71.2	72.73	93.75	26.67	72.49	75.89	0.9	0.18	0.67	0.67	100	25	89	88	92	21	62	62	mirna_18	trna_11	trna_17	hsa-miR-30d-5p_nont_0_+2_CG	tDR-13:33-Glu-CTC-1-M2-U21G	tDR-1:29-Glu-TTC-1-U29G
Combination 7437	95.45	45.45	72.76	72.73	94.44	26.32	74.61	78.12	0.96	0.31	0.69	0.7	100	50	92	100	93	20	63	62	mirna_2	mirna_20	trna_17	hsa-let-7g-5p_chr3(-)_t_0_-2_nont_0_+1_G	hsa-miR-7-5p_chr9(-)_chr15(+)_chr19(+)_t_0_-2_nont_0_+1_G	tDR-1:29-Glu-TTC-1-U29G
Combination 7917	90.91	45.45	70.26	72.73	93.33	26.67	70.67	76.04	0.92	0.27	0.67	0.67	100	50	92	92	93	20	59	59	mirna_20	mirna_6	trna_17	hsa-miR-7-5p_chr9(-)_chr15(+)_chr19(+)_t_0_-2_nont_0_+1_G	hsa-miR-125a-5p_chr19(+)_t_0_-3_nont_0_+1_G	tDR-1:29-Glu-TTC-1-U29G
Combination 10085	95.45	45.45	70.71	72.73	95.83	26.47	66.65	78.12	0.95	0.29	0.69	0.7	100	100	100	100	92	17	56	56	mirna_9	trna_17	trna_18	hsa-miR-148b-3p_chr12(+)_t_0_-1_nont_0_+1_G	tDR-1:29-Glu-TTC-1-U29G	tDR-1:32-Glu-TTC-1-U32G
Combination 6419	90.91	45.45	71.67	72.73	93.33	26.47	73.48	76.04	0.93	0.18	0.67	0.67	100	33	87	88	93	25	64	64	mirna_17	trna_14	trna_18	hsa-miR-30a-5p_nont_0_+2_CG	tDR-13:35-His-GTG-1-U23G	tDR-1:32-Glu-TTC-1-U32G
Combination 6839	95.45	45.45	71.18	72.73	95.83	26.32	71.96	76.47	0.95	0.31	0.68	0.67	100	60	93	100	92	22	60	61	mirna_18	trna_11	trna_18	hsa-miR-30d-5p_nont_0_+2_CG	tDR-13:33-Glu-CTC-1-M2-U21G	tDR-1:32-Glu-TTC-1-U32G
Combination 6650	90.91	45.45	71.1	72.73	91.67	26.47	71.72	76.67	0.91	0.29	0.67	0.69	100	60	92	100	91	20	60	61	mirna_18	mirna_4	trna_18	hsa-miR-30d-5p_nont_0_+2_CG	hsa-miR-101-3p_chr1(-)_chr9(+)_t_0_-2_nont_0_+1_G	tDR-1:32-Glu-TTC-1-U32G
Combination 2979	100	45.45	69.71	68.18	100	26.32	69.79	74.17	1	0.27	0.66	0.67	100	57	89	88	100	20	60	60	mirna_11	trna_17	trna_18	hsa-miR-218-5p_chr5(-)_chr4(+)_t_0_-1_nont_0_+1_G	tDR-1:29-Glu-TTC-1-U29G	tDR-1:32-Glu-TTC-1-U32G
Combination 10735	95.45	45.45	73.4	72.73	96.67	26.67	71	72.38	0.93	0.17	0.62	0.63	100	17	69	67	100	30	76	76	trna_11	trna_17	trna_18	tDR-13:33-Glu-CTC-1-M2-U21G	tDR-1:29-Glu-TTC-1-U29G	tDR-1:32-Glu-TTC-1-U32G
Combination 2824	90.91	45.45	70.7	72.73	94.12	26.47	70.59	76.19	0.93	0.33	0.67	0.67	100	67	93	100	100	27	60	60	mirna_11	mirna_9	trna_18	hsa-miR-218-5p_chr5(-)_chr4(+)_t_0_-1_nont_0_+1_G	hsa-miR-148b-3p_chr12(+)_t_0_-1_nont_0_+1_G	tDR-1:32-Glu-TTC-1-U32G
Combination 6884	95.45	45.45	75.01	77.27	96.88	31.9	73.99	75.29	0.92	0.18	0.65	0.67	100	25	73	75	100	42	76	76	mirna_18	trna_14	trna_18	hsa-miR-30d-5p_nont_0_+2_CG	tDR-13:35-His-GTG-1-U23G	tDR-1:32-Glu-TTC-1-U32G
Combination 8779	100	45.45	75.75	77.27	100	26.67	77.8	79.29	1	0.14	0.7	0.71	100	33	87	88	100	30	70	70	mirna_4	trna_14	trna_18	hsa-miR-101-3p_chr1(-)_chr9(+)_t_0_-2_nont_0_+1_G	tDR-13:35-His-GTG-1-U23G	tDR-1:32-Glu-TTC-1-U32G
Combination 6641	95.45	40.91	71.08	72.73	95.45	26.47	70.92	78.12	0.96	0.31	0.68	0.7	100	75	96	100	91	20	58	59	mirna_18	mirna_4	trna_1	hsa-miR-30d-5p_nont_0_+2_CG	hsa-miR-101-3p_chr1(-)_chr9(+)_t_0_-2_nont_0_+1_G	tDR-14:33-Glu-CTC-1-M2-U20G
Combination 6036	95.45	40.91	69.48	68.18	95.45	26.47	66.91	76.47	0.96	0.33	0.67	0.67	100	75	96	100	91	17	56	56	mirna_17	mirna_18	trna_1	hsa-miR-30a-5p_nont_0_+2_CG	hsa-miR-30d-5p_nont_0_+2_CG	tDR-14:33-Glu-CTC-1-M2-U20G
Combination 7089	90.91	40.91	67.04	68.18	92.31	26.47	58.57	75	0.92	0.24	0.66	0.67	100	100	100	100	85	10	50	50	mirna_19	mirna_4	trna_3	hsa-miR-30e-5p_nont_0_+2_CG	hsa-miR-101-3p_chr1(-)_chr9(+)_t_0_-2_nont_0_+1_G	tDR-1:32-Gly-GCC-1-C31G
Combination 10749	95.45	40.91	72.15	72.73	96.67	26.67	71.57	72.37	0.93	0.17	0.62	0.63	100	25	72	71	94	40	72	73	trna_11	trna_18	trna_3	tDR-13:33-Glu-CTC-1-M2-U21G	tDR-1:32-Glu-TTC-1-U32G	tDR-1:32-Gly-GCC-1-C31G
Combination 6901	90.91	40.91	68.68	68.18	90.62	26.47	68.58	73.5	0.93	0.33	0.65	0.67	100	50	89	88	92	25	59	60	mirna_18	trna_15	trna_3	hsa-miR-30d-5p_nont_0_+2_CG	tDR-12:33-Gly-CCC-1-M6-U21G	tDR-1:32-Gly-GCC-1-C31G
Combination 10066	100	40.91	69.66	68.18	100	26.47	65.57	76.92	1	0.29	0.68	0.69	100	100	100	100	100	24	54	54	mirna_9	trna_15	trna_3	hsa-miR-148b-3p_chr12(+)_t_0_-1_nont_0_+1_G	tDR-12:33-Gly-CCC-1-M6-U21G	tDR-1:32-Gly-GCC-1-C31G
Combination 6436	95.45	40.91	68.09	68.18	94.44	26.32	67.68	72.73	0.96	0.17	0.64	0.64	100	33	87	88	91	18	58	59	mirna_17	trna_15	trna_3	hsa-miR-30a-5p_nont_0_+2_CG	tDR-12:33-Gly-CCC-1-M6-U21G	tDR-1:32-Gly-GCC-1-C31G
Combination 10414	95.45	40.91	67.77	68.18	96.67	26.47	65.76	75	0.96	0.27	0.65	0.67	100	60	92	100	93	10	55	56	trna_1	trna_14	trna_3	tDR-14:33-Glu-CTC-1-M2-U20G	tDR-13:35-His-GTG-1-U23G	tDR-1:32-Gly-GCC-1-C31G
Combination 11133	100	40.91	70.33	72.73	100	26.47	71.52	73.27	1	0.17	0.65	0.64	100	25	84	83	100	21	63	64	trna_15	trna_17	trna_3	tDR-12:33-Gly-CCC-1-M6-U21G	tDR-1:29-Glu-TTC-1-U29G	tDR-1:32-Gly-GCC-1-C31G
Combination 2993	95.45	40.91	69.78	68.18	96.15	26.32	70.99	72.92	0.96	0.29	0.65	0.64	100	50	85	86	100	20	62	62	mirna_11	trna_18	trna_3	hsa-miR-218-5p_chr5(-)_chr4(+)_t_0_-1_nont_0_+1_G	tDR-1:32-Glu-TTC-1-U32G	tDR-1:32-Gly-GCC-1-C31G
Combination 7359	100	40.91	73.76	72.73	100	26.67	74.94	76.04	1	0.22	0.67	0.67	100	25	81	83	100	36	70	71	mirna_19	trna_17	trna_3	hsa-miR-30e-5p_nont_0_+2_CG	tDR-1:29-Glu-TTC-1-U29G	tDR-1:32-Gly-GCC-1-C31G
Combination 11175	95.45	40.91	67.67	68.18	95.83	26.32	63.7	75	0.95	0.17	0.66	0.67	100	50	95	100	92	15	54	54	trna_15	trna_3	trna_5	tDR-12:33-Gly-CCC-1-M6-U21G	tDR-1:32-Gly-GCC-1-C31G	tDR-18:33-Glu-CTC-1-M2-U17G
Combination 6845	95.45	40.91	66.77	68.18	95.83	26.47	60.43	75	0.95	0.25	0.65	0.67	100	67	96	100	92	20	52	53	mirna_18	trna_11	trna_5	hsa-miR-30d-5p_nont_0_+2_CG	tDR-13:33-Glu-CTC-1-M2-U21G	tDR-18:33-Glu-CTC-1-M2-U17G
Combination 11266	90.91	40.91	66.82	68.18	91.67	26.32	57.94	75	0.93	0.25	0.66	0.67	100	100	100	100	83	14	50	50	trna_17	trna_18	trna_5	tDR-1:29-Glu-TTC-1-U29G	tDR-1:32-Glu-TTC-1-U32G	tDR-18:33-Glu-CTC-1-M2-U17G
Combination 11341	95.45	40.91	67.41	68.18	95	26.32	64.64	72.92	0.96	0.31	0.65	0.64	100	60	91	90	90	20	55	56	trna_18	trna_3	trna_5	tDR-1:32-Glu-TTC-1-U32G	tDR-1:32-Gly-GCC-1-C31G	tDR-18:33-Glu-CTC-1-M2-U17G
Combination 6656	90.91	40.91	65.64	63.64	92.31	26.47	53.41	37.5	0.92	0.27	0.65	0.67	100	100	100	100	85	8	48	47	mirna_18	mirna_4	trna_5	hsa-miR-30d-5p_nont_0_+2_CG	hsa-miR-101-3p_chr1(-)_chr9(+)_t_0_-2_nont_0_+1_G	tDR-18:33-Glu-CTC-1-M2-U17G
Combination 7612	95.45	40.91	72.31	72.73	95.83	26.67	73.79	76.19	0.95	0.27	0.67	0.67	100	50	88	88	100	27	64	64	mirna_2	mirna_9	trna_5	hsa-let-7g-5p_chr3(-)_t_0_-2_nont_0_+1_G	hsa-miR-148b-3p_chr12(+)_t_0_-1_nont_0_+1_G	tDR-18:33-Glu-CTC-1-M2-U17G
Combination 11034	95.45	40.91	69.03	68.18	95.83	26.32	66.2	75.89	0.95	0.17	0.67	0.67	100	50	95	100	92	23	56	56	trna_14	trna_15	trna_5	tDR-13:35-His-GTG-1-U23G	tDR-12:33-Gly-CCC-1-M6-U21G	tDR-18:33-Glu-CTC-1-M2-U17G
Combination 6471	100	40.91	73.24	72.73	100	26.67	74.66	76.04	1	0.2	0.67	0.67	100	33	83	83	100	23	68	69	mirna_17	trna_18	trna_5	hsa-miR-30a-5p_nont_0_+2_CG	tDR-1:32-Glu-TTC-1-U32G	tDR-18:33-Glu-CTC-1-M2-U17G
Combination 9800	95.45	40.91	68.53	68.18	96.15	26.47	61.67	76.67	0.95	0.29	0.67	0.67	100	100	100	100	92	17	53	53	mirna_8	trna_11	trna_5	hsa-miR-143-3p_chr5(+)_t_0_-2_nont_0_+1_G	tDR-13:33-Glu-CTC-1-M2-U21G	tDR-18:33-Glu-CTC-1-M2-U17G
Combination 7686	90.91	40.91	69.42	68.18	93.33	26.32	70.87	72.92	0.89	0.2	0.64	0.64	100	33	84	86	92	20	62	62	mirna_2	trna_11	trna_5	hsa-let-7g-5p_chr3(-)_t_0_-2_nont_0_+1_G	tDR-13:33-Glu-CTC-1-M2-U21G	tDR-18:33-Glu-CTC-1-M2-U17G
Combination 9374	90.91	40.91	65.54	63.64	92.31	26.32	53.81	38.46	0.93	0.25	0.65	0.67	100	100	100	100	85	10	48	47	mirna_6	trna_15	trna_5	hsa-miR-125a-5p_chr19(+)_t_0_-3_nont_0_+1_G	tDR-12:33-Gly-CCC-1-M6-U21G	tDR-18:33-Glu-CTC-1-M2-U17G
Combination 7613	95.45	40.91	68.29	68.18	95.83	26.47	61.72	76.47	0.95	0.27	0.67	0.67	100	100	100	100	92	17	52	53	mirna_2	mirna_9	trna_6	hsa-let-7g-5p_chr3(-)_t_0_-2_nont_0_+1_G	hsa-miR-148b-3p_chr12(+)_t_0_-1_nont_0_+1_G	tDR-9:33-Gly-CCC-1-M6-U24G
Combination 7817	86.36	40.91	62.93	63.64	88.46	26.32	47.94	33.33	0.9	0.25	0.64	0.64	100	100	100	100	77	8	44	44	mirna_2	trna_5	trna_6	hsa-let-7g-5p_chr3(-)_t_0_-2_nont_0_+1_G	tDR-18:33-Glu-CTC-1-M2-U17G	tDR-9:33-Gly-CCC-1-M6-U24G
Combination 7402	90.91	40.91	65.64	68.18	90.91	26.47	55.72	75	0.92	0.25	0.65	0.67	100	100	100	100	82	8	48	50	mirna_19	trna_3	trna_6	hsa-miR-30e-5p_nont_0_+2_CG	tDR-1:32-Gly-GCC-1-C31G	tDR-9:33-Gly-CCC-1-M6-U24G
Combination 6967	90.91	40.91	71.18	72.73	92.86	26.32	72.32	75.89	0.91	0.31	0.67	0.67	100	50	88	88	92	25	63	62	mirna_18	trna_3	trna_6	hsa-miR-30d-5p_nont_0_+2_CG	tDR-1:32-Gly-GCC-1-C31G	tDR-9:33-Gly-CCC-1-M6-U24G
Combination 6811	95.45	40.91	65.56	63.64	95.45	26.47	54.8	75	0.96	0.27	0.65	0.67	100	100	100	100	91	10	48	50	mirna_18	trna_1	trna_6	hsa-miR-30d-5p_nont_0_+2_CG	tDR-14:33-Glu-CTC-1-M2-U20G	tDR-9:33-Gly-CCC-1-M6-U24G
Combination 10719	95.45	40.91	66.97	68.18	95.83	26.47	64.85	71.37	0.95	0.27	0.63	0.63	100	50	89	88	92	21	56	56	trna_11	trna_15	trna_6	tDR-13:33-Glu-CTC-1-M2-U21G	tDR-12:33-Gly-CCC-1-M6-U21G	tDR-9:33-Gly-CCC-1-M6-U24G
Combination 7547	90.91	40.91	65.5	68.18	88.89	26.47	62.61	70	0.93	0.29	0.63	0.63	100	50	89	88	87	10	54	54	mirna_2	mirna_6	trna_6	hsa-let-7g-5p_chr3(-)_t_0_-2_nont_0_+1_G	hsa-miR-125a-5p_chr19(+)_t_0_-3_nont_0_+1_G	tDR-9:33-Gly-CCC-1-M6-U24G
Combination 7808	90.91	40.91	69.62	68.18	93.75	26.47	71.12	73.21	0.93	0.29	0.64	0.64	100	50	85	86	93	20	62	62	mirna_2	trna_3	trna_6	hsa-let-7g-5p_chr3(-)_t_0_-2_nont_0_+1_G	tDR-1:32-Gly-GCC-1-C31G	tDR-9:33-Gly-CCC-1-M6-U24G
Combination 11351	90.91	40.91	67.91	68.18	93.33	26.32	60.97	76.47	0.93	0.25	0.67	0.67	100	100	100	100	87	20	52	53	trna_18	trna_5	trna_6	tDR-1:32-Glu-TTC-1-U32G	tDR-18:33-Glu-CTC-1-M2-U17G	tDR-9:33-Gly-CCC-1-M6-U24G
Combination 8110	95.45	40.91	68.99	68.18	94.44	26.47	65.77	76.47	0.96	0.27	0.67	0.67	100	67	96	100	89	13	55	56	mirna_20	trna_14	trna_6	hsa-miR-7-5p_chr9(-)_chr15(+)_chr19(+)_t_0_-2_nont_0_+1_G	tDR-13:35-His-GTG-1-U23G	tDR-9:33-Gly-CCC-1-M6-U24G
Combination 6657	90.91	40.91	69.19	68.18	91.18	26.32	69.66	75	0.89	0.15	0.65	0.67	100	33	87	88	92	27	60	60	mirna_18	mirna_4	trna_6	hsa-miR-30d-5p_nont_0_+2_CG	hsa-miR-101-3p_chr1(-)_chr9(+)_t_0_-2_nont_0_+1_G	tDR-9:33-Gly-CCC-1-M6-U24G
Combination 6891	90.91	40.91	63.09	63.64	90.91	26.47	49.87	34.62	0.92	0.24	0.64	0.64	100	100	100	100	82	8	45	46	mirna_18	trna_14	trna_6	hsa-miR-30d-5p_nont_0_+2_CG	tDR-13:35-His-GTG-1-U23G	tDR-9:33-Gly-CCC-1-M6-U24G
Combination 6937	95.45	40.91	71.15	72.73	96.15	26.32	72.1	76.67	0.95	0.31	0.67	0.67	100	50	92	100	92	23	61	62	mirna_18	trna_18	trna_6	hsa-miR-30d-5p_nont_0_+2_CG	tDR-1:32-Glu-TTC-1-U32G	tDR-9:33-Gly-CCC-1-M6-U24G
Combination 6706	90.91	40.91	71.06	72.73	93.33	26.67	72.5	75.21	0.9	0.2	0.65	0.67	100	25	84	84	93	27	64	65	mirna_18	mirna_6	trna_6	hsa-miR-30d-5p_nont_0_+2_CG	hsa-miR-125a-5p_chr19(+)_t_0_-3_nont_0_+1_G	tDR-9:33-Gly-CCC-1-M6-U24G
Combination 6472	90.91	40.91	70.46	72.73	93.33	26.67	70.99	72.86	0.92	0.18	0.64	0.63	100	25	80	80	100	17	66	67	mirna_17	trna_18	trna_6	hsa-miR-30a-5p_nont_0_+2_CG	tDR-1:32-Glu-TTC-1-U32G	tDR-9:33-Gly-CCC-1-M6-U24G
Combination 6576	90.91	40.91	70.92	72.73	92.31	26.32	72.01	75.83	0.9	0.22	0.66	0.67	100	25	88	88	92	27	62	62	mirna_18	mirna_2	trna_6	hsa-miR-30d-5p_nont_0_+2_CG	hsa-let-7g-5p_chr3(-)_t_0_-2_nont_0_+1_G	tDR-9:33-Gly-CCC-1-M6-U24G
Combination 2576	90.91	40.91	69.68	68.18	92.31	26.32	69.17	75.56	0.92	0.29	0.66	0.67	100	50	92	100	92	20	58	59	mirna_11	mirna_18	trna_6	hsa-miR-218-5p_chr5(-)_chr4(+)_t_0_-1_nont_0_+1_G	hsa-miR-30d-5p_nont_0_+2_CG	tDR-9:33-Gly-CCC-1-M6-U24G
Combination 9932	95.45	40.91	72.38	72.73	96.67	26.47	74.15	76.92	0.96	0.29	0.68	0.7	100	50	92	96	100	29	63	62	mirna_8	trna_5	trna_7	hsa-miR-143-3p_chr5(+)_t_0_-2_nont_0_+1_G	tDR-18:33-Glu-CTC-1-M2-U17G	tDR-15:33-His-GTG-1-U19G
Combination 11268	90.91	40.91	67.68	68.18	93.33	26.47	64.97	73.84	0.92	0.27	0.65	0.67	100	50	92	92	89	21	55	56	trna_17	trna_18	trna_7	tDR-1:29-Glu-TTC-1-U29G	tDR-1:32-Glu-TTC-1-U32G	tDR-15:33-His-GTG-1-U19G
Combination 7653	90.91	40.91	69.47	68.18	93.75	26.47	69.97	73.33	0.93	0.29	0.65	0.67	100	57	89	88	93	20	60	60	mirna_2	trna_1	trna_7	hsa-let-7g-5p_chr3(-)_t_0_-2_nont_0_+1_G	tDR-14:33-Glu-CTC-1-M2-U20G	tDR-15:33-His-GTG-1-U19G
Combination 9728	90.91	40.91	70.63	72.73	94.12	26.47	69.28	76.92	0.93	0.31	0.68	0.67	100	75	96	100	93	23	58	57	mirna_8	mirna_9	trna_7	hsa-miR-143-3p_chr5(+)_t_0_-2_nont_0_+1_G	hsa-miR-148b-3p_chr12(+)_t_0_-1_nont_0_+1_G	tDR-15:33-His-GTG-1-U19G
Combination 7688	90.91	40.91	68.16	68.18	93.75	26.47	66.6	75	0.93	0.25	0.65	0.67	100	50	93	100	92	13	56	56	mirna_2	trna_11	trna_7	hsa-let-7g-5p_chr3(-)_t_0_-2_nont_0_+1_G	tDR-13:33-Glu-CTC-1-M2-U21G	tDR-15:33-His-GTG-1-U19G
Combination 11036	95.45	40.91	68.95	68.18	96.43	26.47	69.48	72.32	0.94	0.18	0.62	0.63	100	40	80	80	93	29	63	64	trna_14	trna_15	trna_7	tDR-13:35-His-GTG-1-U23G	tDR-12:33-Gly-CCC-1-M6-U21G	tDR-15:33-His-GTG-1-U19G
Combination 9409	95.45	40.91	66.47	68.18	96.67	26.47	61.42	70.83	0.95	0.27	0.64	0.64	100	50	92	92	93	10	54	53	mirna_6	trna_18	trna_7	hsa-miR-125a-5p_chr19(+)_t_0_-3_nont_0_+1_G	tDR-1:32-Glu-TTC-1-U32G	tDR-15:33-His-GTG-1-U19G
Combination 11186	90.91	40.91	68.65	68.18	92.86	26.32	65.14	75.89	0.93	0.17	0.66	0.67	100	50	95	100	90	21	55	56	trna_15	trna_5	trna_7	tDR-12:33-Gly-CCC-1-M6-U21G	tDR-18:33-Glu-CTC-1-M2-U17G	tDR-15:33-His-GTG-1-U19G
Combination 9223	95.45	40.91	68.11	68.18	96.67	26.47	63.45	75	0.95	0.27	0.66	0.67	100	75	96	100	93	23	54	53	mirna_6	mirna_8	trna_7	hsa-miR-125a-5p_chr19(+)_t_0_-3_nont_0_+1_G	hsa-miR-143-3p_chr5(+)_t_0_-2_nont_0_+1_G	tDR-15:33-His-GTG-1-U19G
Combination 11355	90.91	40.91	67.5	68.18	91.67	26.32	62.85	75	0.93	0.14	0.66	0.67	100	50	95	100	93	20	54	53	trna_18	trna_6	trna_7	tDR-1:32-Glu-TTC-1-U32G	tDR-9:33-Gly-CCC-1-M6-U24G	tDR-15:33-His-GTG-1-U19G
Combination 2997	95.45	40.91	70.71	72.73	96.15	26.47	71.97	73.5	0.96	0.31	0.65	0.67	100	50	85	86	100	29	63	64	mirna_11	trna_18	trna_7	hsa-miR-218-5p_chr5(-)_chr4(+)_t_0_-1_nont_0_+1_G	tDR-1:32-Glu-TTC-1-U32G	tDR-15:33-His-GTG-1-U19G
Combination 6980	90.91	40.91	68.11	68.18	90.83	26.47	65.42	74.58	0.9	0.27	0.65	0.67	100	50	92	100	92	23	56	56	mirna_18	trna_6	trna_7	hsa-miR-30d-5p_nont_0_+2_CG	tDR-9:33-Gly-CCC-1-M6-U24G	tDR-15:33-His-GTG-1-U19G
Combination 6581	90.91	40.91	65.63	63.64	91.67	26.47	57.97	71.37	0.92	0.27	0.64	0.64	100	67	96	100	83	10	50	50	mirna_18	mirna_20	mirna_4	hsa-miR-30d-5p_nont_0_+2_CG	hsa-miR-7-5p_chr9(-)_chr15(+)_chr19(+)_t_0_-2_nont_0_+1_G	hsa-miR-101-3p_chr1(-)_chr9(+)_t_0_-2_nont_0_+1_G
Combination 6636	90.91	40.91	65.54	63.64	91.67	26.47	55.49	75	0.92	0.25	0.65	0.67	100	100	100	100	83	17	48	50	mirna_18	mirna_4	mirna_6	hsa-miR-30d-5p_nont_0_+2_CG	hsa-miR-101-3p_chr1(-)_chr9(+)_t_0_-2_nont_0_+1_G	hsa-miR-125a-5p_chr19(+)_t_0_-3_nont_0_+1_G
Combination 6583	90.91	40.91	64.24	63.64	91.67	26.32	50.48	34.38	0.92	0.25	0.65	0.64	100	100	100	100	83	10	46	46	mirna_18	mirna_20	mirna_6	hsa-miR-30d-5p_nont_0_+2_CG	hsa-miR-7-5p_chr9(-)_chr15(+)_chr19(+)_t_0_-2_nont_0_+1_G	hsa-miR-125a-5p_chr19(+)_t_0_-3_nont_0_+1_G
Combination 2792	95.45	40.91	68.35	68.18	95	26.47	64.66	75.83	0.95	0.29	0.66	0.67	100	75	96	100	100	24	54	54	mirna_11	mirna_8	mirna_9	hsa-miR-218-5p_chr5(-)_chr4(+)_t_0_-1_nont_0_+1_G	hsa-miR-143-3p_chr5(+)_t_0_-2_nont_0_+1_G	hsa-miR-148b-3p_chr12(+)_t_0_-1_nont_0_+1_G
Combination 2617	95.45	40.91	68.35	68.18	95	26.47	64.66	75.83	0.95	0.29	0.66	0.67	100	75	96	100	100	24	54	54	mirna_11	mirna_2	mirna_9	hsa-miR-218-5p_chr5(-)_chr4(+)_t_0_-1_nont_0_+1_G	hsa-let-7g-5p_chr3(-)_t_0_-2_nont_0_+1_G	hsa-miR-148b-3p_chr12(+)_t_0_-1_nont_0_+1_G
Combination 7529	95.45	40.91	70.75	72.73	95	26.47	69.3	77.27	0.95	0.31	0.68	0.7	100	75	96	100	100	24	58	58	mirna_2	mirna_6	mirna_9	hsa-let-7g-5p_chr3(-)_t_0_-2_nont_0_+1_G	hsa-miR-125a-5p_chr19(+)_t_0_-3_nont_0_+1_G	hsa-miR-148b-3p_chr12(+)_t_0_-1_nont_0_+1_G
Combination 2645	90.91	40.91	69.32	68.18	93.33	26.47	66.46	76.47	0.93	0.33	0.67	0.67	100	75	96	100	92	20	56	56	mirna_11	mirna_20	mirna_9	hsa-miR-218-5p_chr5(-)_chr4(+)_t_0_-1_nont_0_+1_G	hsa-miR-7-5p_chr9(-)_chr15(+)_chr19(+)_t_0_-2_nont_0_+1_G	hsa-miR-148b-3p_chr12(+)_t_0_-1_nont_0_+1_G
Combination 7638	90.91	40.91	68.11	68.18	93.75	26.47	66.28	75	0.93	0.29	0.65	0.67	100	67	93	100	92	20	56	56	mirna_2	trna_1	trna_11	hsa-let-7g-5p_chr3(-)_t_0_-2_nont_0_+1_G	tDR-14:33-Glu-CTC-1-M2-U20G	tDR-13:33-Glu-CTC-1-M2-U21G
Combination 7599	95.45	40.91	69.73	68.18	95.83	26.47	65.91	76.92	0.95	0.31	0.68	0.69	100	100	100	100	92	23	54	54	mirna_2	mirna_9	trna_11	hsa-let-7g-5p_chr3(-)_t_0_-2_nont_0_+1_G	hsa-miR-148b-3p_chr12(+)_t_0_-1_nont_0_+1_G	tDR-13:33-Glu-CTC-1-M2-U21G
Combination 8692	90.91	40.91	64.43	63.64	90.91	26.47	54.19	54.17	0.92	0.25	0.64	0.64	100	75	96	100	82	10	48	48	mirna_4	trna_1	trna_11	hsa-miR-101-3p_chr1(-)_chr9(+)_t_0_-2_nont_0_+1_G	tDR-14:33-Glu-CTC-1-M2-U20G	tDR-13:33-Glu-CTC-1-M2-U21G
Combination 6997	90.91	40.91	68.45	68.18	91.67	26.47	65.93	75.89	0.93	0.31	0.66	0.67	100	67	96	100	85	20	54	54	mirna_19	mirna_2	trna_11	hsa-miR-30e-5p_nont_0_+2_CG	hsa-let-7g-5p_chr3(-)_t_0_-2_nont_0_+1_G	tDR-13:33-Glu-CTC-1-M2-U21G
Combination 2796	90.91	40.91	66.06	68.18	91.67	26.47	61.4	71.37	0.92	0.27	0.64	0.64	100	50	93	100	89	15	53	53	mirna_11	mirna_8	trna_11	hsa-miR-218-5p_chr5(-)_chr4(+)_t_0_-1_nont_0_+1_G	hsa-miR-143-3p_chr5(+)_t_0_-2_nont_0_+1_G	tDR-13:33-Glu-CTC-1-M2-U21G
Combination 6593	95.45	40.91	69.26	68.18	95.83	26.32	71.2	72.92	0.96	0.14	0.64	0.67	100	25	84	86	100	25	62	62	mirna_18	mirna_20	trna_14	hsa-miR-30d-5p_nont_0_+2_CG	hsa-miR-7-5p_chr9(-)_chr15(+)_chr19(+)_t_0_-2_nont_0_+1_G	tDR-13:35-His-GTG-1-U23G
Combination 2799	95.45	40.91	69.76	68.18	96.67	26.47	69.71	75.89	0.96	0.29	0.66	0.67	100	50	92	96	93	29	58	59	mirna_11	mirna_8	trna_14	hsa-miR-218-5p_chr5(-)_chr4(+)_t_0_-1_nont_0_+1_G	hsa-miR-143-3p_chr5(+)_t_0_-2_nont_0_+1_G	tDR-13:35-His-GTG-1-U23G
Combination 7487	90.91	40.91	69.72	68.18	94.12	26.47	67.31	76.67	0.92	0.27	0.67	0.67	100	75	96	100	89	20	56	57	mirna_2	mirna_4	trna_14	hsa-let-7g-5p_chr3(-)_t_0_-2_nont_0_+1_G	hsa-miR-101-3p_chr1(-)_chr9(+)_t_0_-2_nont_0_+1_G	tDR-13:35-His-GTG-1-U23G
Combination 7980	90.91	40.91	68.02	68.18	93.33	26.47	61.49	76.39	0.93	0.29	0.67	0.67	100	100	100	100	87	13	52	53	mirna_20	mirna_9	trna_14	hsa-miR-7-5p_chr9(-)_chr15(+)_chr19(+)_t_0_-2_nont_0_+1_G	hsa-miR-148b-3p_chr12(+)_t_0_-1_nont_0_+1_G	tDR-13:35-His-GTG-1-U23G
Combination 7602	95.45	40.91	69.56	68.18	95	26.47	67.49	76.67	0.95	0.31	0.67	0.67	100	75	96	100	100	24	56	56	mirna_2	mirna_9	trna_14	hsa-let-7g-5p_chr3(-)_t_0_-2_nont_0_+1_G	hsa-miR-148b-3p_chr12(+)_t_0_-1_nont_0_+1_G	tDR-13:35-His-GTG-1-U23G
Combination 10001	100	40.91	70.85	72.73	100	26.47	67.92	78.12	1	0.31	0.69	0.7	100	100	100	100	100	24	56	56	mirna_9	trna_11	trna_15	hsa-miR-148b-3p_chr12(+)_t_0_-1_nont_0_+1_G	tDR-13:33-Glu-CTC-1-M2-U21G	tDR-12:33-Gly-CCC-1-M6-U21G
Combination 6696	90.91	40.91	71.12	72.73	93.33	26.67	73.07	75.11	0.9	0.32	0.65	0.67	100	50	85	86	92	25	64	64	mirna_18	mirna_6	trna_15	hsa-miR-30d-5p_nont_0_+2_CG	hsa-miR-125a-5p_chr19(+)_t_0_-3_nont_0_+1_G	tDR-12:33-Gly-CCC-1-M6-U21G
Combination 2821	95.45	40.91	68.35	68.18	95	26.47	64.66	75.83	0.95	0.29	0.66	0.67	100	75	96	100	100	24	54	54	mirna_11	mirna_9	trna_15	hsa-miR-218-5p_chr5(-)_chr4(+)_t_0_-1_nont_0_+1_G	hsa-miR-148b-3p_chr12(+)_t_0_-1_nont_0_+1_G	tDR-12:33-Gly-CCC-1-M6-U21G
Combination 10046	100	40.91	69.66	68.18	100	26.47	65.57	76.92	1	0.29	0.68	0.69	100	100	100	100	100	24	54	54	mirna_9	trna_14	trna_15	hsa-miR-148b-3p_chr12(+)_t_0_-1_nont_0_+1_G	tDR-13:35-His-GTG-1-U23G	tDR-12:33-Gly-CCC-1-M6-U21G
Combination 6881	90.91	40.91	68.48	68.18	91.67	26.47	67.61	75	0.91	0.29	0.65	0.67	100	50	92	100	85	20	56	57	mirna_18	trna_14	trna_15	hsa-miR-30d-5p_nont_0_+2_CG	tDR-13:35-His-GTG-1-U23G	tDR-12:33-Gly-CCC-1-M6-U21G
Combination 7605	95.45	40.91	68.29	68.18	95.83	26.47	61.72	76.47	0.95	0.27	0.67	0.67	100	100	100	100	92	17	52	53	mirna_2	mirna_9	trna_17	hsa-let-7g-5p_chr3(-)_t_0_-2_nont_0_+1_G	hsa-miR-148b-3p_chr12(+)_t_0_-1_nont_0_+1_G	tDR-1:29-Glu-TTC-1-U29G
Combination 2708	90.91	40.91	68.52	68.18	91.67	26.47	64.67	75	0.92	0.27	0.67	0.67	100	75	96	100	89	25	55	54	mirna_11	mirna_4	trna_17	hsa-miR-218-5p_chr5(-)_chr4(+)_t_0_-1_nont_0_+1_G	hsa-miR-101-3p_chr1(-)_chr9(+)_t_0_-2_nont_0_+1_G	tDR-1:29-Glu-TTC-1-U29G
Combination 7644	90.91	40.91	68.17	68.18	93.75	26.47	67.38	72.86	0.93	0.29	0.64	0.67	100	57	89	88	92	20	58	57	mirna_2	trna_1	trna_17	hsa-let-7g-5p_chr3(-)_t_0_-2_nont_0_+1_G	tDR-14:33-Glu-CTC-1-M2-U20G	tDR-1:29-Glu-TTC-1-U29G
Combination 7031	95.45	40.91	68.96	68.18	94.44	26.47	66.12	75.86	0.96	0.27	0.67	0.67	100	67	96	100	89	20	55	55	mirna_19	mirna_20	trna_17	hsa-miR-30e-5p_nont_0_+2_CG	hsa-miR-7-5p_chr9(-)_chr15(+)_chr19(+)_t_0_-2_nont_0_+1_G	tDR-1:29-Glu-TTC-1-U29G
Combination 2802	95.45	40.91	65.91	68.18	94.44	26.47	57.65	70.83	0.96	0.25	0.65	0.64	100	75	96	100	89	21	51	50	mirna_11	mirna_8	trna_17	hsa-miR-218-5p_chr5(-)_chr4(+)_t_0_-1_nont_0_+1_G	hsa-miR-143-3p_chr5(+)_t_0_-2_nont_0_+1_G	tDR-1:29-Glu-TTC-1-U29G
Combination 6374	90.91	40.91	66.74	68.18	93.33	26.32	62.85	72.32	0.92	0.29	0.64	0.64	100	60	92	100	89	10	54	54	mirna_17	trna_11	trna_18	hsa-miR-30a-5p_nont_0_+2_CG	tDR-13:33-Glu-CTC-1-M2-U21G	tDR-1:32-Glu-TTC-1-U32G
Combination 6455	95.45	40.91	69.86	68.18	94.44	26.47	70.76	72.92	0.96	0.31	0.65	0.67	100	50	85	86	91	25	62	62	mirna_17	trna_17	trna_18	hsa-miR-30a-5p_nont_0_+2_CG	tDR-1:29-Glu-TTC-1-U29G	tDR-1:32-Glu-TTC-1-U32G
Combination 9391	90.91	40.91	66.73	68.18	91.67	26.47	64.05	70.83	0.91	0.27	0.63	0.64	100	50	88	88	92	20	56	56	mirna_6	trna_17	trna_18	hsa-miR-125a-5p_chr19(+)_t_0_-3_nont_0_+1_G	tDR-1:29-Glu-TTC-1-U29G	tDR-1:32-Glu-TTC-1-U32G
Combination 2758	90.91	40.91	66.94	68.18	91.67	26.47	60.88	75	0.92	0.29	0.65	0.67	100	75	96	100	83	10	52	53	mirna_11	mirna_6	trna_18	hsa-miR-218-5p_chr5(-)_chr4(+)_t_0_-1_nont_0_+1_G	hsa-miR-125a-5p_chr19(+)_t_0_-3_nont_0_+1_G	tDR-1:32-Glu-TTC-1-U32G
Combination 6699	86.36	40.91	66.98	68.18	89.29	26.47	65.63	72.32	0.88	0.18	0.63	0.64	100	25	88	88	83	17	56	57	mirna_18	mirna_6	trna_18	hsa-miR-30d-5p_nont_0_+2_CG	hsa-miR-125a-5p_chr19(+)_t_0_-3_nont_0_+1_G	tDR-1:32-Glu-TTC-1-U32G
Combination 10049	90.91	40.91	69.37	68.18	93.33	26.47	63.88	76.92	0.93	0.29	0.68	0.69	100	100	100	100	87	17	54	54	mirna_9	trna_14	trna_18	hsa-miR-148b-3p_chr12(+)_t_0_-1_nont_0_+1_G	tDR-13:35-His-GTG-1-U23G	tDR-1:32-Glu-TTC-1-U32G
mirna_8	90.91	40.91	65.92	68.18	91.67	26.47	59.09	72.86	0.93	0.25	0.65	0.67	100	75	96	100	85	15	51	50	mirna_8			hsa-miR-143-3p_chr5(+)_t_0_-2_nont_0_+1_G
mirna_18	90.91	40.91	70.95	72.73	92.31	26.67	72.66	75	0.92	0.17	0.65	0.67	100	25	84	85	92	33	64	64	mirna_18			hsa-miR-30d-5p_nont_0_+2_CG
Combination 8703	95.45	36.36	67.24	68.18	95.45	26.47	62.24	75	0.96	0.24	0.66	0.67	100	75	96	100	91	18	53	53	mirna_4	trna_1	trna_3	hsa-miR-101-3p_chr1(-)_chr9(+)_t_0_-2_nont_0_+1_G	tDR-14:33-Glu-CTC-1-M2-U20G	tDR-1:32-Gly-GCC-1-C31G
Combination 11065	95.45	36.36	67.85	68.18	94.44	26.47	60.97	75	0.96	0.27	0.67	0.67	100	100	100	100	89	8	52	50	trna_14	trna_18	trna_3	tDR-13:35-His-GTG-1-U23G	tDR-1:32-Glu-TTC-1-U32G	tDR-1:32-Gly-GCC-1-C31G
Combination 7651	90.91	36.36	64.05	63.64	91.67	26.32	49.92	34.38	0.91	0.27	0.64	0.64	100	100	100	100	83	10	46	46	mirna_2	trna_1	trna_5	hsa-let-7g-5p_chr3(-)_t_0_-2_nont_0_+1_G	tDR-14:33-Glu-CTC-1-M2-U20G	tDR-18:33-Glu-CTC-1-M2-U17G
Combination 10751	90.91	36.36	68.13	68.18	93.33	26.47	67.97	72.92	0.9	0.13	0.64	0.67	100	25	87	88	87	27	58	58	trna_11	trna_18	trna_5	tDR-13:33-Glu-CTC-1-M2-U21G	tDR-1:32-Glu-TTC-1-U32G	tDR-18:33-Glu-CTC-1-M2-U17G
Combination 7767	86.36	36.36	60.29	59.09	88.46	26.47	42.46	33.33	0.9	0.24	0.62	0.62	100	100	100	100	77	8	40	40	mirna_2	trna_17	trna_5	hsa-let-7g-5p_chr3(-)_t_0_-2_nont_0_+1_G	tDR-1:29-Glu-TTC-1-U29G	tDR-18:33-Glu-CTC-1-M2-U17G
Combination 11342	90.91	36.36	68	68.18	93.33	26.32	60.45	76.47	0.93	0.27	0.67	0.67	100	100	100	100	87	20	52	53	trna_18	trna_3	trna_6	tDR-1:32-Glu-TTC-1-U32G	tDR-1:32-Gly-GCC-1-C31G	tDR-9:33-Gly-CCC-1-M6-U24G
Combination 11185	90.91	36.36	64.14	63.64	91.67	26.32	52	36.67	0.93	0.24	0.65	0.64	100	100	100	100	83	14	46	47	trna_15	trna_5	trna_6	tDR-12:33-Gly-CCC-1-M6-U21G	tDR-18:33-Glu-CTC-1-M2-U17G	tDR-9:33-Gly-CCC-1-M6-U24G
Combination 11136	90.91	36.36	66.91	68.18	93.33	26.47	62.92	72.54	0.93	0.27	0.65	0.64	100	60	93	100	87	17	54	54	trna_15	trna_17	trna_6	tDR-12:33-Gly-CCC-1-M6-U21G	tDR-1:29-Glu-TTC-1-U29G	tDR-9:33-Gly-CCC-1-M6-U24G
Combination 7768	90.91	36.36	64.14	63.64	93.33	26.32	51.13	35.71	0.93	0.25	0.65	0.64	100	100	100	100	87	8	46	46	mirna_2	trna_17	trna_6	hsa-let-7g-5p_chr3(-)_t_0_-2_nont_0_+1_G	tDR-1:29-Glu-TTC-1-U29G	tDR-9:33-Gly-CCC-1-M6-U24G
Combination 7687	90.91	36.36	64.21	63.64	90	26.32	50.91	35.71	0.93	0.27	0.65	0.64	100	100	100	100	80	10	46	47	mirna_2	trna_11	trna_6	hsa-let-7g-5p_chr3(-)_t_0_-2_nont_0_+1_G	tDR-13:33-Glu-CTC-1-M2-U21G	tDR-9:33-Gly-CCC-1-M6-U24G
Combination 11176	90.91	36.36	65.32	63.64	91.67	26.47	57.91	71.37	0.93	0.13	0.64	0.64	100	50	95	100	83	17	50	50	trna_15	trna_3	trna_6	tDR-12:33-Gly-CCC-1-M6-U21G	tDR-1:32-Gly-GCC-1-C31G	tDR-9:33-Gly-CCC-1-M6-U24G
Combination 11137	90.91	36.36	65.54	63.64	93.33	26.47	57.25	71.37	0.93	0.24	0.65	0.64	100	75	96	100	87	17	50	50	trna_15	trna_17	trna_7	tDR-12:33-Gly-CCC-1-M6-U21G	tDR-1:29-Glu-TTC-1-U29G	tDR-15:33-His-GTG-1-U19G
Combination 10753	95.45	36.36	65.03	63.64	96.67	26.47	62.48	69.79	0.96	0.12	0.62	0.63	100	25	87	88	93	20	54	53	trna_11	trna_18	trna_7	tDR-13:33-Glu-CTC-1-M2-U21G	tDR-1:32-Glu-TTC-1-U32G	tDR-15:33-His-GTG-1-U19G
Combination 9802	90.91	36.36	64.36	63.64	91.67	26.32	51.06	34.81	0.93	0.25	0.65	0.64	100	100	100	100	83	12	46	46	mirna_8	trna_11	trna_7	hsa-miR-143-3p_chr5(+)_t_0_-2_nont_0_+1_G	tDR-13:33-Glu-CTC-1-M2-U21G	tDR-15:33-His-GTG-1-U19G
Combination 9847	95.45	36.36	67.01	68.18	96.67	26.32	63.32	72.86	0.96	0.25	0.64	0.67	100	50	92	96	93	23	54	54	mirna_8	trna_14	trna_7	hsa-miR-143-3p_chr5(+)_t_0_-2_nont_0_+1_G	tDR-13:35-His-GTG-1-U23G	tDR-15:33-His-GTG-1-U19G
Combination 7818	90.91	36.36	62.82	63.64	91.67	26.32	50.7	38.39	0.93	0.25	0.63	0.63	100	75	96	100	83	10	46	47	mirna_2	trna_5	trna_7	hsa-let-7g-5p_chr3(-)_t_0_-2_nont_0_+1_G	tDR-18:33-Glu-CTC-1-M2-U17G	tDR-15:33-His-GTG-1-U19G
Combination 6812	90.91	36.36	62.83	63.64	91.67	26.47	46.62	33.33	0.91	0.25	0.64	0.64	100	100	100	100	83	10	44	44	mirna_18	trna_1	trna_7	hsa-miR-30d-5p_nont_0_+2_CG	tDR-14:33-Glu-CTC-1-M2-U20G	tDR-15:33-His-GTG-1-U19G
Combination 11189	90.91	36.36	64.89	63.64	91.67	26.32	56.34	69.41	0.93	0.12	0.64	0.64	100	50	95	100	87	20	50	50	trna_15	trna_6	trna_7	tDR-12:33-Gly-CCC-1-M6-U21G	tDR-9:33-Gly-CCC-1-M6-U24G	tDR-15:33-His-GTG-1-U19G
Combination 11352	90.91	36.36	66.55	68.18	91.67	26.32	57.33	75	0.93	0.27	0.66	0.67	100	100	100	100	83	14	50	50	trna_18	trna_5	trna_7	tDR-1:32-Glu-TTC-1-U32G	tDR-18:33-Glu-CTC-1-M2-U17G	tDR-15:33-His-GTG-1-U19G
Combination 11069	95.45	36.36	66.5	68.18	94.44	26.47	56.98	75	0.96	0.25	0.66	0.67	100	100	100	100	89	8	50	50	trna_14	trna_18	trna_7	tDR-13:35-His-GTG-1-U23G	tDR-1:32-Glu-TTC-1-U32G	tDR-15:33-His-GTG-1-U19G
Combination 7821	90.91	36.36	68.16	68.18	93.75	26.47	69.19	72.44	0.93	0.27	0.63	0.64	100	50	85	86	93	20	60	60	mirna_2	trna_6	trna_7	hsa-let-7g-5p_chr3(-)_t_0_-2_nont_0_+1_G	tDR-9:33-Gly-CCC-1-M6-U24G	tDR-15:33-His-GTG-1-U19G
Combination 11177	90.91	36.36	65.08	63.64	88.89	26.47	58.98	69.52	0.93	0.13	0.63	0.63	100	50	91	90	87	20	52	50	trna_15	trna_3	trna_7	tDR-12:33-Gly-CCC-1-M6-U21G	tDR-1:32-Gly-GCC-1-C31G	tDR-15:33-His-GTG-1-U19G
Combination 7679	90.91	36.36	64.21	63.64	90	26.32	50.91	35.71	0.93	0.27	0.65	0.64	100	100	100	100	80	10	46	47	mirna_2	trna_11	trna_17	hsa-let-7g-5p_chr3(-)_t_0_-2_nont_0_+1_G	tDR-13:33-Glu-CTC-1-M2-U21G	tDR-1:29-Glu-TTC-1-U29G
Combination 7724	90.91	36.36	64.14	63.64	93.33	26.32	54.32	63.89	0.93	0.25	0.64	0.64	100	75	96	100	87	8	48	50	mirna_2	trna_14	trna_17	hsa-let-7g-5p_chr3(-)_t_0_-2_nont_0_+1_G	tDR-13:35-His-GTG-1-U23G	tDR-1:29-Glu-TTC-1-U29G
Combination 7238	95.45	36.36	69.36	68.18	96.67	26.47	63.91	76.67	0.93	0.25	0.68	0.69	100	100	100	100	93	10	54	53	mirna_19	trna_1	trna_17	hsa-miR-30e-5p_nont_0_+2_CG	tDR-14:33-Glu-CTC-1-M2-U20G	tDR-1:29-Glu-TTC-1-U29G
Combination 11051	95.45	36.36	65.11	63.64	94.44	26.32	52.8	36.67	0.96	0.24	0.65	0.67	100	100	100	100	89	8	48	47	trna_14	trna_17	trna_18	tDR-13:35-His-GTG-1-U23G	tDR-1:29-Glu-TTC-1-U29G	tDR-1:32-Glu-TTC-1-U32G
Combination 10450	90.91	31.82	67.93	68.18	93.33	26.47	60.81	75	0.93	0.27	0.67	0.67	100	100	100	100	87	10	52	50	trna_1	trna_17	trna_3	tDR-14:33-Glu-CTC-1-M2-U20G	tDR-1:29-Glu-TTC-1-U29G	tDR-1:32-Gly-GCC-1-C31G
Combination 11032	95.45	31.82	65.35	63.64	95.83	26.47	57.98	71.37	0.95	0.14	0.64	0.64	100	50	95	100	92	9	50	50	trna_14	trna_15	trna_3	tDR-13:35-His-GTG-1-U23G	tDR-12:33-Gly-CCC-1-M6-U21G	tDR-1:32-Gly-GCC-1-C31G
Combination 10716	90.91	31.82	64.35	63.64	91.67	26.32	51.22	35	0.93	0.29	0.65	0.67	100	100	100	100	83	7	46	47	trna_11	trna_15	trna_3	tDR-13:33-Glu-CTC-1-M2-U21G	tDR-12:33-Gly-CCC-1-M6-U21G	tDR-1:32-Gly-GCC-1-C31G
Combination 7731	86.36	31.82	63.97	63.64	89.29	26.47	57.13	68.75	0.89	0.22	0.62	0.62	100	60	92	91	87	8	50	50	mirna_2	trna_14	trna_5	hsa-let-7g-5p_chr3(-)_t_0_-2_nont_0_+1_G	tDR-13:35-His-GTG-1-U23G	tDR-18:33-Glu-CTC-1-M2-U17G
Combination 11067	86.36	31.82	62.49	63.64	90	26.32	46.27	33.33	0.9	0.25	0.63	0.64	100	100	100	100	80	7	44	44	trna_14	trna_18	trna_5	tDR-13:35-His-GTG-1-U23G	tDR-1:32-Glu-TTC-1-U32G	tDR-18:33-Glu-CTC-1-M2-U17G
Combination 10493	90.91	31.82	65.35	63.64	93.33	26.32	54.15	39.74	0.93	0.25	0.65	0.67	100	100	100	100	87	10	48	47	trna_1	trna_3	trna_6	tDR-14:33-Glu-CTC-1-M2-U20G	tDR-1:32-Gly-GCC-1-C31G	tDR-9:33-Gly-CCC-1-M6-U24G
Combination 11068	90.91	31.82	64.09	63.64	93.33	26.32	51.01	34.62	0.93	0.24	0.64	0.64	100	100	100	100	87	7	46	46	trna_14	trna_18	trna_6	tDR-13:35-His-GTG-1-U23G	tDR-1:32-Glu-TTC-1-U32G	tDR-9:33-Gly-CCC-1-M6-U24G
Combination 10752	90.91	31.82	61.59	63.64	90	26.32	44.38	33.33	0.93	0.25	0.63	0.64	100	100	100	100	80	7	42	43	trna_11	trna_18	trna_6	tDR-13:33-Glu-CTC-1-M2-U21G	tDR-1:32-Glu-TTC-1-U32G	tDR-9:33-Gly-CCC-1-M6-U24G
Combination 10494	90.91	31.82	65.43	68.18	93.33	26.47	58.3	72.32	0.93	0.27	0.64	0.66	100	67	96	100	87	13	50	50	trna_1	trna_3	trna_7	tDR-14:33-Glu-CTC-1-M2-U20G	tDR-1:32-Gly-GCC-1-C31G	tDR-15:33-His-GTG-1-U19G
Combination 10696	90.91	31.82	64.16	63.64	91.67	26.32	50.26	34.62	0.93	0.27	0.65	0.64	100	100	100	100	83	7	46	46	trna_11	trna_14	trna_15	tDR-13:33-Glu-CTC-1-M2-U21G	tDR-13:35-His-GTG-1-U23G	tDR-12:33-Gly-CCC-1-M6-U21G
Combination 10711	90.91	31.82	62.82	63.64	90	26.32	50.44	38.43	0.93	0.27	0.63	0.64	100	75	96	100	80	7	46	46	trna_11	trna_15	trna_17	tDR-13:33-Glu-CTC-1-M2-U21G	tDR-12:33-Gly-CCC-1-M6-U21G	tDR-1:29-Glu-TTC-1-U29G
trna_18	86.36	31.82	61.53	63.64	90	26.32	44.55	33.33	0.9	0.25	0.63	0.64	100	100	100	100	80	7	42	43	trna_18			tDR-1:32-Glu-TTC-1-U32G
Combination 6066	95.45	50	68.29	68.18	95.45	26.47	67.02	75	0.95	0.29	0.65	0.67	100	60	92	100	100	17	56	56	mirna_17	mirna_19	trna_1	hsa-miR-30a-5p_nont_0_+2_CG	hsa-miR-30e-5p_nont_0_+2_CG	tDR-14:33-Glu-CTC-1-M2-U20G
Combination 2815	95.45	50	75.15	77.27	97.06	33.81	75.33	76.12	0.92	0.18	0.67	0.67	100	20	77	78	100	40	74	75	mirna_11	mirna_9	trna_1	hsa-miR-218-5p_chr5(-)_chr4(+)_t_0_-1_nont_0_+1_G	hsa-miR-148b-3p_chr12(+)_t_0_-1_nont_0_+1_G	tDR-14:33-Glu-CTC-1-M2-U20G
Combination 6095	95.45	50	74.96	77.27	96.15	26.47	77.75	79.06	0.96	0.36	0.7	0.7	100	57	89	88	93	30	68	69	mirna_17	mirna_2	trna_1	hsa-miR-30a-5p_nont_0_+2_CG	hsa-let-7g-5p_chr3(-)_t_0_-2_nont_0_+1_G	tDR-14:33-Glu-CTC-1-M2-U20G
Combination 6690	95.45	50	74.86	75	95.83	28.12	75.99	76.19	0.96	0.29	0.67	0.67	100	25	81	81	100	40	72	71	mirna_18	mirna_6	trna_1	hsa-miR-30d-5p_nont_0_+2_CG	hsa-miR-125a-5p_chr19(+)_t_0_-3_nont_0_+1_G	tDR-14:33-Glu-CTC-1-M2-U20G
Combination 6756	95.45	50	76.28	77.27	96.67	28.12	78.56	79.52	0.96	0.22	0.71	0.71	100	25	89	89	94	40	70	71	mirna_18	mirna_9	trna_1	hsa-miR-30d-5p_nont_0_+2_CG	hsa-miR-148b-3p_chr12(+)_t_0_-1_nont_0_+1_G	tDR-14:33-Glu-CTC-1-M2-U20G
Combination 8585	95.45	50	72.32	72.73	96.67	26.32	74.5	75.89	0.96	0.17	0.66	0.67	100	40	85	86	93	20	66	67	mirna_4	mirna_6	trna_1	hsa-miR-101-3p_chr1(-)_chr9(+)_t_0_-2_nont_0_+1_G	hsa-miR-125a-5p_chr19(+)_t_0_-3_nont_0_+1_G	tDR-14:33-Glu-CTC-1-M2-U20G
Combination 6079	95.45	50	69.83	68.18	94.44	26.47	69.09	75.21	0.96	0.31	0.67	0.67	100	50	92	100	92	17	58	59	mirna_17	mirna_19	trna_3	hsa-miR-30a-5p_nont_0_+2_CG	hsa-miR-30e-5p_nont_0_+2_CG	tDR-1:32-Gly-GCC-1-C31G
Combination 8107	95.45	50	74.35	72.73	96.43	26.67	76.32	79.29	0.96	0.31	0.7	0.71	100	50	92	100	93	33	65	65	mirna_20	trna_14	trna_3	hsa-miR-7-5p_chr9(-)_chr15(+)_chr19(+)_t_0_-2_nont_0_+1_G	tDR-13:35-His-GTG-1-U23G	tDR-1:32-Gly-GCC-1-C31G
Combination 7684	95.45	50	77.54	77.27	97.22	28.57	72.12	74.11	0.94	0.22	0.65	0.67	100	20	65	67	100	58	84	85	mirna_2	trna_11	trna_3	hsa-let-7g-5p_chr3(-)_t_0_-2_nont_0_+1_G	tDR-13:33-Glu-CTC-1-M2-U21G	tDR-1:32-Gly-GCC-1-C31G
Combination 8796	95.45	50	75.05	77.27	96.67	35.88	75.01	76.04	0.93	0.18	0.66	0.67	100	20	76	78	100	36	74	75	mirna_4	trna_15	trna_3	hsa-miR-101-3p_chr1(-)_chr9(+)_t_0_-2_nont_0_+1_G	tDR-12:33-Gly-CCC-1-M6-U21G	tDR-1:32-Gly-GCC-1-C31G
Combination 9973	95.45	50	77.91	77.27	97.37	35.24	77.41	77.96	0.95	0.2	0.69	0.71	100	20	77	78	100	40	78	79	mirna_9	trna_1	trna_3	hsa-miR-148b-3p_chr12(+)_t_0_-1_nont_0_+1_G	tDR-14:33-Glu-CTC-1-M2-U20G	tDR-1:32-Gly-GCC-1-C31G
Combination 7495	90.91	50	75.01	77.27	94.74	26.47	77.3	79.17	0.92	0.27	0.7	0.7	100	40	89	88	94	36	68	69	mirna_2	mirna_4	trna_3	hsa-let-7g-5p_chr3(-)_t_0_-2_nont_0_+1_G	hsa-miR-101-3p_chr1(-)_chr9(+)_t_0_-2_nont_0_+1_G	tDR-1:32-Gly-GCC-1-C31G
Combination 6934	95.45	50	74.97	77.27	96.88	38.03	75.24	75.71	0.95	0.2	0.66	0.67	100	25	77	78	100	43	74	75	mirna_18	trna_18	trna_3	hsa-miR-30d-5p_nont_0_+2_CG	tDR-1:32-Glu-TTC-1-U32G	tDR-1:32-Gly-GCC-1-C31G
Combination 6469	95.45	50	69.83	68.18	94.44	26.47	69.09	75.21	0.96	0.31	0.67	0.67	100	50	92	100	92	17	58	59	mirna_17	trna_18	trna_3	hsa-miR-30a-5p_nont_0_+2_CG	tDR-1:32-Glu-TTC-1-U32G	tDR-1:32-Gly-GCC-1-C31G
Combination 7765	95.45	50	75.87	77.27	96.88	34.17	73.3	73.96	0.92	0.18	0.65	0.67	100	25	69	67	100	50	79	80	mirna_2	trna_17	trna_3	hsa-let-7g-5p_chr3(-)_t_0_-2_nont_0_+1_G	tDR-1:29-Glu-TTC-1-U29G	tDR-1:32-Gly-GCC-1-C31G
Combination 6049	95.45	50	73.57	72.73	96.15	26.47	75.82	79	0.95	0.33	0.69	0.7	100	50	92	100	93	33	64	64	mirna_17	mirna_18	trna_3	hsa-miR-30a-5p_nont_0_+2_CG	hsa-miR-30d-5p_nont_0_+2_CG	tDR-1:32-Gly-GCC-1-C31G
Combination 10099	95.45	50	72.17	72.73	95.83	26.47	69.99	79.17	0.95	0.29	0.7	0.7	100	100	100	100	92	25	58	58	mirna_9	trna_18	trna_3	hsa-miR-148b-3p_chr12(+)_t_0_-1_nont_0_+1_G	tDR-1:32-Glu-TTC-1-U32G	tDR-1:32-Gly-GCC-1-C31G
Combination 6573	100	50	80.43	81.82	100	30	76.09	77.73	1	0.22	0.69	0.71	100	17	69	70	100	57	86	87	mirna_18	mirna_2	trna_3	hsa-miR-30d-5p_nont_0_+2_CG	hsa-let-7g-5p_chr3(-)_t_0_-2_nont_0_+1_G	tDR-1:32-Gly-GCC-1-C31G
Combination 2603	95.45	50	80.38	81.82	97.06	28.57	76.79	78.33	0.95	0.25	0.69	0.71	100	25	70	70	100	56	86	87	mirna_11	mirna_19	trna_3	hsa-miR-218-5p_chr5(-)_chr4(+)_t_0_-1_nont_0_+1_G	hsa-miR-30e-5p_nont_0_+2_CG	tDR-1:32-Gly-GCC-1-C31G
Combination 2762	95.45	50	72.13	72.73	95.83	26.47	73.94	75.89	0.95	0.33	0.66	0.67	100	50	85	86	100	30	66	67	mirna_11	mirna_6	trna_3	hsa-miR-218-5p_chr5(-)_chr4(+)_t_0_-1_nont_0_+1_G	hsa-miR-125a-5p_chr19(+)_t_0_-3_nont_0_+1_G	tDR-1:32-Gly-GCC-1-C31G
Combination 8143	95.45	50	72.79	72.73	94.44	26.32	74.12	79.06	0.96	0.29	0.7	0.7	100	67	96	100	93	20	61	62	mirna_20	trna_17	trna_3	hsa-miR-7-5p_chr9(-)_chr15(+)_chr19(+)_t_0_-2_nont_0_+1_G	tDR-1:29-Glu-TTC-1-U29G	tDR-1:32-Gly-GCC-1-C31G
Combination 10369	95.45	50	74.78	72.73	96.67	28.95	75.64	76.04	0.96	0.22	0.67	0.67	100	25	80	80	100	40	72	72	trna_1	trna_11	trna_3	tDR-14:33-Glu-CTC-1-M2-U20G	tDR-13:33-Glu-CTC-1-M2-U21G	tDR-1:32-Gly-GCC-1-C31G
Combination 7278	95.45	50	74.04	72.73	96.88	26.67	75.9	76.73	0.95	0.33	0.68	0.67	100	40	85	86	94	36	68	69	mirna_19	trna_11	trna_3	hsa-miR-30e-5p_nont_0_+2_CG	tDR-13:33-Glu-CTC-1-M2-U21G	tDR-1:32-Gly-GCC-1-C31G
Combination 7649	95.45	50	73.7	72.73	96.43	28.95	74.9	75.89	0.95	0.2	0.67	0.67	100	40	81	82	100	38	70	69	mirna_2	trna_1	trna_3	hsa-let-7g-5p_chr3(-)_t_0_-2_nont_0_+1_G	tDR-14:33-Glu-CTC-1-M2-U20G	tDR-1:32-Gly-GCC-1-C31G
Combination 6936	95.45	50	76.25	77.27	96.15	38.57	76.04	76.79	0.95	0.2	0.67	0.7	100	25	77	78	100	38	76	77	mirna_18	trna_18	trna_5	hsa-miR-30d-5p_nont_0_+2_CG	tDR-1:32-Glu-TTC-1-U32G	tDR-18:33-Glu-CTC-1-M2-U17G
Combination 6771	95.45	50	76.26	77.27	96.67	32.48	77.91	79.05	0.93	0.15	0.7	0.71	100	25	84	86	100	38	72	72	mirna_18	mirna_9	trna_5	hsa-miR-30d-5p_nont_0_+2_CG	hsa-miR-148b-3p_chr12(+)_t_0_-1_nont_0_+1_G	tDR-18:33-Glu-CTC-1-M2-U17G
Combination 9726	95.45	50	77.72	77.27	96.88	32.48	79.2	79.46	0.95	0.36	0.71	0.71	100	40	84	86	100	46	74	75	mirna_8	mirna_9	trna_5	hsa-miR-143-3p_chr5(+)_t_0_-2_nont_0_+1_G	hsa-miR-148b-3p_chr12(+)_t_0_-1_nont_0_+1_G	tDR-18:33-Glu-CTC-1-M2-U17G
Combination 8109	100	50	74.47	72.73	100	26.32	76.88	79.46	1	0.31	0.7	0.71	100	50	92	100	100	31	65	65	mirna_20	trna_14	trna_5	hsa-miR-7-5p_chr9(-)_chr15(+)_chr19(+)_t_0_-2_nont_0_+1_G	tDR-13:35-His-GTG-1-U23G	tDR-18:33-Glu-CTC-1-M2-U17G
Combination 6438	95.45	50	75.7	77.27	96.67	35.24	75.12	75.71	0.95	0.22	0.67	0.67	100	25	76	76	100	38	76	75	mirna_17	trna_15	trna_5	hsa-miR-30a-5p_nont_0_+2_CG	tDR-12:33-Gly-CCC-1-M6-U21G	tDR-18:33-Glu-CTC-1-M2-U17G
Combination 6051	95.45	50	73.66	72.73	96.15	26.47	75.67	79.41	0.95	0.31	0.69	0.7	100	50	92	100	92	31	64	64	mirna_17	mirna_18	trna_5	hsa-miR-30a-5p_nont_0_+2_CG	hsa-miR-30d-5p_nont_0_+2_CG	tDR-18:33-Glu-CTC-1-M2-U17G
Combination 7444	95.45	50	73.34	72.73	96.67	26.67	75.03	76.67	0.95	0.31	0.68	0.67	100	50	89	88	93	20	66	67	mirna_2	mirna_20	trna_5	hsa-let-7g-5p_chr3(-)_t_0_-2_nont_0_+1_G	hsa-miR-7-5p_chr9(-)_chr15(+)_chr19(+)_t_0_-2_nont_0_+1_G	tDR-18:33-Glu-CTC-1-M2-U17G
Combination 9281	90.91	50	73.45	72.73	94.74	28.12	75.61	76.47	0.92	0.31	0.67	0.67	100	40	84	83	100	30	68	69	mirna_6	trna_1	trna_5	hsa-miR-125a-5p_chr19(+)_t_0_-3_nont_0_+1_G	tDR-14:33-Glu-CTC-1-M2-U20G	tDR-18:33-Glu-CTC-1-M2-U17G
Combination 8831	95.45	50	74.46	72.73	96.67	26.32	75.84	77.1	0.95	0.17	0.68	0.7	100	33	83	83	100	30	70	71	mirna_4	trna_18	trna_5	hsa-miR-101-3p_chr1(-)_chr9(+)_t_0_-2_nont_0_+1_G	tDR-1:32-Glu-TTC-1-U32G	tDR-18:33-Glu-CTC-1-M2-U17G
Combination 9881	95.45	50	73.81	72.73	96.67	34.82	74.25	75.25	0.95	0.31	0.65	0.67	100	33	77	78	100	43	72	73	mirna_8	trna_17	trna_5	hsa-miR-143-3p_chr5(+)_t_0_-2_nont_0_+1_G	tDR-1:29-Glu-TTC-1-U29G	tDR-18:33-Glu-CTC-1-M2-U17G
Combination 6285	95.45	50	75.09	77.27	97.06	28.12	75.89	76.19	0.96	0.31	0.67	0.67	100	33	80	80	100	36	72	73	mirna_17	mirna_8	trna_5	hsa-miR-30a-5p_nont_0_+2_CG	hsa-miR-143-3p_chr5(+)_t_0_-2_nont_0_+1_G	tDR-18:33-Glu-CTC-1-M2-U17G
Combination 7010	100	50	72.25	72.73	100	28.57	74.1	75.89	1	0.29	0.66	0.67	100	50	85	86	100	30	66	67	mirna_19	mirna_2	trna_5	hsa-miR-30e-5p_nont_0_+2_CG	hsa-let-7g-5p_chr3(-)_t_0_-2_nont_0_+1_G	tDR-18:33-Glu-CTC-1-M2-U17G
Combination 9221	95.45	50	73.45	72.73	95.45	26.67	74.66	75.8	0.96	0.29	0.66	0.67	100	33	80	82	100	42	70	70	mirna_6	mirna_8	trna_5	hsa-miR-125a-5p_chr19(+)_t_0_-3_nont_0_+1_G	hsa-miR-143-3p_chr5(+)_t_0_-2_nont_0_+1_G	tDR-18:33-Glu-CTC-1-M2-U17G
Combination 8798	95.45	50	74.61	72.73	96.67	34.17	75.39	76.19	0.95	0.15	0.67	0.67	100	20	80	80	100	42	72	73	mirna_4	trna_15	trna_5	hsa-miR-101-3p_chr1(-)_chr9(+)_t_0_-2_nont_0_+1_G	tDR-12:33-Gly-CCC-1-M6-U21G	tDR-18:33-Glu-CTC-1-M2-U17G
Combination 10101	95.45	50	73.36	72.73	95.83	26.47	72.74	80	0.95	0.31	0.71	0.71	100	100	100	100	92	27	60	60	mirna_9	trna_18	trna_5	hsa-miR-148b-3p_chr12(+)_t_0_-1_nont_0_+1_G	tDR-1:32-Glu-TTC-1-U32G	tDR-18:33-Glu-CTC-1-M2-U17G
Combination 6604	90.91	50	77.36	77.27	94.12	31.25	73.21	75.68	0.89	0.2	0.65	0.67	100	20	68	67	100	53	82	82	mirna_18	mirna_20	trna_6	hsa-miR-30d-5p_nont_0_+2_CG	hsa-miR-7-5p_chr9(-)_chr15(+)_chr19(+)_t_0_-2_nont_0_+1_G	tDR-9:33-Gly-CCC-1-M6-U24G
Combination 8186	90.91	50	72.85	72.73	93.33	26.47	74.13	77.43	0.92	0.31	0.69	0.7	100	60	92	100	93	20	63	64	mirna_20	trna_3	trna_6	hsa-miR-7-5p_chr9(-)_chr15(+)_chr19(+)_t_0_-2_nont_0_+1_G	tDR-1:32-Gly-GCC-1-C31G	tDR-9:33-Gly-CCC-1-M6-U24G
Combination 2663	95.45	50	71.79	72.73	96.15	26.32	73.57	76.04	0.95	0.33	0.67	0.67	100	50	88	88	92	27	63	64	mirna_11	mirna_20	trna_6	hsa-miR-218-5p_chr5(-)_chr4(+)_t_0_-1_nont_0_+1_G	hsa-miR-7-5p_chr9(-)_chr15(+)_chr19(+)_t_0_-2_nont_0_+1_G	tDR-9:33-Gly-CCC-1-M6-U24G
Combination 8146	95.45	50	72.79	72.73	94.44	26.32	74.12	79.06	0.96	0.29	0.7	0.7	100	67	96	100	93	20	61	62	mirna_20	trna_17	trna_6	hsa-miR-7-5p_chr9(-)_chr15(+)_chr19(+)_t_0_-2_nont_0_+1_G	tDR-1:29-Glu-TTC-1-U29G	tDR-9:33-Gly-CCC-1-M6-U24G
Combination 7011	95.45	50	74.95	72.73	96.43	26.67	77.08	76.79	0.95	0.33	0.69	0.7	100	50	85	86	100	30	70	69	mirna_19	mirna_2	trna_6	hsa-miR-30e-5p_nont_0_+2_CG	hsa-let-7g-5p_chr3(-)_t_0_-2_nont_0_+1_G	tDR-9:33-Gly-CCC-1-M6-U24G
Combination 7652	95.45	50	73.72	72.73	96.43	26.32	75.51	76.19	0.95	0.17	0.68	0.67	100	50	85	86	100	38	68	69	mirna_2	trna_1	trna_6	hsa-let-7g-5p_chr3(-)_t_0_-2_nont_0_+1_G	tDR-14:33-Glu-CTC-1-M2-U20G	tDR-9:33-Gly-CCC-1-M6-U24G
Combination 7141	100	50	74.93	72.73	100	32.48	77.01	77.5	1	0.31	0.69	0.7	100	40	85	86	100	30	70	69	mirna_19	mirna_6	trna_6	hsa-miR-30e-5p_nont_0_+2_CG	hsa-miR-125a-5p_chr19(+)_t_0_-3_nont_0_+1_G	tDR-9:33-Gly-CCC-1-M6-U24G
Combination 11267	95.45	50	74.75	77.27	97.06	26.67	74.47	75.64	0.93	0.18	0.66	0.67	100	25	76	78	100	40	74	75	trna_17	trna_18	trna_6	tDR-1:29-Glu-TTC-1-U29G	tDR-1:32-Glu-TTC-1-U32G	tDR-9:33-Gly-CCC-1-M6-U24G
Combination 6927	95.45	50	75.33	77.27	97.22	38.57	75.54	76.04	0.92	0.22	0.67	0.67	100	25	77	78	100	38	74	75	mirna_18	trna_17	trna_6	hsa-miR-30d-5p_nont_0_+2_CG	tDR-1:29-Glu-TTC-1-U29G	tDR-9:33-Gly-CCC-1-M6-U24G
Combination 2635	95.45	50	74.68	72.73	96.88	35.24	73.77	74.12	0.94	0.29	0.65	0.67	100	33	73	71	100	50	76	76	mirna_11	mirna_2	trna_6	hsa-miR-218-5p_chr5(-)_chr4(+)_t_0_-1_nont_0_+1_G	hsa-let-7g-5p_chr3(-)_t_0_-2_nont_0_+1_G	tDR-9:33-Gly-CCC-1-M6-U24G
Combination 11035	90.91	50	70.65	72.73	92.86	26.32	71.01	72.38	0.9	0.2	0.62	0.63	100	20	76	75	100	36	68	69	trna_14	trna_15	trna_6	tDR-13:35-His-GTG-1-U23G	tDR-12:33-Gly-CCC-1-M6-U21G	tDR-9:33-Gly-CCC-1-M6-U24G
Combination 9282	95.45	50	72.1	72.73	96.15	26.47	73.11	78.18	0.96	0.27	0.69	0.7	100	75	96	100	92	10	60	60	mirna_6	trna_1	trna_6	hsa-miR-125a-5p_chr19(+)_t_0_-3_nont_0_+1_G	tDR-14:33-Glu-CTC-1-M2-U20G	tDR-9:33-Gly-CCC-1-M6-U24G
Combination 6111	100	50	77.25	77.27	100	31.9	75.33	75.71	1	0.25	0.67	0.67	100	25	72	71	100	50	80	80	mirna_17	mirna_2	trna_6	hsa-miR-30a-5p_nont_0_+2_CG	hsa-let-7g-5p_chr3(-)_t_0_-2_nont_0_+1_G	tDR-9:33-Gly-CCC-1-M6-U24G
Combination 6846	90.91	50	71.24	72.73	92.31	26.47	71.64	76.19	0.91	0.31	0.67	0.67	100	60	92	100	92	29	61	61	mirna_18	trna_11	trna_6	hsa-miR-30d-5p_nont_0_+2_CG	tDR-13:33-Glu-CTC-1-M2-U21G	tDR-9:33-Gly-CCC-1-M6-U24G
Combination 7925	95.45	50	75.89	77.27	96.67	32.48	77.84	78.24	0.95	0.36	0.69	0.7	100	50	85	86	94	30	72	71	mirna_20	mirna_6	trna_6	hsa-miR-7-5p_chr9(-)_chr15(+)_chr19(+)_t_0_-2_nont_0_+1_G	hsa-miR-125a-5p_chr19(+)_t_0_-3_nont_0_+1_G	tDR-9:33-Gly-CCC-1-M6-U24G
Combination 9375	95.45	50	70.83	72.73	96.15	26.32	71.87	75.29	0.95	0.31	0.66	0.67	100	50	88	88	92	25	62	62	mirna_6	trna_15	trna_6	hsa-miR-125a-5p_chr19(+)_t_0_-3_nont_0_+1_G	tDR-12:33-Gly-CCC-1-M6-U21G	tDR-9:33-Gly-CCC-1-M6-U24G
Combination 9408	100	50	74.8	72.73	100	26.67	75.79	76.04	1	0.25	0.67	0.67	100	25	81	80	100	30	72	71	mirna_6	trna_18	trna_6	hsa-miR-125a-5p_chr19(+)_t_0_-3_nont_0_+1_G	tDR-1:32-Glu-TTC-1-U32G	tDR-9:33-Gly-CCC-1-M6-U24G
Combination 7040	100	50	73.99	72.73	100	26.32	75.76	76.04	1	0.22	0.67	0.67	100	33	83	83	100	40	69	69	mirna_19	mirna_20	trna_7	hsa-miR-30e-5p_nont_0_+2_CG	hsa-miR-7-5p_chr9(-)_chr15(+)_chr19(+)_t_0_-2_nont_0_+1_G	tDR-15:33-His-GTG-1-U19G
Combination 6053	95.45	50	75.77	77.27	96.67	34.17	77.41	78.33	0.95	0.18	0.69	0.7	100	25	84	86	100	38	72	71	mirna_17	mirna_18	trna_7	hsa-miR-30a-5p_nont_0_+2_CG	hsa-miR-30d-5p_nont_0_+2_CG	tDR-15:33-His-GTG-1-U19G
Combination 6440	95.45	50	75.66	77.27	95	28.57	72.58	73.94	0.95	0.17	0.64	0.67	100	20	68	67	100	46	79	80	mirna_17	trna_15	trna_7	hsa-miR-30a-5p_nont_0_+2_CG	tDR-12:33-Gly-CCC-1-M6-U21G	tDR-15:33-His-GTG-1-U19G
Combination 6112	95.45	50	78.46	77.27	97.37	33.81	77.56	78.24	0.96	0.22	0.69	0.71	100	25	76	78	100	42	80	80	mirna_17	mirna_2	trna_7	hsa-miR-30a-5p_nont_0_+2_CG	hsa-let-7g-5p_chr3(-)_t_0_-2_nont_0_+1_G	tDR-15:33-His-GTG-1-U19G
Combination 8147	95.45	50	70.15	68.18	94.44	26.47	68.91	76.67	0.96	0.27	0.68	0.67	100	67	96	100	89	20	57	57	mirna_20	trna_17	trna_7	hsa-miR-7-5p_chr9(-)_chr15(+)_chr19(+)_t_0_-2_nont_0_+1_G	tDR-1:29-Glu-TTC-1-U29G	tDR-15:33-His-GTG-1-U19G
Combination 2811	95.45	50	77.95	77.27	97.37	27.27	72.42	75.64	0.95	0.22	0.66	0.67	100	22	66	67	100	55	84	86	mirna_11	mirna_8	trna_7	hsa-miR-218-5p_chr5(-)_chr4(+)_t_0_-1_nont_0_+1_G	hsa-miR-143-3p_chr5(+)_t_0_-2_nont_0_+1_G	tDR-15:33-His-GTG-1-U19G
Combination 8800	95.45	50	74.59	77.27	96.88	30	69.89	72.38	0.92	0.2	0.62	0.63	100	17	64	67	100	54	80	80	mirna_4	trna_15	trna_7	hsa-miR-101-3p_chr1(-)_chr9(+)_t_0_-2_nont_0_+1_G	tDR-12:33-Gly-CCC-1-M6-U21G	tDR-15:33-His-GTG-1-U19G
Combination 6577	95.45	50	76.25	77.27	96.15	31.9	76.28	76.79	0.95	0.22	0.68	0.67	100	25	77	78	100	46	76	76	mirna_18	mirna_2	trna_7	hsa-miR-30d-5p_nont_0_+2_CG	hsa-let-7g-5p_chr3(-)_t_0_-2_nont_0_+1_G	tDR-15:33-His-GTG-1-U19G
Combination 7614	95.45	50	74.67	77.27	96.88	26.67	76.87	79.06	0.96	0.36	0.69	0.71	100	57	89	88	100	31	68	69	mirna_2	mirna_9	trna_7	hsa-let-7g-5p_chr3(-)_t_0_-2_nont_0_+1_G	hsa-miR-148b-3p_chr12(+)_t_0_-1_nont_0_+1_G	tDR-15:33-His-GTG-1-U19G
Combination 2664	100	50	73.13	72.73	100	26.32	75.24	76.85	1	0.33	0.68	0.7	100	50	89	88	100	31	65	65	mirna_11	mirna_20	trna_7	hsa-miR-218-5p_chr5(-)_chr4(+)_t_0_-1_nont_0_+1_G	hsa-miR-7-5p_chr9(-)_chr15(+)_chr19(+)_t_0_-2_nont_0_+1_G	tDR-15:33-His-GTG-1-U19G
Combination 8833	100	50	76.82	77.27	100	32.94	75.9	76.79	1	0.2	0.68	0.69	100	20	76	75	100	40	77	77	mirna_4	trna_18	trna_7	hsa-miR-101-3p_chr1(-)_chr9(+)_t_0_-2_nont_0_+1_G	tDR-1:32-Glu-TTC-1-U32G	tDR-15:33-His-GTG-1-U19G
Combination 6521	95.45	50	73.75	72.73	96.15	33.81	75.86	76.79	0.95	0.2	0.68	0.7	100	25	85	86	100	31	68	69	mirna_18	mirna_19	mirna_2	hsa-miR-30d-5p_nont_0_+2_CG	hsa-miR-30e-5p_nont_0_+2_CG	hsa-let-7g-5p_chr3(-)_t_0_-2_nont_0_+1_G
Combination 6988	95.45	50	73.29	72.73	96.43	26.47	75.08	77.27	0.96	0.15	0.68	0.7	100	33	88	88	100	33	66	67	mirna_19	mirna_2	mirna_4	hsa-miR-30e-5p_nont_0_+2_CG	hsa-let-7g-5p_chr3(-)_t_0_-2_nont_0_+1_G	hsa-miR-101-3p_chr1(-)_chr9(+)_t_0_-2_nont_0_+1_G
Combination 6524	95.45	50	72.13	72.73	95.83	26.47	74.06	75.89	0.95	0.2	0.66	0.67	100	33	84	86	100	33	66	67	mirna_18	mirna_19	mirna_4	hsa-miR-30d-5p_nont_0_+2_CG	hsa-miR-30e-5p_nont_0_+2_CG	hsa-miR-101-3p_chr1(-)_chr9(+)_t_0_-2_nont_0_+1_G
Combination 2522	95.45	50	76.16	77.27	97.37	31.9	73.27	74.11	0.95	0.22	0.65	0.67	100	20	69	67	100	50	80	80	mirna_11	mirna_17	mirna_4	hsa-miR-218-5p_chr5(-)_chr4(+)_t_0_-1_nont_0_+1_G	hsa-miR-30a-5p_nont_0_+2_CG	hsa-miR-101-3p_chr1(-)_chr9(+)_t_0_-2_nont_0_+1_G
Combination 6059	95.45	50	76.28	77.27	97.37	26.67	75.54	76.39	0.96	0.2	0.67	0.67	100	20	76	75	100	42	76	77	mirna_17	mirna_19	mirna_4	hsa-miR-30a-5p_nont_0_+2_CG	hsa-miR-30e-5p_nont_0_+2_CG	hsa-miR-101-3p_chr1(-)_chr9(+)_t_0_-2_nont_0_+1_G
Combination 6118	95.45	50	73.77	72.73	96.67	26.47	76.3	79.06	0.96	0.33	0.7	0.7	100	50	92	100	100	23	64	64	mirna_17	mirna_20	mirna_6	hsa-miR-30a-5p_nont_0_+2_CG	hsa-miR-7-5p_chr9(-)_chr15(+)_chr19(+)_t_0_-2_nont_0_+1_G	hsa-miR-125a-5p_chr19(+)_t_0_-3_nont_0_+1_G
Combination 6171	95.45	50	78.53	77.27	97.37	31.62	74.1	75.71	0.95	0.22	0.67	0.67	100	20	68	67	100	50	84	85	mirna_17	mirna_4	mirna_6	hsa-miR-30a-5p_nont_0_+2_CG	hsa-miR-101-3p_chr1(-)_chr9(+)_t_0_-2_nont_0_+1_G	hsa-miR-125a-5p_chr19(+)_t_0_-3_nont_0_+1_G
Combination 7424	90.91	50	71.85	72.73	93.33	26.32	72.81	76.92	0.93	0.33	0.68	0.67	100	50	92	100	93	20	61	62	mirna_2	mirna_20	mirna_6	hsa-let-7g-5p_chr3(-)_t_0_-2_nont_0_+1_G	hsa-miR-7-5p_chr9(-)_chr15(+)_chr19(+)_t_0_-2_nont_0_+1_G	hsa-miR-125a-5p_chr19(+)_t_0_-3_nont_0_+1_G
Combination 6222	90.91	50	71.25	72.73	93.33	26.47	72.79	76.67	0.93	0.31	0.68	0.68	100	50	92	100	100	29	61	62	mirna_17	mirna_6	mirna_8	hsa-miR-30a-5p_nont_0_+2_CG	hsa-miR-125a-5p_chr19(+)_t_0_-3_nont_0_+1_G	hsa-miR-143-3p_chr5(+)_t_0_-2_nont_0_+1_G
Combination 7858	95.45	50	76.22	77.27	97.06	26.67	78.66	79.46	0.95	0.31	0.71	0.71	100	40	89	88	100	33	70	69	mirna_20	mirna_4	mirna_9	hsa-miR-7-5p_chr9(-)_chr15(+)_chr19(+)_t_0_-2_nont_0_+1_G	hsa-miR-101-3p_chr1(-)_chr9(+)_t_0_-2_nont_0_+1_G	hsa-miR-148b-3p_chr12(+)_t_0_-1_nont_0_+1_G
Combination 6993	95.45	50	73.94	72.73	95.83	32.35	76.1	76.79	0.96	0.33	0.68	0.7	100	50	85	86	100	35	69	69	mirna_19	mirna_2	mirna_9	hsa-miR-30e-5p_nont_0_+2_CG	hsa-let-7g-5p_chr3(-)_t_0_-2_nont_0_+1_G	hsa-miR-148b-3p_chr12(+)_t_0_-1_nont_0_+1_G
Combination 6551	90.91	50	73.17	72.73	93.75	32.48	74.59	75.89	0.9	0.22	0.66	0.67	100	25	81	80	93	30	70	70	mirna_18	mirna_2	mirna_20	hsa-miR-30d-5p_nont_0_+2_CG	hsa-let-7g-5p_chr3(-)_t_0_-2_nont_0_+1_G	hsa-miR-7-5p_chr9(-)_chr15(+)_chr19(+)_t_0_-2_nont_0_+1_G
Combination 6027	100	50	73.45	72.73	100	26.47	75.74	77.35	1	0.33	0.68	0.7	100	50	88	88	100	29	66	67	mirna_17	mirna_18	mirna_20	hsa-miR-30a-5p_nont_0_+2_CG	hsa-miR-30d-5p_nont_0_+2_CG	hsa-miR-7-5p_chr9(-)_chr15(+)_chr19(+)_t_0_-2_nont_0_+1_G
Combination 2581	100	50	75.8	77.27	100	26.47	77.85	79.46	1	0.36	0.7	0.71	100	50	89	88	100	38	69	69	mirna_11	mirna_19	mirna_20	hsa-miR-218-5p_chr5(-)_chr4(+)_t_0_-1_nont_0_+1_G	hsa-miR-30e-5p_nont_0_+2_CG	hsa-miR-7-5p_chr9(-)_chr15(+)_chr19(+)_t_0_-2_nont_0_+1_G
Combination 2621	90.91	50	70.8	72.73	93.33	26.67	72.14	73.73	0.92	0.25	0.65	0.67	100	33	84	86	94	33	64	64	mirna_11	mirna_2	trna_11	hsa-miR-218-5p_chr5(-)_chr4(+)_t_0_-1_nont_0_+1_G	hsa-let-7g-5p_chr3(-)_t_0_-2_nont_0_+1_G	tDR-13:33-Glu-CTC-1-M2-U21G
Combination 6272	100	50	76.36	77.27	100	35.88	76.24	76.79	1	0.33	0.68	0.67	100	33	77	78	100	44	76	76	mirna_17	mirna_8	trna_11	hsa-miR-30a-5p_nont_0_+2_CG	hsa-miR-143-3p_chr5(+)_t_0_-2_nont_0_+1_G	tDR-13:33-Glu-CTC-1-M2-U21G
Combination 9268	100	50	75.07	72.73	100	36.32	77.07	77.5	1	0.33	0.69	0.7	100	40	85	86	100	30	70	71	mirna_6	trna_1	trna_11	hsa-miR-125a-5p_chr19(+)_t_0_-3_nont_0_+1_G	tDR-14:33-Glu-CTC-1-M2-U20G	tDR-13:33-Glu-CTC-1-M2-U21G
Combination 6125	95.45	50	73.52	72.73	96.67	26.47	75.76	77.1	0.96	0.33	0.68	0.7	100	40	89	88	93	31	66	67	mirna_17	mirna_20	trna_11	hsa-miR-30a-5p_nont_0_+2_CG	hsa-miR-7-5p_chr9(-)_chr15(+)_chr19(+)_t_0_-2_nont_0_+1_G	tDR-13:33-Glu-CTC-1-M2-U21G
Combination 6758	95.45	50	74.97	77.27	96.15	32.48	76.72	77.43	0.95	0.33	0.69	0.7	100	40	85	86	100	38	70	71	mirna_18	mirna_9	trna_11	hsa-miR-30d-5p_nont_0_+2_CG	hsa-miR-148b-3p_chr12(+)_t_0_-1_nont_0_+1_G	tDR-13:33-Glu-CTC-1-M2-U21G
Combination 8587	95.45	50	71.29	72.73	94.44	26.47	73.02	75.97	0.94	0.31	0.67	0.67	100	40	89	88	100	30	62	62	mirna_4	mirna_6	trna_11	hsa-miR-101-3p_chr1(-)_chr9(+)_t_0_-2_nont_0_+1_G	hsa-miR-125a-5p_chr19(+)_t_0_-3_nont_0_+1_G	tDR-13:33-Glu-CTC-1-M2-U21G
Combination 9208	95.45	50	72.47	72.73	96.67	26.47	74.43	76.19	0.93	0.29	0.67	0.67	100	40	85	86	100	38	66	67	mirna_6	mirna_8	trna_11	hsa-miR-125a-5p_chr19(+)_t_0_-3_nont_0_+1_G	hsa-miR-143-3p_chr5(+)_t_0_-2_nont_0_+1_G	tDR-13:33-Glu-CTC-1-M2-U21G
Combination 2705	95.45	50	72.79	72.73	96.67	26.32	74.23	78.33	0.95	0.29	0.69	0.7	100	60	92	100	100	27	63	62	mirna_11	mirna_4	trna_14	hsa-miR-218-5p_chr5(-)_chr4(+)_t_0_-1_nont_0_+1_G	hsa-miR-101-3p_chr1(-)_chr9(+)_t_0_-2_nont_0_+1_G	tDR-13:35-His-GTG-1-U23G
Combination 6695	95.45	50	74.66	72.73	96.15	35.47	76.61	77.35	0.95	0.2	0.68	0.7	100	25	84	85	100	33	70	69	mirna_18	mirna_6	trna_14	hsa-miR-30d-5p_nont_0_+2_CG	hsa-miR-125a-5p_chr19(+)_t_0_-3_nont_0_+1_G	tDR-13:35-His-GTG-1-U23G
Combination 7028	95.45	50	73.28	72.73	96.15	26.67	76.04	78.24	0.95	0.31	0.69	0.7	100	50	92	100	92	25	64	64	mirna_19	mirna_20	trna_14	hsa-miR-30e-5p_nont_0_+2_CG	hsa-miR-7-5p_chr9(-)_chr15(+)_chr19(+)_t_0_-2_nont_0_+1_G	tDR-13:35-His-GTG-1-U23G
Combination 6536	95.45	50	74.65	72.73	96.88	26.47	76.42	77.27	0.96	0.18	0.68	0.7	100	25	84	86	100	33	70	70	mirna_18	mirna_19	trna_14	hsa-miR-30d-5p_nont_0_+2_CG	hsa-miR-30e-5p_nont_0_+2_CG	tDR-13:35-His-GTG-1-U23G
Combination 6128	95.45	50	74.57	72.73	96.67	28.12	76.39	76.79	0.96	0.22	0.68	0.67	100	33	83	83	100	25	70	71	mirna_17	mirna_20	trna_14	hsa-miR-30a-5p_nont_0_+2_CG	hsa-miR-7-5p_chr9(-)_chr15(+)_chr19(+)_t_0_-2_nont_0_+1_G	tDR-13:35-His-GTG-1-U23G
Combination 7914	95.45	50	74.55	72.73	96.67	26.67	76.27	77.5	0.94	0.18	0.68	0.7	100	25	84	84	100	33	70	71	mirna_20	mirna_6	trna_14	hsa-miR-7-5p_chr9(-)_chr15(+)_chr19(+)_t_0_-2_nont_0_+1_G	hsa-miR-125a-5p_chr19(+)_t_0_-3_nont_0_+1_G	tDR-13:35-His-GTG-1-U23G
Combination 6275	95.45	50	75.15	77.27	96.67	26.92	77.81	79.46	0.96	0.31	0.71	0.71	100	50	92	100	100	29	67	67	mirna_17	mirna_8	trna_14	hsa-miR-30a-5p_nont_0_+2_CG	hsa-miR-143-3p_chr5(+)_t_0_-2_nont_0_+1_G	tDR-13:35-His-GTG-1-U23G
Combination 6041	95.45	50	72.52	72.73	96.15	26.47	74.49	78.12	0.96	0.33	0.68	0.7	100	50	92	100	100	17	63	62	mirna_17	mirna_18	trna_14	hsa-miR-30a-5p_nont_0_+2_CG	hsa-miR-30d-5p_nont_0_+2_CG	tDR-13:35-His-GTG-1-U23G
Combination 7676	95.45	50	73.47	72.73	94.44	28.57	75.39	76.25	0.94	0.22	0.67	0.67	100	33	84	86	100	33	68	69	mirna_2	trna_11	trna_14	hsa-let-7g-5p_chr3(-)_t_0_-2_nont_0_+1_G	tDR-13:33-Glu-CTC-1-M2-U21G	tDR-13:35-His-GTG-1-U23G
Combination 7641	95.45	50	73.43	72.73	96.43	26.47	75.7	76.73	0.95	0.33	0.68	0.7	100	57	89	88	100	30	66	67	mirna_2	trna_1	trna_14	hsa-let-7g-5p_chr3(-)_t_0_-2_nont_0_+1_G	tDR-14:33-Glu-CTC-1-M2-U20G	tDR-13:35-His-GTG-1-U23G
Combination 2895	95.45	50	76.07	77.27	96.88	31.62	70.49	73.5	0.94	0.22	0.63	0.67	100	17	65	67	100	57	82	82	mirna_11	trna_11	trna_15	hsa-miR-218-5p_chr5(-)_chr4(+)_t_0_-1_nont_0_+1_G	tDR-13:33-Glu-CTC-1-M2-U21G	tDR-12:33-Gly-CCC-1-M6-U21G
Combination 6182	95.45	50	76.07	77.27	97.37	32.94	74.32	76.12	0.95	0.2	0.66	0.67	100	20	72	73	100	46	78	78	mirna_17	mirna_4	trna_15	hsa-miR-30a-5p_nont_0_+2_CG	hsa-miR-101-3p_chr1(-)_chr9(+)_t_0_-2_nont_0_+1_G	tDR-12:33-Gly-CCC-1-M6-U21G
Combination 9307	95.45	50	73.94	72.73	95.83	26.92	75.87	76.29	0.95	0.31	0.68	0.67	100	40	85	86	94	40	68	69	mirna_6	trna_11	trna_15	hsa-miR-125a-5p_chr19(+)_t_0_-3_nont_0_+1_G	tDR-13:33-Glu-CTC-1-M2-U21G	tDR-12:33-Gly-CCC-1-M6-U21G
Combination 2535	95.45	50	72.33	72.73	95.45	26.47	73.36	77.43	0.96	0.31	0.68	0.69	100	67	93	100	91	20	62	62	mirna_11	mirna_17	trna_15	hsa-miR-218-5p_chr5(-)_chr4(+)_t_0_-1_nont_0_+1_G	hsa-miR-30a-5p_nont_0_+2_CG	tDR-12:33-Gly-CCC-1-M6-U21G
Combination 8591	95.45	50	76.16	77.27	96.67	35.88	75.87	76.67	0.95	0.2	0.67	0.67	100	20	76	78	100	46	76	76	mirna_4	mirna_6	trna_15	hsa-miR-101-3p_chr1(-)_chr9(+)_t_0_-2_nont_0_+1_G	hsa-miR-125a-5p_chr19(+)_t_0_-3_nont_0_+1_G	tDR-12:33-Gly-CCC-1-M6-U21G
Combination 6042	95.45	50	74.45	72.73	93.33	35.88	75.35	76.04	0.92	0.2	0.67	0.67	100	25	80	80	100	38	72	71	mirna_17	mirna_18	trna_15	hsa-miR-30a-5p_nont_0_+2_CG	hsa-miR-30d-5p_nont_0_+2_CG	tDR-12:33-Gly-CCC-1-M6-U21G
Combination 6231	95.45	50	72.39	72.73	94.44	26.47	73.64	77.78	0.96	0.33	0.68	0.7	100	50	92	100	92	23	62	62	mirna_17	mirna_6	trna_15	hsa-miR-30a-5p_nont_0_+2_CG	hsa-miR-125a-5p_chr19(+)_t_0_-3_nont_0_+1_G	tDR-12:33-Gly-CCC-1-M6-U21G
Combination 9367	95.45	50	75.96	77.27	96.88	35.47	74.72	75.64	0.95	0.22	0.66	0.67	100	25	73	75	100	47	77	78	mirna_6	trna_15	trna_17	hsa-miR-125a-5p_chr19(+)_t_0_-3_nont_0_+1_G	tDR-12:33-Gly-CCC-1-M6-U21G	tDR-1:29-Glu-TTC-1-U29G
Combination 7539	95.45	50	77.25	77.27	97.06	34.17	72.64	74.11	0.95	0.17	0.65	0.67	100	17	65	67	100	50	83	84	mirna_2	mirna_6	trna_17	hsa-let-7g-5p_chr3(-)_t_0_-2_nont_0_+1_G	hsa-miR-125a-5p_chr19(+)_t_0_-3_nont_0_+1_G	tDR-1:29-Glu-TTC-1-U29G
Combination 7868	95.45	50	75.87	77.27	96.67	26.67	78.71	80	0.96	0.29	0.71	0.71	100	60	92	100	100	36	68	69	mirna_20	mirna_4	trna_17	hsa-miR-7-5p_chr9(-)_chr15(+)_chr19(+)_t_0_-2_nont_0_+1_G	hsa-miR-101-3p_chr1(-)_chr9(+)_t_0_-2_nont_0_+1_G	tDR-1:29-Glu-TTC-1-U29G
Combination 6896	100	50	75.11	77.27	100	29.17	76.19	76.79	1	0.2	0.68	0.7	100	25	81	82	100	36	72	72	mirna_18	trna_15	trna_17	hsa-miR-30d-5p_nont_0_+2_CG	tDR-12:33-Gly-CCC-1-M6-U21G	tDR-1:29-Glu-TTC-1-U29G
Combination 9719	95.45	50	74.88	72.73	96.67	26.92	77.52	78.57	0.96	0.33	0.69	0.7	100	50	89	88	100	36	68	69	mirna_8	mirna_9	trna_17	hsa-miR-143-3p_chr5(+)_t_0_-2_nont_0_+1_G	hsa-miR-148b-3p_chr12(+)_t_0_-1_nont_0_+1_G	tDR-1:29-Glu-TTC-1-U29G
Combination 8102	95.45	50	72.79	72.73	94.44	26.32	74.12	79.06	0.96	0.29	0.7	0.7	100	67	96	100	93	20	61	62	mirna_20	trna_14	trna_17	hsa-miR-7-5p_chr9(-)_chr15(+)_chr19(+)_t_0_-2_nont_0_+1_G	tDR-13:35-His-GTG-1-U23G	tDR-1:29-Glu-TTC-1-U29G
Combination 6803	95.45	50	74.94	77.27	96.88	26.67	76.69	77.43	0.95	0.25	0.69	0.7	100	25	85	86	100	33	70	69	mirna_18	trna_1	trna_17	hsa-miR-30d-5p_nont_0_+2_CG	tDR-14:33-Glu-CTC-1-M2-U20G	tDR-1:29-Glu-TTC-1-U29G
Combination 6431	95.45	50	72.37	72.73	96.43	26.67	74.28	75.89	0.96	0.33	0.67	0.67	100	50	85	86	93	25	66	67	mirna_17	trna_15	trna_17	hsa-miR-30a-5p_nont_0_+2_CG	tDR-12:33-Gly-CCC-1-M6-U21G	tDR-1:29-Glu-TTC-1-U29G
Combination 6278	100	50	76.41	77.27	100	26.47	77.76	79.06	1	0.33	0.7	0.71	100	50	85	86	100	36	72	72	mirna_17	mirna_8	trna_17	hsa-miR-30a-5p_nont_0_+2_CG	hsa-miR-143-3p_chr5(+)_t_0_-2_nont_0_+1_G	tDR-1:29-Glu-TTC-1-U29G
Combination 2955	100	50	72.28	72.73	100	26.47	73.82	76.19	1	0.31	0.68	0.67	100	57	89	88	100	29	64	64	mirna_11	trna_15	trna_17	hsa-miR-218-5p_chr5(-)_chr4(+)_t_0_-1_nont_0_+1_G	tDR-12:33-Gly-CCC-1-M6-U21G	tDR-1:29-Glu-TTC-1-U29G
Combination 8593	95.45	50	78.82	77.27	96.88	35.88	78.88	79.52	0.95	0.25	0.71	0.71	100	25	81	83	100	47	78	78	mirna_4	mirna_6	trna_17	hsa-miR-101-3p_chr1(-)_chr9(+)_t_0_-2_nont_0_+1_G	hsa-miR-125a-5p_chr19(+)_t_0_-3_nont_0_+1_G	tDR-1:29-Glu-TTC-1-U29G
Combination 7983	100	50	75.82	77.27	100	26.67	78.15	80	1	0.36	0.71	0.71	100	50	92	100	100	29	67	69	mirna_20	mirna_9	trna_17	hsa-miR-7-5p_chr9(-)_chr15(+)_chr19(+)_t_0_-2_nont_0_+1_G	hsa-miR-148b-3p_chr12(+)_t_0_-1_nont_0_+1_G	tDR-1:29-Glu-TTC-1-U29G
Combination 8057	95.45	50	74.38	72.73	96.15	28.57	76.12	76.73	0.95	0.31	0.68	0.68	100	40	84	86	100	30	69	69	mirna_20	trna_11	trna_17	hsa-miR-7-5p_chr9(-)_chr15(+)_chr19(+)_t_0_-2_nont_0_+1_G	tDR-13:33-Glu-CTC-1-M2-U21G	tDR-1:29-Glu-TTC-1-U29G
Combination 8734	90.91	50	71.96	72.73	94.12	26.32	72.9	73.5	0.9	0.17	0.65	0.67	100	33	79	80	94	30	68	69	mirna_4	trna_11	trna_18	hsa-miR-101-3p_chr1(-)_chr9(+)_t_0_-2_nont_0_+1_G	tDR-13:33-Glu-CTC-1-M2-U21G	tDR-1:32-Glu-TTC-1-U32G
Combination 2538	95.45	50	77.51	77.27	96.88	35.88	77.3	77.5	0.94	0.29	0.69	0.71	100	29	77	78	100	44	78	78	mirna_11	mirna_17	trna_18	hsa-miR-218-5p_chr5(-)_chr4(+)_t_0_-1_nont_0_+1_G	hsa-miR-30a-5p_nont_0_+2_CG	tDR-1:32-Glu-TTC-1-U32G
Combination 10004	95.45	50	72.15	72.73	95.83	26.47	70.36	79.17	0.95	0.29	0.7	0.7	100	100	100	100	92	27	58	58	mirna_9	trna_11	trna_18	hsa-miR-148b-3p_chr12(+)_t_0_-1_nont_0_+1_G	tDR-13:33-Glu-CTC-1-M2-U21G	tDR-1:32-Glu-TTC-1-U32G
Combination 8660	95.45	50	73.64	72.73	96.67	26.32	75.41	79.17	0.93	0.31	0.69	0.71	100	60	92	100	93	30	64	64	mirna_4	mirna_9	trna_18	hsa-miR-101-3p_chr1(-)_chr9(+)_t_0_-2_nont_0_+1_G	hsa-miR-148b-3p_chr12(+)_t_0_-1_nont_0_+1_G	tDR-1:32-Glu-TTC-1-U32G
Combination 10699	95.45	50	74.66	77.27	96.88	35.47	74.48	75.64	0.93	0.2	0.66	0.67	100	25	76	76	100	40	74	75	trna_11	trna_14	trna_18	tDR-13:33-Glu-CTC-1-M2-U21G	tDR-13:35-His-GTG-1-U23G	tDR-1:32-Glu-TTC-1-U32G
Combination 9236	90.91	50	70.78	72.73	93.33	26.47	69.42	76.92	0.93	0.29	0.68	0.7	100	75	96	100	92	25	58	58	mirna_6	mirna_9	trna_18	hsa-miR-125a-5p_chr19(+)_t_0_-3_nont_0_+1_G	hsa-miR-148b-3p_chr12(+)_t_0_-1_nont_0_+1_G	tDR-1:32-Glu-TTC-1-U32G
Combination 6765	95.45	50	76.12	77.27	95	36.32	77.12	77.5	0.95	0.17	0.68	0.7	100	25	81	83	100	38	74	75	mirna_18	mirna_9	trna_18	hsa-miR-30d-5p_nont_0_+2_CG	hsa-miR-148b-3p_chr12(+)_t_0_-1_nont_0_+1_G	tDR-1:32-Glu-TTC-1-U32G
Combination 9310	95.45	50	74.61	72.73	96.67	32.48	74.98	75.71	0.95	0.25	0.66	0.67	100	20	77	78	100	30	73	73	mirna_6	trna_11	trna_18	hsa-miR-125a-5p_chr19(+)_t_0_-3_nont_0_+1_G	tDR-13:33-Glu-CTC-1-M2-U21G	tDR-1:32-Glu-TTC-1-U32G
Combination 6045	95.45	50	74.68	72.73	96.67	26.47	77.14	79.44	0.95	0.31	0.7	0.7	100	50	92	100	93	25	66	67	mirna_17	mirna_18	trna_18	hsa-miR-30a-5p_nont_0_+2_CG	hsa-miR-30d-5p_nont_0_+2_CG	tDR-1:32-Glu-TTC-1-U32G
Combination 8594	95.45	50	72.15	72.73	96.67	26.67	73.59	77.78	0.93	0.27	0.68	0.7	100	60	92	100	93	10	62	62	mirna_4	mirna_6	trna_18	hsa-miR-101-3p_chr1(-)_chr9(+)_t_0_-2_nont_0_+1_G	hsa-miR-125a-5p_chr19(+)_t_0_-3_nont_0_+1_G	tDR-1:32-Glu-TTC-1-U32G
mirna_20	100	50	71.69	72.73	100	26.32	73.13	76.67	1	0.33	0.68	0.67	100	60	92	100	100	27	61	62	mirna_20			hsa-miR-7-5p_chr9(-)_chr15(+)_chr19(+)_t_0_-2_nont_0_+1_G
trna_15	95.45	50	75.87	77.27	95.45	31.62	72.75	73.96	0.95	0.2	0.64	0.67	100	20	68	67	100	43	80	80	trna_15			tDR-12:33-Gly-CCC-1-M6-U21G

## Sheet: CC_Stage_3
name	max_acc	min_acc	avg_acc	median_acc	max_auc	min_auc	avg_auc	median_auc	max_F1	min_F1	avg_F1	median_F1	max_sen	min_sen	avg_sen	median_sen	max_spec	min_spec	avg_spec	median_spec	markers1	markers2	markers3	names1	names2	names3
Combination 4101	100	77.27	91.14	90.91	100	80.77	93.33	93.33	1	0.57	0.88	0.89	100	100	100	100	100	62	87	87	mirna_13	mirna_8	trna_2	hsa-miR-22-3p_nont_0_+3_AGA	hsa-miR-128-3p_chr2(+)_chr3(+)_t_0_-1_nont_0_+1_G	tDR-1:34-Gly-GCC-2-M3-U16A
Combination 3897	100	77.27	92.5	90.91	100	80.77	94.34	94.12	1	0.67	0.9	0.9	100	100	100	100	100	62	89	88	mirna_13	mirna_19	trna_2	hsa-miR-22-3p_nont_0_+3_AGA	hsa-miR-9-5p_chr5(-)_chr1(-)_chr15(+)_t_0_-1_nont_0_+1_G	tDR-1:34-Gly-GCC-2-M3-U16A
Combination 9910	100	77.27	90.95	90.91	100	82.14	93.19	93.33	1	0.57	0.88	0.88	100	100	100	100	100	64	86	87	mirna_8	trna_2	trna_7	hsa-miR-128-3p_chr2(+)_chr3(+)_t_0_-1_nont_0_+1_G	tDR-1:34-Gly-GCC-2-M3-U16A	tDR-1:23-Val-AAC-1-M8-G12U
Combination 4062	100	77.27	93.43	95.45	100	75	93.79	94.12	1	0.57	0.9	0.91	100	50	95	100	100	69	93	93	mirna_13	mirna_6	trna_7	hsa-miR-22-3p_nont_0_+3_AGA	hsa-miR-125b-5p_chr11(-)_chr21(+)_t_0_-1_nont_0_+1_G	tDR-1:23-Val-AAC-1-M8-G12U
Combination 3991	100	77.27	91.91	90.91	100	71.18	91.6	91.67	1	0.5	0.88	0.89	100	50	91	90	100	73	92	93	mirna_13	mirna_4	mirna_6	hsa-miR-22-3p_nont_0_+3_AGA	hsa-miR-10b-5p_chr2(+)_t_0_-2_nont_0_+1_G	hsa-miR-125b-5p_chr11(-)_chr21(+)_t_0_-1_nont_0_+1_G
Combination 3881	100	77.27	92.25	90.91	100	72.5	92.91	93.75	1	0.5	0.89	0.89	100	50	95	100	100	69	91	92	mirna_13	mirna_19	mirna_6	hsa-miR-22-3p_nont_0_+3_AGA	hsa-miR-9-5p_chr5(-)_chr1(-)_chr15(+)_t_0_-1_nont_0_+1_G	hsa-miR-125b-5p_chr11(-)_chr21(+)_t_0_-1_nont_0_+1_G
Combination 3892	100	77.27	90.95	90.91	100	76.39	92.15	92.86	1	0.55	0.87	0.88	100	75	96	100	100	67	88	88	mirna_13	mirna_19	trna_15	hsa-miR-22-3p_nont_0_+3_AGA	hsa-miR-9-5p_chr5(-)_chr1(-)_chr15(+)_t_0_-1_nont_0_+1_G	tDR-1:33-Glu-CTC-1-M2-U16A
Combination 7915	100	77.27	92.67	90.91	100	79.06	93.46	93.75	1	0.6	0.89	0.9	100	75	96	100	100	69	91	92	mirna_20	mirna_6	trna_15	hsa-miR-99a-5p_chr21(+)_t_0_-3_nont_0_+2_AG	hsa-miR-125b-5p_chr11(-)_chr21(+)_t_0_-1_nont_0_+1_G	tDR-1:33-Glu-CTC-1-M2-U16A
Combination 8815	100	77.27	92.11	90.91	100	28.57	89.07	89.52	1	0.5	0.87	0.88	100	33	81	80	100	90	98	100	mirna_4	trna_17	trna_18	hsa-miR-10b-5p_chr2(+)_t_0_-2_nont_0_+1_G	tDR-1:33-Glu-CTC-1-M2-U20G	tDR-1:32-Glu-CTC-1-M2-G22C
Combination 9369	100	77.27	91.09	90.91	100	40.28	90.07	90.18	1	0.33	0.86	0.88	100	25	87	88	100	70	93	93	mirna_6	trna_15	trna_19	hsa-miR-125b-5p_chr11(-)_chr21(+)_t_0_-1_nont_0_+1_G	tDR-1:33-Glu-CTC-1-M2-U16A	tDR-1:31-Glu-CTC-1-M2-G29A
Combination 3886	100	72.73	89.94	90.91	100	80	92.39	92.86	1	0.6	0.87	0.88	100	100	100	100	100	60	85	86	mirna_13	mirna_19	trna_1	hsa-miR-22-3p_nont_0_+3_AGA	hsa-miR-9-5p_chr5(-)_chr1(-)_chr15(+)_t_0_-1_nont_0_+1_G	tDR-3:32-His-GTG-1-G4U
Combination 7241	100	72.73	89.91	90.91	100	76.19	91.35	91.99	1	0.57	0.86	0.88	100	67	96	100	100	64	87	88	mirna_19	trna_1	trna_2	hsa-miR-9-5p_chr5(-)_chr1(-)_chr15(+)_t_0_-1_nont_0_+1_G	tDR-3:32-His-GTG-1-G4U	tDR-1:34-Gly-GCC-2-M3-U16A
Combination 9761	100	72.73	91.36	90.91	100	80	93.45	93.33	1	0.62	0.88	0.89	100	100	100	100	100	60	87	87	mirna_8	trna_1	trna_2	hsa-miR-128-3p_chr2(+)_chr3(+)_t_0_-1_nont_0_+1_G	tDR-3:32-His-GTG-1-G4U	tDR-1:34-Gly-GCC-2-M3-U16A
Combination 9887	100	72.73	88.74	90.91	100	75	91.53	92.31	1	0.5	0.85	0.86	100	100	100	100	100	50	83	85	mirna_8	trna_18	trna_2	hsa-miR-128-3p_chr2(+)_chr3(+)_t_0_-1_nont_0_+1_G	tDR-1:32-Glu-CTC-1-M2-G22C	tDR-1:34-Gly-GCC-2-M3-U16A
Combination 11264	100	72.73	87.96	86.36	100	27.78	84.31	85.04	1	0.33	0.8	0.82	100	29	76	78	100	77	94	94	trna_17	trna_18	trna_3	tDR-1:33-Glu-CTC-1-M2-U20G	tDR-1:32-Glu-CTC-1-M2-G22C	tDR-1:25-Ala-AGC-11-G4U
Combination 9906	100	72.73	89.77	90.91	100	75	91.44	92.31	1	0.57	0.86	0.86	100	75	97	100	100	50	86	87	mirna_8	trna_2	trna_3	hsa-miR-128-3p_chr2(+)_chr3(+)_t_0_-1_nont_0_+1_G	tDR-1:34-Gly-GCC-2-M3-U16A	tDR-1:25-Ala-AGC-11-G4U
Combination 4103	100	72.73	88.27	86.36	100	74.17	90.17	90.62	1	0.5	0.84	0.86	100	75	96	100	100	58	84	86	mirna_13	mirna_8	trna_3	hsa-miR-22-3p_nont_0_+3_AGA	hsa-miR-128-3p_chr2(+)_chr3(+)_t_0_-1_nont_0_+1_G	tDR-1:25-Ala-AGC-11-G4U
Combination 4058	100	72.73	90.8	90.91	100	66.67	90.9	90.91	1	0.4	0.86	0.88	100	50	91	90	100	67	90	92	mirna_13	mirna_6	trna_3	hsa-miR-22-3p_nont_0_+3_AGA	hsa-miR-125b-5p_chr11(-)_chr21(+)_t_0_-1_nont_0_+1_G	tDR-1:25-Ala-AGC-11-G4U
Combination 9395	100	72.73	88.68	90.91	100	75	91.44	91.67	1	0.55	0.85	0.86	100	100	100	100	100	50	83	83	mirna_6	trna_17	trna_3	hsa-miR-125b-5p_chr11(-)_chr21(+)_t_0_-1_nont_0_+1_G	tDR-1:33-Glu-CTC-1-M2-U20G	tDR-1:25-Ala-AGC-11-G4U
Combination 3899	100	72.73	89.71	90.91	100	76.04	91.2	91.67	1	0.55	0.86	0.86	100	75	96	100	100	62	87	87	mirna_13	mirna_19	trna_3	hsa-miR-22-3p_nont_0_+3_AGA	hsa-miR-9-5p_chr5(-)_chr1(-)_chr15(+)_t_0_-1_nont_0_+1_G	tDR-1:25-Ala-AGC-11-G4U
Combination 9414	100	72.73	89.67	90.91	100	73.61	91.28	92.31	1	0.5	0.86	0.86	100	75	96	100	100	60	86	87	mirna_6	trna_19	trna_3	hsa-miR-125b-5p_chr11(-)_chr21(+)_t_0_-1_nont_0_+1_G	tDR-1:31-Glu-CTC-1-M2-G29A	tDR-1:25-Ala-AGC-11-G4U
Combination 9422	100	72.73	88.53	90.91	100	71.18	89.52	90.18	1	0.5	0.84	0.84	100	60	93	100	100	60	86	87	mirna_6	trna_2	trna_3	hsa-miR-125b-5p_chr11(-)_chr21(+)_t_0_-1_nont_0_+1_G	tDR-1:34-Gly-GCC-2-M3-U16A	tDR-1:25-Ala-AGC-11-G4U
Combination 3987	100	72.73	89.16	90.91	100	38.6	89.34	90.18	1	0.33	0.84	0.86	100	33	90	89	100	62	88	88	mirna_13	mirna_3	trna_7	hsa-miR-22-3p_nont_0_+3_AGA	hsa-miR-10a-5p_chr17(-)_t_0_-2_nont_0_+1_G	tDR-1:23-Val-AAC-1-M8-G12U
Combination 9977	100	72.73	87.84	86.36	100	31.9	86.71	86.67	1	0.33	0.82	0.82	100	40	84	86	100	67	90	92	mirna_9	trna_1	trna_7	hsa-miR-148a-3p_chr7(-)_t_0_-1_nont_0_+1_G	tDR-3:32-His-GTG-1-G4U	tDR-1:23-Val-AAC-1-M8-G12U
Combination 4107	100	72.73	89.4	90.91	100	68.24	89.81	90.18	1	0.44	0.85	0.86	100	50	91	90	100	62	88	88	mirna_13	mirna_8	trna_7	hsa-miR-22-3p_nont_0_+3_AGA	hsa-miR-128-3p_chr2(+)_chr3(+)_t_0_-1_nont_0_+1_G	tDR-1:23-Val-AAC-1-M8-G12U
Combination 3879	100	72.73	90.95	90.91	100	80	93.16	93.33	1	0.6	0.88	0.89	100	100	100	100	100	60	86	87	mirna_13	mirna_19	mirna_4	hsa-miR-22-3p_nont_0_+3_AGA	hsa-miR-9-5p_chr5(-)_chr1(-)_chr15(+)_t_0_-1_nont_0_+1_G	hsa-miR-10b-5p_chr2(+)_t_0_-2_nont_0_+1_G
Combination 3851	100	72.73	90.81	90.91	100	30	88.73	89.52	1	0.29	0.85	0.86	100	25	83	83	100	77	95	94	mirna_13	mirna_18	mirna_6	hsa-miR-22-3p_nont_0_+3_AGA	hsa-miR-889-3p_chr14(+)_t_0_-1_nont_0_+1_G	hsa-miR-125b-5p_chr11(-)_chr21(+)_t_0_-1_nont_0_+1_G
Combination 3853	100	72.73	87.83	86.36	100	28.57	86.51	86.61	1	0.5	0.81	0.82	100	43	83	83	100	69	90	92	mirna_13	mirna_18	mirna_8	hsa-miR-22-3p_nont_0_+3_AGA	hsa-miR-889-3p_chr14(+)_t_0_-1_nont_0_+1_G	hsa-miR-128-3p_chr2(+)_chr3(+)_t_0_-1_nont_0_+1_G
Combination 3845	100	72.73	89.53	90.91	100	75	92.09	92.31	1	0.55	0.86	0.86	100	100	100	100	100	50	84	85	mirna_13	mirna_18	mirna_19	hsa-miR-22-3p_nont_0_+3_AGA	hsa-miR-889-3p_chr14(+)_t_0_-1_nont_0_+1_G	hsa-miR-9-5p_chr5(-)_chr1(-)_chr15(+)_t_0_-1_nont_0_+1_G
Combination 4049	100	72.73	92.17	90.91	100	72.5	92.85	93.33	1	0.5	0.89	0.89	100	50	95	100	100	67	91	92	mirna_13	mirna_6	trna_13	hsa-miR-22-3p_nont_0_+3_AGA	hsa-miR-125b-5p_chr11(-)_chr21(+)_t_0_-1_nont_0_+1_G	tDR-1:29-Glu-CTC-1-M2-U16A
Combination 3893	100	72.73	89.71	90.91	100	76.04	91.2	91.67	1	0.55	0.86	0.86	100	75	96	100	100	62	87	87	mirna_13	mirna_19	trna_16	hsa-miR-22-3p_nont_0_+3_AGA	hsa-miR-9-5p_chr5(-)_chr1(-)_chr15(+)_t_0_-1_nont_0_+1_G	tDR-1:34-Glu-CTC-1-M2-U16A
Combination 8268	100	72.73	88.48	90.91	100	67.5	90.08	90.6	1	0.33	0.84	0.84	100	50	95	100	100	60	85	86	mirna_3	mirna_6	trna_17	hsa-miR-10a-5p_chr17(-)_t_0_-2_nont_0_+1_G	hsa-miR-125b-5p_chr11(-)_chr21(+)_t_0_-1_nont_0_+1_G	tDR-1:33-Glu-CTC-1-M2-U20G
Combination 7133	100	72.73	88.19	86.36	100	70	88.95	90	1	0.4	0.83	0.83	100	50	91	90	100	64	87	87	mirna_19	mirna_6	trna_17	hsa-miR-9-5p_chr5(-)_chr1(-)_chr15(+)_t_0_-1_nont_0_+1_G	hsa-miR-125b-5p_chr11(-)_chr21(+)_t_0_-1_nont_0_+1_G	tDR-1:33-Glu-CTC-1-M2-U20G
Combination 3894	100	72.73	89.94	90.91	100	80	92.39	92.86	1	0.6	0.87	0.88	100	100	100	100	100	60	85	86	mirna_13	mirna_19	trna_17	hsa-miR-22-3p_nont_0_+3_AGA	hsa-miR-9-5p_chr5(-)_chr1(-)_chr15(+)_t_0_-1_nont_0_+1_G	tDR-1:33-Glu-CTC-1-M2-U20G
Combination 8373	100	72.73	88.34	90.91	100	72.38	89.12	90	1	0.44	0.83	0.84	100	60	92	90	100	60	87	87	mirna_3	trna_1	trna_17	hsa-miR-10a-5p_chr17(-)_t_0_-2_nont_0_+1_G	tDR-3:32-His-GTG-1-G4U	tDR-1:33-Glu-CTC-1-M2-U20G
Combination 9367	100	72.73	89.79	90.91	100	32.94	89.05	89.52	1	0.4	0.84	0.86	100	40	87	88	100	69	91	92	mirna_6	trna_15	trna_17	hsa-miR-125b-5p_chr11(-)_chr21(+)_t_0_-1_nont_0_+1_G	tDR-1:33-Glu-CTC-1-M2-U16A	tDR-1:33-Glu-CTC-1-M2-U20G
Combination 3895	100	72.73	89.71	90.91	100	76.04	91.2	91.67	1	0.55	0.86	0.86	100	75	96	100	100	62	87	87	mirna_13	mirna_19	trna_18	hsa-miR-22-3p_nont_0_+3_AGA	hsa-miR-9-5p_chr5(-)_chr1(-)_chr15(+)_t_0_-1_nont_0_+1_G	tDR-1:32-Glu-CTC-1-M2-G22C
Combination 10960	100	72.73	89.36	90.91	100	27.78	83.79	85.71	1	0.25	0.81	0.83	100	17	72	75	100	90	98	100	trna_13	trna_17	trna_18	tDR-1:29-Glu-CTC-1-M2-U16A	tDR-1:33-Glu-CTC-1-M2-U20G	tDR-1:32-Glu-CTC-1-M2-G22C
Combination 3769	100	72.73	90.88	90.91	100	70	91.05	91.67	1	0.4	0.87	0.88	100	50	92	90	100	69	91	92	mirna_13	mirna_15	trna_18	hsa-miR-22-3p_nont_0_+3_AGA	hsa-miR-381-3p_chr14(+)_t_0_-1_nont_0_+1_G	tDR-1:32-Glu-CTC-1-M2-G22C
Combination 3760	100	68.18	88.36	86.36	100	76.67	91.22	91.67	1	0.5	0.85	0.86	100	100	100	100	100	53	82	83	mirna_13	mirna_15	trna_1	hsa-miR-22-3p_nont_0_+3_AGA	hsa-miR-381-3p_chr14(+)_t_0_-1_nont_0_+1_G	tDR-3:32-His-GTG-1-G4U
Combination 3970	100	68.18	89.57	90.91	100	70	90.89	90.91	1	0.4	0.85	0.86	100	50	95	100	100	60	87	87	mirna_13	mirna_3	trna_1	hsa-miR-22-3p_nont_0_+3_AGA	hsa-miR-10a-5p_chr17(-)_t_0_-2_nont_0_+1_G	tDR-3:32-His-GTG-1-G4U
Combination 5257	100	68.18	86.06	86.36	100	26.92	89.42	90	1	0.44	0.82	0.82	100	100	100	100	100	46	79	80	mirna_15	mirna_8	trna_2	hsa-miR-381-3p_chr14(+)_t_0_-1_nont_0_+1_G	hsa-miR-128-3p_chr2(+)_chr3(+)_t_0_-1_nont_0_+1_G	tDR-1:34-Gly-GCC-2-M3-U16A
Combination 10097	100	68.18	87.09	86.36	100	28.57	85.51	85.71	1	0.22	0.8	0.8	100	25	81	83	100	69	90	92	mirna_9	trna_18	trna_2	hsa-miR-148a-3p_chr7(-)_t_0_-1_nont_0_+1_G	tDR-1:32-Glu-CTC-1-M2-G22C	tDR-1:34-Gly-GCC-2-M3-U16A
Combination 9866	100	68.18	86	86.36	100	75	89.44	90	1	0.5	0.82	0.82	100	100	100	100	100	50	79	80	mirna_8	trna_16	trna_2	hsa-miR-128-3p_chr2(+)_chr3(+)_t_0_-1_nont_0_+1_G	tDR-1:34-Glu-CTC-1-M2-U16A	tDR-1:34-Gly-GCC-2-M3-U16A
Combination 9370	100	68.18	88.53	90.91	100	66.67	89.06	90	1	0.4	0.84	0.84	100	50	91	90	100	50	87	88	mirna_6	trna_15	trna_2	hsa-miR-125b-5p_chr11(-)_chr21(+)_t_0_-1_nont_0_+1_G	tDR-1:33-Glu-CTC-1-M2-U16A	tDR-1:34-Gly-GCC-2-M3-U16A
Combination 9854	100	68.18	85.04	86.36	100	27.27	88.61	88.46	1	0.4	0.81	0.82	100	100	100	100	100	45	77	77	mirna_8	trna_15	trna_2	hsa-miR-128-3p_chr2(+)_chr3(+)_t_0_-1_nont_0_+1_G	tDR-1:33-Glu-CTC-1-M2-U16A	tDR-1:34-Gly-GCC-2-M3-U16A
Combination 5317	100	68.18	86.02	86.36	100	34.17	88.36	89.29	1	0.46	0.82	0.82	100	67	96	100	100	40	81	81	mirna_15	trna_1	trna_2	hsa-miR-381-3p_chr14(+)_t_0_-1_nont_0_+1_G	tDR-3:32-His-GTG-1-G4U	tDR-1:34-Gly-GCC-2-M3-U16A
Combination 4056	100	68.18	89.67	90.91	100	66.67	90.06	90.6	1	0.4	0.85	0.86	100	50	91	90	100	60	89	88	mirna_13	mirna_6	trna_2	hsa-miR-22-3p_nont_0_+3_AGA	hsa-miR-125b-5p_chr11(-)_chr21(+)_t_0_-1_nont_0_+1_G	tDR-1:34-Gly-GCC-2-M3-U16A
Combination 8701	100	68.18	86.05	86.36	100	70.83	88.57	89.29	1	0.44	0.82	0.82	100	75	96	100	100	50	81	81	mirna_4	trna_1	trna_2	hsa-miR-10b-5p_chr2(+)_t_0_-2_nont_0_+1_G	tDR-3:32-His-GTG-1-G4U	tDR-1:34-Gly-GCC-2-M3-U16A
Combination 9217	100	68.18	87.01	86.36	100	72.35	89.05	89.52	1	0.44	0.83	0.82	100	67	95	100	100	55	83	83	mirna_6	mirna_8	trna_2	hsa-miR-125b-5p_chr11(-)_chr21(+)_t_0_-1_nont_0_+1_G	hsa-miR-128-3p_chr2(+)_chr3(+)_t_0_-1_nont_0_+1_G	tDR-1:34-Gly-GCC-2-M3-U16A
Combination 7061	100	68.18	86.04	86.36	100	69.05	87.54	87.5	1	0.5	0.81	0.8	100	67	92	100	100	54	83	83	mirna_19	mirna_3	trna_2	hsa-miR-9-5p_chr5(-)_chr1(-)_chr15(+)_t_0_-1_nont_0_+1_G	hsa-miR-10a-5p_chr17(-)_t_0_-2_nont_0_+1_G	tDR-1:34-Gly-GCC-2-M3-U16A
Combination 3981	100	68.18	89.81	90.91	100	76.67	92.29	92.86	1	0.55	0.86	0.88	100	100	100	100	100	53	85	86	mirna_13	mirna_3	trna_2	hsa-miR-22-3p_nont_0_+3_AGA	hsa-miR-10a-5p_chr17(-)_t_0_-2_nont_0_+1_G	tDR-1:34-Gly-GCC-2-M3-U16A
Combination 7181	100	68.18	86.09	86.36	100	75	89.51	89.29	1	0.44	0.82	0.82	100	100	100	100	100	50	79	79	mirna_19	mirna_8	trna_2	hsa-miR-9-5p_chr5(-)_chr1(-)_chr15(+)_t_0_-1_nont_0_+1_G	hsa-miR-128-3p_chr2(+)_chr3(+)_t_0_-1_nont_0_+1_G	tDR-1:34-Gly-GCC-2-M3-U16A
Combination 10991	100	68.18	87.03	86.36	100	32.94	85.44	86.19	1	0.4	0.8	0.82	100	40	81	83	100	67	90	92	trna_13	trna_2	trna_3	tDR-1:29-Glu-CTC-1-M2-U16A	tDR-1:34-Gly-GCC-2-M3-U16A	tDR-1:25-Ala-AGC-11-G4U
Combination 5385	100	68.18	89.23	90.91	100	30	86.78	87.28	1	0.44	0.83	0.83	100	40	80	80	100	77	94	93	mirna_15	trna_13	trna_3	hsa-miR-381-3p_chr14(+)_t_0_-1_nont_0_+1_G	tDR-1:29-Glu-CTC-1-M2-U16A	tDR-1:25-Ala-AGC-11-G4U
Combination 8382	100	68.18	88.48	90.91	100	26.92	91.22	91.67	1	0.44	0.85	0.86	100	100	100	100	100	46	83	83	mirna_3	trna_1	trna_7	hsa-miR-10a-5p_chr17(-)_t_0_-2_nont_0_+1_G	tDR-3:32-His-GTG-1-G4U	tDR-1:23-Val-AAC-1-M8-G12U
Combination 8812	100	68.18	83.01	81.82	100	26.92	85.34	86.11	1	0.4	0.78	0.78	100	60	93	100	100	46	78	79	mirna_4	trna_16	trna_7	hsa-miR-10b-5p_chr2(+)_t_0_-2_nont_0_+1_G	tDR-1:34-Glu-CTC-1-M2-U16A	tDR-1:23-Val-AAC-1-M8-G12U
Combination 9439	100	68.18	84.42	86.36	100	70.83	87.09	87.5	1	0.46	0.8	0.8	100	75	96	100	100	50	79	79	mirna_6	trna_3	trna_7	hsa-miR-125b-5p_chr11(-)_chr21(+)_t_0_-1_nont_0_+1_G	tDR-1:25-Ala-AGC-11-G4U	tDR-1:23-Val-AAC-1-M8-G12U
Combination 8800	100	68.18	86.73	86.36	100	28.57	84.86	85.42	1	0.44	0.8	0.8	100	33	81	80	100	70	90	92	mirna_4	trna_15	trna_7	hsa-miR-10b-5p_chr2(+)_t_0_-2_nont_0_+1_G	tDR-1:33-Glu-CTC-1-M2-U16A	tDR-1:23-Val-AAC-1-M8-G12U
Combination 11147	100	68.18	86.54	86.36	100	27.78	79.37	82.38	1	0.25	0.76	0.77	100	14	68	67	100	83	96	94	trna_15	trna_18	trna_7	tDR-1:33-Glu-CTC-1-M2-U16A	tDR-1:32-Glu-CTC-1-M2-G22C	tDR-1:23-Val-AAC-1-M8-G12U
Combination 8707	100	68.18	89.45	90.91	100	31.9	88.09	88.89	1	0.4	0.84	0.84	100	43	84	86	100	70	92	93	mirna_4	trna_1	trna_7	hsa-miR-10b-5p_chr2(+)_t_0_-2_nont_0_+1_G	tDR-3:32-His-GTG-1-G4U	tDR-1:23-Val-AAC-1-M8-G12U
Combination 9376	100	68.18	88.22	86.36	100	66.67	88.86	89.52	1	0.33	0.83	0.83	100	50	91	90	100	60	87	88	mirna_6	trna_15	trna_7	hsa-miR-125b-5p_chr11(-)_chr21(+)_t_0_-1_nont_0_+1_G	tDR-1:33-Glu-CTC-1-M2-U16A	tDR-1:23-Val-AAC-1-M8-G12U
Combination 8487	100	68.18	85.88	86.36	100	69.05	87.58	88.24	1	0.44	0.81	0.82	100	60	93	100	100	57	82	82	mirna_3	trna_16	trna_7	hsa-miR-10a-5p_chr17(-)_t_0_-2_nont_0_+1_G	tDR-1:34-Glu-CTC-1-M2-U16A	tDR-1:23-Val-AAC-1-M8-G12U
Combination 9388	100	68.18	83.18	81.82	100	26.92	86.96	87.5	1	0.44	0.79	0.8	100	100	100	100	100	40	75	75	mirna_6	trna_16	trna_7	hsa-miR-125b-5p_chr11(-)_chr21(+)_t_0_-1_nont_0_+1_G	tDR-1:34-Glu-CTC-1-M2-U16A	tDR-1:23-Val-AAC-1-M8-G12U
Combination 8525	100	68.18	85.83	86.36	100	26.92	88.32	88.46	1	0.44	0.81	0.82	100	67	96	100	100	46	81	81	mirna_3	trna_2	trna_7	hsa-miR-10a-5p_chr17(-)_t_0_-2_nont_0_+1_G	tDR-1:34-Gly-GCC-2-M3-U16A	tDR-1:23-Val-AAC-1-M8-G12U
Combination 8602	100	68.18	86.94	86.36	100	38.82	86.15	86.28	1	0.4	0.8	0.8	100	40	84	86	100	62	88	88	mirna_4	mirna_6	trna_7	hsa-miR-10b-5p_chr2(+)_t_0_-2_nont_0_+1_G	hsa-miR-125b-5p_chr11(-)_chr21(+)_t_0_-1_nont_0_+1_G	tDR-1:23-Val-AAC-1-M8-G12U
Combination 5449	100	68.18	87.52	86.36	100	41.23	86.41	86.19	1	0.29	0.81	0.82	100	33	83	83	100	69	90	92	mirna_15	trna_18	trna_7	hsa-miR-381-3p_chr14(+)_t_0_-1_nont_0_+1_G	tDR-1:32-Glu-CTC-1-M2-G22C	tDR-1:23-Val-AAC-1-M8-G12U
Combination 9418	100	68.18	85.55	86.36	100	43.86	86.91	87.5	1	0.25	0.8	0.82	100	33	91	90	100	50	83	82	mirna_6	trna_19	trna_7	hsa-miR-125b-5p_chr11(-)_chr21(+)_t_0_-1_nont_0_+1_G	tDR-1:31-Glu-CTC-1-M2-G29A	tDR-1:23-Val-AAC-1-M8-G12U
Combination 9818	100	68.18	85.49	86.36	100	65.29	86.95	87.06	1	0.4	0.8	0.8	100	50	92	91	100	50	82	82	mirna_8	trna_12	trna_7	hsa-miR-128-3p_chr2(+)_chr3(+)_t_0_-1_nont_0_+1_G	tDR-1:32-Glu-CTC-1-M2-G10C	tDR-1:23-Val-AAC-1-M8-G12U
Combination 6938	100	68.18	84.06	86.36	100	72.32	87.14	87.5	1	0.46	0.8	0.8	100	75	97	100	100	50	78	78	mirna_18	trna_18	trna_7	hsa-miR-889-3p_chr14(+)_t_0_-1_nont_0_+1_G	tDR-1:32-Glu-CTC-1-M2-G22C	tDR-1:23-Val-AAC-1-M8-G12U
Combination 3878	100	68.18	88.56	90.91	100	72.86	90.33	90.62	1	0.55	0.85	0.86	100	75	96	100	100	60	85	86	mirna_13	mirna_19	mirna_3	hsa-miR-22-3p_nont_0_+3_AGA	hsa-miR-9-5p_chr5(-)_chr1(-)_chr15(+)_t_0_-1_nont_0_+1_G	hsa-miR-10a-5p_chr17(-)_t_0_-2_nont_0_+1_G
Combination 3755	100	68.18	88.37	90.91	100	66.67	89.08	90	1	0.4	0.83	0.84	100	50	91	90	100	60	87	87	mirna_13	mirna_15	mirna_6	hsa-miR-22-3p_nont_0_+3_AGA	hsa-miR-381-3p_chr14(+)_t_0_-1_nont_0_+1_G	hsa-miR-125b-5p_chr11(-)_chr21(+)_t_0_-1_nont_0_+1_G
Combination 3965	100	68.18	89.67	90.91	100	66.67	90.06	90.6	1	0.4	0.85	0.86	100	50	91	90	100	60	89	88	mirna_13	mirna_3	mirna_6	hsa-miR-22-3p_nont_0_+3_AGA	hsa-miR-10a-5p_chr17(-)_t_0_-2_nont_0_+1_G	hsa-miR-125b-5p_chr11(-)_chr21(+)_t_0_-1_nont_0_+1_G
Combination 3883	100	68.18	88.73	90.91	100	76.67	91.47	91.67	1	0.57	0.85	0.86	100	100	100	100	100	53	83	83	mirna_13	mirna_19	mirna_8	hsa-miR-22-3p_nont_0_+3_AGA	hsa-miR-9-5p_chr5(-)_chr1(-)_chr15(+)_t_0_-1_nont_0_+1_G	hsa-miR-128-3p_chr2(+)_chr3(+)_t_0_-1_nont_0_+1_G
Combination 4042	100	68.18	88.35	90.91	100	67.5	89.97	90.6	1	0.33	0.84	0.84	100	50	95	100	100	57	85	86	mirna_13	mirna_6	mirna_8	hsa-miR-22-3p_nont_0_+3_AGA	hsa-miR-125b-5p_chr11(-)_chr21(+)_t_0_-1_nont_0_+1_G	hsa-miR-128-3p_chr2(+)_chr3(+)_t_0_-1_nont_0_+1_G
Combination 4043	100	68.18	89.57	90.91	100	70	90.89	90.91	1	0.4	0.85	0.86	100	50	95	100	100	60	87	87	mirna_13	mirna_6	mirna_9	hsa-miR-22-3p_nont_0_+3_AGA	hsa-miR-125b-5p_chr11(-)_chr21(+)_t_0_-1_nont_0_+1_G	hsa-miR-148a-3p_chr7(-)_t_0_-1_nont_0_+1_G
Combination 3884	100	68.18	87.17	86.36	100	76.67	90.29	90.62	1	0.55	0.84	0.84	100	100	100	100	100	53	81	81	mirna_13	mirna_19	mirna_9	hsa-miR-22-3p_nont_0_+3_AGA	hsa-miR-9-5p_chr5(-)_chr1(-)_chr15(+)_t_0_-1_nont_0_+1_G	hsa-miR-148a-3p_chr7(-)_t_0_-1_nont_0_+1_G
Combination 3749	100	68.18	88.4	86.36	100	76.92	91.25	91.18	1	0.55	0.85	0.86	100	100	100	100	100	54	83	82	mirna_13	mirna_15	mirna_19	hsa-miR-22-3p_nont_0_+3_AGA	hsa-miR-381-3p_chr14(+)_t_0_-1_nont_0_+1_G	hsa-miR-9-5p_chr5(-)_chr1(-)_chr15(+)_t_0_-1_nont_0_+1_G
Combination 4051	100	68.18	89.79	90.91	100	76.67	92.3	92.68	1	0.55	0.86	0.88	100	100	100	100	100	53	85	86	mirna_13	mirna_6	trna_15	hsa-miR-22-3p_nont_0_+3_AGA	hsa-miR-125b-5p_chr11(-)_chr21(+)_t_0_-1_nont_0_+1_G	tDR-1:33-Glu-CTC-1-M2-U16A
Combination 9807	100	68.18	86.29	86.36	100	68.24	87.94	88.5	1	0.4	0.81	0.82	100	60	93	100	100	57	83	83	mirna_8	trna_12	trna_15	hsa-miR-128-3p_chr2(+)_chr3(+)_t_0_-1_nont_0_+1_G	tDR-1:32-Glu-CTC-1-M2-G10C	tDR-1:33-Glu-CTC-1-M2-U16A
Combination 3766	100	68.18	89.57	90.91	100	70	90.89	90.91	1	0.4	0.85	0.86	100	50	95	100	100	60	87	87	mirna_13	mirna_15	trna_15	hsa-miR-22-3p_nont_0_+3_AGA	hsa-miR-381-3p_chr14(+)_t_0_-1_nont_0_+1_G	tDR-1:33-Glu-CTC-1-M2-U16A
Combination 7302	100	68.18	85.65	86.36	100	30	82.93	84.12	1	0.25	0.77	0.8	100	25	77	78	100	70	90	92	mirna_19	trna_13	trna_15	hsa-miR-9-5p_chr5(-)_chr1(-)_chr15(+)_t_0_-1_nont_0_+1_G	tDR-1:29-Glu-CTC-1-M2-U16A	tDR-1:33-Glu-CTC-1-M2-U16A
Combination 4052	100	68.18	89.57	90.91	100	70	90.89	90.91	1	0.4	0.85	0.86	100	50	95	100	100	60	87	87	mirna_13	mirna_6	trna_16	hsa-miR-22-3p_nont_0_+3_AGA	hsa-miR-125b-5p_chr11(-)_chr21(+)_t_0_-1_nont_0_+1_G	tDR-1:34-Glu-CTC-1-M2-U16A
Combination 7058	100	68.18	88.5	90.91	100	72.32	90.42	90.62	1	0.44	0.84	0.86	100	67	96	100	100	57	85	86	mirna_19	mirna_3	trna_17	hsa-miR-9-5p_chr5(-)_chr1(-)_chr15(+)_t_0_-1_nont_0_+1_G	hsa-miR-10a-5p_chr17(-)_t_0_-2_nont_0_+1_G	tDR-1:33-Glu-CTC-1-M2-U20G
Combination 9340	100	68.18	85.61	86.36	100	67.54	87	86.67	1	0.36	0.8	0.8	100	50	91	90	100	59	83	83	mirna_6	trna_13	trna_17	hsa-miR-125b-5p_chr11(-)_chr21(+)_t_0_-1_nont_0_+1_G	tDR-1:29-Glu-CTC-1-M2-U16A	tDR-1:33-Glu-CTC-1-M2-U20G
Combination 7343	100	68.18	85.9	86.36	100	46.49	86.67	86.67	1	0.22	0.8	0.81	100	33	89	89	100	57	84	86	mirna_19	trna_16	trna_17	hsa-miR-9-5p_chr5(-)_chr1(-)_chr15(+)_t_0_-1_nont_0_+1_G	tDR-1:34-Glu-CTC-1-M2-U16A	tDR-1:33-Glu-CTC-1-M2-U20G
Combination 5254	100	68.18	86.9	86.36	100	65	88.89	89.52	1	0.29	0.82	0.83	100	50	95	100	100	57	83	83	mirna_15	mirna_8	trna_17	hsa-miR-381-3p_chr14(+)_t_0_-1_nont_0_+1_G	hsa-miR-128-3p_chr2(+)_chr3(+)_t_0_-1_nont_0_+1_G	tDR-1:33-Glu-CTC-1-M2-U20G
Combination 8313	100	68.18	87.27	86.36	100	72.32	89.5	90	1	0.44	0.83	0.83	100	67	96	100	100	57	83	83	mirna_3	mirna_8	trna_17	hsa-miR-10a-5p_chr17(-)_t_0_-2_nont_0_+1_G	hsa-miR-128-3p_chr2(+)_chr3(+)_t_0_-1_nont_0_+1_G	tDR-1:33-Glu-CTC-1-M2-U20G
Combination 7238	100	68.18	87.33	86.36	100	68.24	88.51	89.29	1	0.44	0.82	0.83	100	60	92	100	100	60	85	86	mirna_19	trna_1	trna_17	hsa-miR-9-5p_chr5(-)_chr1(-)_chr15(+)_t_0_-1_nont_0_+1_G	tDR-3:32-His-GTG-1-G4U	tDR-1:33-Glu-CTC-1-M2-U20G
Combination 7331	100	68.18	85.8	86.36	100	67.71	86.51	86.75	1	0.4	0.8	0.81	100	57	89	88	100	57	84	86	mirna_19	trna_15	trna_17	hsa-miR-9-5p_chr5(-)_chr1(-)_chr15(+)_t_0_-1_nont_0_+1_G	tDR-1:33-Glu-CTC-1-M2-U16A	tDR-1:33-Glu-CTC-1-M2-U20G
Combination 9274	100	68.18	86.77	86.36	100	69.05	86.81	86.61	1	0.4	0.81	0.82	100	50	87	88	100	64	87	87	mirna_6	trna_1	trna_17	hsa-miR-125b-5p_chr11(-)_chr21(+)_t_0_-1_nont_0_+1_G	tDR-3:32-His-GTG-1-G4U	tDR-1:33-Glu-CTC-1-M2-U20G
Combination 9824	100	68.18	86.99	86.36	100	35.88	86.13	86.61	1	0.4	0.81	0.8	100	40	84	84	100	67	89	88	mirna_8	trna_13	trna_17	hsa-miR-128-3p_chr2(+)_chr3(+)_t_0_-1_nont_0_+1_G	tDR-1:29-Glu-CTC-1-M2-U16A	tDR-1:33-Glu-CTC-1-M2-U20G
Combination 4053	100	68.18	90.87	90.91	100	70	91.86	92.86	1	0.4	0.87	0.88	100	50	95	100	100	60	89	88	mirna_13	mirna_6	trna_17	hsa-miR-22-3p_nont_0_+3_AGA	hsa-miR-125b-5p_chr11(-)_chr21(+)_t_0_-1_nont_0_+1_G	tDR-1:33-Glu-CTC-1-M2-U20G
Combination 9214	100	68.18	85.7	86.36	100	65	87.99	88.5	1	0.29	0.81	0.82	100	50	95	100	100	53	81	81	mirna_6	mirna_8	trna_17	hsa-miR-125b-5p_chr11(-)_chr21(+)_t_0_-1_nont_0_+1_G	hsa-miR-128-3p_chr2(+)_chr3(+)_t_0_-1_nont_0_+1_G	tDR-1:33-Glu-CTC-1-M2-U20G
Combination 9758	100	68.18	85.82	86.36	100	75	89.28	90	1	0.5	0.82	0.82	100	100	100	100	100	50	79	80	mirna_8	trna_1	trna_17	hsa-miR-128-3p_chr2(+)_chr3(+)_t_0_-1_nont_0_+1_G	tDR-3:32-His-GTG-1-G4U	tDR-1:33-Glu-CTC-1-M2-U20G
Combination 8334	100	68.18	88.39	86.36	100	71.18	89.16	90	1	0.44	0.84	0.84	100	60	92	90	100	60	87	87	mirna_3	mirna_9	trna_17	hsa-miR-10a-5p_chr17(-)_t_0_-2_nont_0_+1_G	hsa-miR-148a-3p_chr7(-)_t_0_-1_nont_0_+1_G	tDR-1:33-Glu-CTC-1-M2-U20G
Combination 4098	100	68.18	88.33	90.91	100	67.5	89.93	90.6	1	0.33	0.84	0.84	100	50	95	100	100	57	85	86	mirna_13	mirna_8	trna_17	hsa-miR-22-3p_nont_0_+3_AGA	hsa-miR-128-3p_chr2(+)_chr3(+)_t_0_-1_nont_0_+1_G	tDR-1:33-Glu-CTC-1-M2-U20G
Combination 4120	100	68.18	89.57	90.91	100	76.67	92.12	92.86	1	0.55	0.86	0.86	100	100	100	100	100	53	84	86	mirna_13	mirna_9	trna_18	hsa-miR-22-3p_nont_0_+3_AGA	hsa-miR-148a-3p_chr7(-)_t_0_-1_nont_0_+1_G	tDR-1:32-Glu-CTC-1-M2-G22C
Combination 8490	100	68.18	87.32	86.36	100	71.18	88.68	89.52	1	0.44	0.83	0.83	100	60	93	100	100	58	85	86	mirna_3	trna_17	trna_18	hsa-miR-10a-5p_chr17(-)_t_0_-2_nont_0_+1_G	tDR-1:33-Glu-CTC-1-M2-U20G	tDR-1:32-Glu-CTC-1-M2-G22C
Combination 4054	100	68.18	89.56	90.91	100	63.89	89.99	90.6	1	0.4	0.85	0.86	100	50	91	90	100	57	89	89	mirna_13	mirna_6	trna_18	hsa-miR-22-3p_nont_0_+3_AGA	hsa-miR-125b-5p_chr11(-)_chr21(+)_t_0_-1_nont_0_+1_G	tDR-1:32-Glu-CTC-1-M2-G22C
Combination 9825	100	68.18	85.53	86.36	100	68.75	86.42	86.61	1	0.5	0.8	0.8	100	50	89	88	100	60	84	85	mirna_8	trna_13	trna_18	hsa-miR-128-3p_chr2(+)_chr3(+)_t_0_-1_nont_0_+1_G	tDR-1:29-Glu-CTC-1-M2-U16A	tDR-1:32-Glu-CTC-1-M2-G22C
Combination 6920	100	68.18	85.54	86.36	100	35.24	84.15	85.42	1	0.29	0.78	0.8	100	33	80	82	100	62	88	88	mirna_18	trna_17	trna_18	hsa-miR-889-3p_chr14(+)_t_0_-1_nont_0_+1_G	tDR-1:33-Glu-CTC-1-M2-U20G	tDR-1:32-Glu-CTC-1-M2-G22C
Combination 3865	100	68.18	86.62	86.36	100	75	89.9	90	1	0.5	0.83	0.83	100	100	100	100	100	50	80	80	mirna_13	mirna_18	trna_18	hsa-miR-22-3p_nont_0_+3_AGA	hsa-miR-889-3p_chr14(+)_t_0_-1_nont_0_+1_G	tDR-1:32-Glu-CTC-1-M2-G22C
Combination 4005	100	68.18	88.24	88.63	100	76.67	91.12	91.18	1	0.5	0.85	0.86	100	100	100	100	100	53	82	82	mirna_13	mirna_4	trna_18	hsa-miR-22-3p_nont_0_+3_AGA	hsa-miR-10b-5p_chr2(+)_t_0_-2_nont_0_+1_G	tDR-1:32-Glu-CTC-1-M2-G22C
Combination 9391	100	68.18	86.04	86.36	100	70.18	88.57	89.29	1	0.4	0.82	0.82	100	67	96	100	100	53	81	81	mirna_6	trna_17	trna_18	hsa-miR-125b-5p_chr11(-)_chr21(+)_t_0_-1_nont_0_+1_G	tDR-1:33-Glu-CTC-1-M2-U20G	tDR-1:32-Glu-CTC-1-M2-G22C
Combination 4099	100	68.18	89.33	90.91	100	65.29	89.76	90.18	1	0.4	0.85	0.86	100	50	91	90	100	64	88	88	mirna_13	mirna_8	trna_18	hsa-miR-22-3p_nont_0_+3_AGA	hsa-miR-128-3p_chr2(+)_chr3(+)_t_0_-1_nont_0_+1_G	tDR-1:32-Glu-CTC-1-M2-G22C
Combination 3979	100	68.18	87.04	86.36	100	27.27	90.12	90.62	1	0.55	0.83	0.84	100	100	100	100	100	45	80	81	mirna_13	mirna_3	trna_18	hsa-miR-22-3p_nont_0_+3_AGA	hsa-miR-10a-5p_chr17(-)_t_0_-2_nont_0_+1_G	tDR-1:32-Glu-CTC-1-M2-G22C
Combination 9341	100	68.18	86.94	86.36	100	32.94	87.28	87.28	1	0.29	0.81	0.82	100	33	89	88	100	57	86	87	mirna_6	trna_13	trna_18	hsa-miR-125b-5p_chr11(-)_chr21(+)_t_0_-1_nont_0_+1_G	tDR-1:29-Glu-CTC-1-M2-U16A	tDR-1:32-Glu-CTC-1-M2-G22C
Combination 4055	100	68.18	88.37	90.91	100	66.67	89.08	90	1	0.4	0.83	0.84	100	50	91	90	100	60	87	87	mirna_13	mirna_6	trna_19	hsa-miR-22-3p_nont_0_+3_AGA	hsa-miR-125b-5p_chr11(-)_chr21(+)_t_0_-1_nont_0_+1_G	tDR-1:31-Glu-CTC-1-M2-G29A
Combination 9853	100	68.18	86.29	86.36	100	68.24	87.94	88.5	1	0.4	0.81	0.82	100	60	93	100	100	57	83	83	mirna_8	trna_15	trna_19	hsa-miR-128-3p_chr2(+)_chr3(+)_t_0_-1_nont_0_+1_G	tDR-1:33-Glu-CTC-1-M2-U16A	tDR-1:31-Glu-CTC-1-M2-G29A
Combination 7023	100	63.64	83.02	81.82	100	64.17	84.11	85.02	1	0.29	0.77	0.78	100	50	88	88	100	50	80	80	mirna_19	mirna_20	trna_1	hsa-miR-9-5p_chr5(-)_chr1(-)_chr15(+)_t_0_-1_nont_0_+1_G	hsa-miR-99a-5p_chr21(+)_t_0_-3_nont_0_+2_AG	tDR-3:32-His-GTG-1-G4U
Combination 7954	100	63.64	81.82	81.82	100	26.67	85.36	86.67	1	0.44	0.78	0.78	100	100	100	100	100	40	73	73	mirna_20	mirna_8	trna_1	hsa-miR-99a-5p_chr21(+)_t_0_-3_nont_0_+2_AG	hsa-miR-128-3p_chr2(+)_chr3(+)_t_0_-1_nont_0_+1_G	tDR-3:32-His-GTG-1-G4U
Combination 3996	100	63.64	87.1	86.36	100	26.67	90.16	90.62	1	0.5	0.83	0.84	100	100	100	100	100	47	81	81	mirna_13	mirna_4	trna_1	hsa-miR-22-3p_nont_0_+3_AGA	hsa-miR-10b-5p_chr2(+)_t_0_-2_nont_0_+1_G	tDR-3:32-His-GTG-1-G4U
Combination 4045	100	63.64	89.43	90.91	100	69.52	90.78	90.83	1	0.4	0.85	0.86	100	50	95	100	100	53	87	87	mirna_13	mirna_6	trna_1	hsa-miR-22-3p_nont_0_+3_AGA	hsa-miR-125b-5p_chr11(-)_chr21(+)_t_0_-1_nont_0_+1_G	tDR-3:32-His-GTG-1-G4U
Combination 4090	100	63.64	86.81	86.36	100	65	88.81	89.52	1	0.29	0.82	0.82	100	50	95	100	100	53	83	83	mirna_13	mirna_8	trna_1	hsa-miR-22-3p_nont_0_+3_AGA	hsa-miR-128-3p_chr2(+)_chr3(+)_t_0_-1_nont_0_+1_G	tDR-3:32-His-GTG-1-G4U
Combination 4111	100	63.64	88.38	90.91	100	26.67	91.12	91.67	1	0.5	0.85	0.86	100	100	100	100	100	47	82	83	mirna_13	mirna_9	trna_1	hsa-miR-22-3p_nont_0_+3_AGA	hsa-miR-148a-3p_chr7(-)_t_0_-1_nont_0_+1_G	tDR-3:32-His-GTG-1-G4U
Combination 7860	100	63.64	83.06	81.82	100	26.67	86.83	87.5	1	0.43	0.79	0.8	100	100	100	100	100	45	74	75	mirna_20	mirna_4	trna_1	hsa-miR-99a-5p_chr21(+)_t_0_-3_nont_0_+2_AG	hsa-miR-10b-5p_chr2(+)_t_0_-2_nont_0_+1_G	tDR-3:32-His-GTG-1-G4U
Combination 4296	100	63.64	87.09	86.36	100	26.67	90.06	90.62	1	0.46	0.83	0.84	100	100	100	100	100	46	81	81	mirna_13	trna_19	trna_2	hsa-miR-22-3p_nont_0_+3_AGA	tDR-1:31-Glu-CTC-1-M2-G29A	tDR-1:34-Gly-GCC-2-M3-U16A
Combination 5053	95.45	63.64	83.18	81.82	97.06	65.29	85.37	85.97	0.96	0.44	0.78	0.78	100	60	92	100	100	50	79	79	mirna_15	mirna_19	trna_2	hsa-miR-381-3p_chr14(+)_t_0_-1_nont_0_+1_G	hsa-miR-9-5p_chr5(-)_chr1(-)_chr15(+)_t_0_-1_nont_0_+1_G	tDR-1:34-Gly-GCC-2-M3-U16A
Combination 8481	100	63.64	84.76	86.36	100	34.17	85.59	86.19	1	0.4	0.79	0.8	100	50	89	88	100	40	83	83	mirna_3	trna_16	trna_2	hsa-miR-10a-5p_chr17(-)_t_0_-2_nont_0_+1_G	tDR-1:34-Glu-CTC-1-M2-U16A	tDR-1:34-Gly-GCC-2-M3-U16A
Combination 6746	100	63.64	84.78	86.36	100	26.67	88.2	88.46	1	0.4	0.81	0.82	100	100	100	100	100	40	77	77	mirna_18	mirna_8	trna_2	hsa-miR-889-3p_chr14(+)_t_0_-1_nont_0_+1_G	hsa-miR-128-3p_chr2(+)_chr3(+)_t_0_-1_nont_0_+1_G	tDR-1:34-Gly-GCC-2-M3-U16A
Combination 9722	100	63.64	84.78	86.36	100	26.67	88.2	88.46	1	0.4	0.81	0.82	100	100	100	100	100	40	77	77	mirna_8	mirna_9	trna_2	hsa-miR-128-3p_chr2(+)_chr3(+)_t_0_-1_nont_0_+1_G	hsa-miR-148a-3p_chr7(-)_t_0_-1_nont_0_+1_G	tDR-1:34-Gly-GCC-2-M3-U16A
Combination 8502	100	63.64	84.45	86.36	100	66.07	86.37	86.67	1	0.44	0.79	0.8	100	67	92	100	100	54	81	81	mirna_3	trna_18	trna_2	hsa-miR-10a-5p_chr17(-)_t_0_-2_nont_0_+1_G	tDR-1:32-Glu-CTC-1-M2-G22C	tDR-1:34-Gly-GCC-2-M3-U16A
Combination 7087	100	63.64	83.17	81.82	100	65.29	85.36	85.77	1	0.44	0.78	0.78	100	60	92	100	100	53	79	79	mirna_19	mirna_4	trna_2	hsa-miR-9-5p_chr5(-)_chr1(-)_chr15(+)_t_0_-1_nont_0_+1_G	hsa-miR-10b-5p_chr2(+)_t_0_-2_nont_0_+1_G	tDR-1:34-Gly-GCC-2-M3-U16A
Combination 7202	100	63.64	85.75	86.36	100	65.24	86.49	86.67	1	0.44	0.8	0.8	100	50	89	88	100	60	84	85	mirna_19	mirna_9	trna_2	hsa-miR-9-5p_chr5(-)_chr1(-)_chr15(+)_t_0_-1_nont_0_+1_G	hsa-miR-148a-3p_chr7(-)_t_0_-1_nont_0_+1_G	tDR-1:34-Gly-GCC-2-M3-U16A
Combination 7346	100	63.64	81.85	81.82	100	26.67	85.21	85.71	1	0.36	0.77	0.78	100	75	96	100	100	47	75	75	mirna_19	trna_16	trna_2	hsa-miR-9-5p_chr5(-)_chr1(-)_chr15(+)_t_0_-1_nont_0_+1_G	tDR-1:34-Glu-CTC-1-M2-U16A	tDR-1:34-Gly-GCC-2-M3-U16A
Combination 8469	100	63.64	84.8	86.36	100	26.67	87.41	87.87	1	0.36	0.8	0.8	100	67	96	100	100	40	79	80	mirna_3	trna_15	trna_2	hsa-miR-10a-5p_chr17(-)_t_0_-2_nont_0_+1_G	tDR-1:33-Glu-CTC-1-M2-U16A	tDR-1:34-Gly-GCC-2-M3-U16A
Combination 9896	100	63.64	84.78	86.36	100	26.67	88.2	88.46	1	0.4	0.81	0.82	100	100	100	100	100	40	77	77	mirna_8	trna_19	trna_2	hsa-miR-128-3p_chr2(+)_chr3(+)_t_0_-1_nont_0_+1_G	tDR-1:31-Glu-CTC-1-M2-G29A	tDR-1:34-Gly-GCC-2-M3-U16A
Combination 10467	100	63.64	85.88	86.36	100	38.33	87.4	87.5	1	0.44	0.81	0.82	100	50	92	100	100	40	83	83	trna_1	trna_19	trna_2	tDR-3:32-His-GTG-1-G4U	tDR-1:31-Glu-CTC-1-M2-G29A	tDR-1:34-Gly-GCC-2-M3-U16A
Combination 8641	100	63.64	88.14	86.36	100	32.94	86.98	86.67	1	0.2	0.82	0.82	100	20	84	83	100	69	91	92	mirna_4	mirna_8	trna_2	hsa-miR-10b-5p_chr2(+)_t_0_-2_nont_0_+1_G	hsa-miR-128-3p_chr2(+)_chr3(+)_t_0_-1_nont_0_+1_G	tDR-1:34-Gly-GCC-2-M3-U16A
Combination 11316	100	63.64	84.49	86.36	100	61.11	84.62	85.04	1	0.36	0.78	0.8	100	50	85	86	100	62	84	85	trna_18	trna_19	trna_2	tDR-1:32-Glu-CTC-1-M2-G22C	tDR-1:31-Glu-CTC-1-M2-G29A	tDR-1:34-Gly-GCC-2-M3-U16A
Combination 6932	100	63.64	85.75	86.36	100	62.35	87.51	87.5	1	0.43	0.81	0.82	100	60	93	100	100	54	82	82	mirna_18	trna_18	trna_2	hsa-miR-889-3p_chr14(+)_t_0_-1_nont_0_+1_G	tDR-1:32-Glu-CTC-1-M2-G22C	tDR-1:34-Gly-GCC-2-M3-U16A
Combination 8316	100	63.64	84.78	86.36	100	26.67	88.2	88.46	1	0.4	0.81	0.82	100	100	100	100	100	40	77	77	mirna_3	mirna_8	trna_2	hsa-miR-10a-5p_chr17(-)_t_0_-2_nont_0_+1_G	hsa-miR-128-3p_chr2(+)_chr3(+)_t_0_-1_nont_0_+1_G	tDR-1:34-Gly-GCC-2-M3-U16A
Combination 8376	100	63.64	83.33	81.82	100	26.67	87.15	87.5	1	0.4	0.8	0.8	100	100	100	100	100	40	75	75	mirna_3	trna_1	trna_2	hsa-miR-10a-5p_chr17(-)_t_0_-2_nont_0_+1_G	tDR-3:32-His-GTG-1-G4U	tDR-1:34-Gly-GCC-2-M3-U16A
Combination 7376	100	63.64	83.34	81.82	100	27.27	87.35	87.5	1	0.4	0.8	0.8	100	100	100	100	100	45	75	75	mirna_19	trna_19	trna_2	hsa-miR-9-5p_chr5(-)_chr1(-)_chr15(+)_t_0_-1_nont_0_+1_G	tDR-1:31-Glu-CTC-1-M2-G29A	tDR-1:34-Gly-GCC-2-M3-U16A
Combination 4007	100	63.64	85.67	86.36	100	26.67	89.08	89.29	1	0.46	0.82	0.82	100	100	100	100	100	47	78	79	mirna_13	mirna_4	trna_2	hsa-miR-22-3p_nont_0_+3_AGA	hsa-miR-10b-5p_chr2(+)_t_0_-2_nont_0_+1_G	tDR-1:34-Gly-GCC-2-M3-U16A
Combination 4122	100	63.64	87.09	86.36	100	26.67	90.06	90.62	1	0.46	0.83	0.84	100	100	100	100	100	46	81	81	mirna_13	mirna_9	trna_2	hsa-miR-22-3p_nont_0_+3_AGA	hsa-miR-148a-3p_chr7(-)_t_0_-1_nont_0_+1_G	tDR-1:34-Gly-GCC-2-M3-U16A
Combination 9403	100	63.64	87.5	86.36	100	72.32	89.66	90.6	1	0.44	0.83	0.84	100	67	96	100	100	53	83	85	mirna_6	trna_18	trna_2	hsa-miR-125b-5p_chr11(-)_chr21(+)_t_0_-1_nont_0_+1_G	tDR-1:32-Glu-CTC-1-M2-G22C	tDR-1:34-Gly-GCC-2-M3-U16A
Combination 3773	100	63.64	85.66	86.36	100	26.67	88.9	89.29	1	0.43	0.82	0.82	100	100	100	100	100	40	78	79	mirna_13	mirna_15	trna_3	hsa-miR-22-3p_nont_0_+3_AGA	hsa-miR-381-3p_chr14(+)_t_0_-1_nont_0_+1_G	tDR-1:25-Ala-AGC-11-G4U
Combination 11318	100	63.64	84.27	86.36	100	43.86	85.32	85.83	1	0.25	0.78	0.8	100	33	89	88	100	60	82	82	trna_18	trna_19	trna_3	tDR-1:32-Glu-CTC-1-M2-G22C	tDR-1:31-Glu-CTC-1-M2-G29A	tDR-1:25-Ala-AGC-11-G4U
Combination 9879	100	63.64	83.47	81.82	100	27.27	87.42	87.5	1	0.44	0.8	0.8	100	100	100	100	100	45	75	75	mirna_8	trna_17	trna_3	hsa-miR-128-3p_chr2(+)_chr3(+)_t_0_-1_nont_0_+1_G	tDR-1:33-Glu-CTC-1-M2-U20G	tDR-1:25-Ala-AGC-11-G4U
Combination 8846	100	63.64	84.58	86.36	100	38.82	84.73	85.42	1	0.36	0.78	0.8	100	40	85	86	100	50	84	86	mirna_4	trna_2	trna_3	hsa-miR-10b-5p_chr2(+)_t_0_-2_nont_0_+1_G	tDR-1:34-Gly-GCC-2-M3-U16A	tDR-1:25-Ala-AGC-11-G4U
Combination 11226	100	63.64	84.26	86.36	100	51.39	84.49	85.42	1	0.2	0.78	0.78	100	25	85	86	100	54	84	85	trna_16	trna_2	trna_3	tDR-1:34-Glu-CTC-1-M2-U16A	tDR-1:34-Gly-GCC-2-M3-U16A	tDR-1:25-Ala-AGC-11-G4U
Combination 4009	100	63.64	84.45	86.36	100	26.67	88.17	88.46	1	0.44	0.81	0.82	100	100	100	100	100	47	77	77	mirna_13	mirna_4	trna_3	hsa-miR-22-3p_nont_0_+3_AGA	hsa-miR-10b-5p_chr2(+)_t_0_-2_nont_0_+1_G	tDR-1:25-Ala-AGC-11-G4U
Combination 8429	100	63.64	81.66	81.82	100	26.67	84.83	85.71	1	0.33	0.77	0.78	100	67	96	100	100	36	74	75	mirna_3	trna_12	trna_3	hsa-miR-10a-5p_chr17(-)_t_0_-2_nont_0_+1_G	tDR-1:32-Glu-CTC-1-M2-G10C	tDR-1:25-Ala-AGC-11-G4U
Combination 8494	100	63.64	87.11	86.36	100	26.67	89.25	90	1	0.36	0.83	0.83	100	67	96	100	100	47	82	83	mirna_3	trna_17	trna_3	hsa-miR-10a-5p_chr17(-)_t_0_-2_nont_0_+1_G	tDR-1:33-Glu-CTC-1-M2-U20G	tDR-1:25-Ala-AGC-11-G4U
Combination 11218	100	63.64	85.92	86.36	100	61.11	86.67	86.67	1	0.36	0.8	0.82	100	50	89	89	100	58	84	86	trna_16	trna_19	trna_3	tDR-1:34-Glu-CTC-1-M2-U16A	tDR-1:31-Glu-CTC-1-M2-G29A	tDR-1:25-Ala-AGC-11-G4U
Combination 8120	100	63.64	85.92	86.36	100	61.9	85.68	86.19	1	0.4	0.8	0.8	100	50	85	86	100	56	87	87	mirna_20	trna_15	trna_3	hsa-miR-99a-5p_chr21(+)_t_0_-3_nont_0_+2_AG	tDR-1:33-Glu-CTC-1-M2-U16A	tDR-1:25-Ala-AGC-11-G4U
Combination 7359	100	63.64	84.42	86.36	100	64.91	86.48	86.75	1	0.33	0.79	0.8	100	60	93	100	100	50	80	80	mirna_19	trna_17	trna_3	hsa-miR-9-5p_chr5(-)_chr1(-)_chr15(+)_t_0_-1_nont_0_+1_G	tDR-1:33-Glu-CTC-1-M2-U20G	tDR-1:25-Ala-AGC-11-G4U
Combination 7386	100	63.64	81.87	81.82	100	26.67	85.95	86.67	1	0.4	0.78	0.78	100	100	100	100	100	40	73	73	mirna_19	trna_2	trna_3	hsa-miR-9-5p_chr5(-)_chr1(-)_chr15(+)_t_0_-1_nont_0_+1_G	tDR-1:34-Gly-GCC-2-M3-U16A	tDR-1:25-Ala-AGC-11-G4U
Combination 8754	100	63.64	80.3	81.82	100	26.67	83.09	83.33	1	0.33	0.75	0.75	100	60	93	100	100	46	74	75	mirna_4	trna_12	trna_3	hsa-miR-10b-5p_chr2(+)_t_0_-2_nont_0_+1_G	tDR-1:32-Glu-CTC-1-M2-G10C	tDR-1:25-Ala-AGC-11-G4U
Combination 3983	100	63.64	84.43	86.36	100	26.67	87.95	88.46	1	0.46	0.81	0.8	100	100	100	100	100	46	76	77	mirna_13	mirna_3	trna_3	hsa-miR-22-3p_nont_0_+3_AGA	hsa-miR-10a-5p_chr17(-)_t_0_-2_nont_0_+1_G	tDR-1:25-Ala-AGC-11-G4U
Combination 11152	100	63.64	84.65	86.36	100	61.11	85.73	86.61	1	0.36	0.79	0.8	100	50	89	88	100	50	83	83	trna_15	trna_19	trna_3	tDR-1:33-Glu-CTC-1-M2-U16A	tDR-1:31-Glu-CTC-1-M2-G29A	tDR-1:25-Ala-AGC-11-G4U
Combination 9898	100	63.64	83	81.82	100	62.35	84.17	84.5	1	0.43	0.77	0.78	100	50	88	88	100	50	80	80	mirna_8	trna_19	trna_3	hsa-miR-128-3p_chr2(+)_chr3(+)_t_0_-1_nont_0_+1_G	tDR-1:31-Glu-CTC-1-M2-G29A	tDR-1:25-Ala-AGC-11-G4U
Combination 4298	100	63.64	88.38	90.91	100	26.67	91.12	91.67	1	0.5	0.85	0.86	100	100	100	100	100	47	82	83	mirna_13	trna_19	trna_3	hsa-miR-22-3p_nont_0_+3_AGA	tDR-1:31-Glu-CTC-1-M2-G29A	tDR-1:25-Ala-AGC-11-G4U
Combination 4124	100	63.64	88.38	90.91	100	26.67	91.12	91.67	1	0.5	0.85	0.86	100	100	100	100	100	47	82	83	mirna_13	mirna_9	trna_3	hsa-miR-22-3p_nont_0_+3_AGA	hsa-miR-148a-3p_chr7(-)_t_0_-1_nont_0_+1_G	tDR-1:25-Ala-AGC-11-G4U
Combination 9426	100	63.64	87.32	86.36	100	30	90.34	90.62	1	0.55	0.84	0.84	100	100	100	100	100	40	81	81	mirna_6	trna_2	trna_7	hsa-miR-125b-5p_chr11(-)_chr21(+)_t_0_-1_nont_0_+1_G	tDR-1:34-Gly-GCC-2-M3-U16A	tDR-1:23-Val-AAC-1-M8-G12U
Combination 10120	100	63.64	80.19	81.82	100	26.67	84.2	85.29	1	0.4	0.77	0.78	100	100	100	100	100	38	70	71	mirna_9	trna_2	trna_7	hsa-miR-148a-3p_chr7(-)_t_0_-1_nont_0_+1_G	tDR-1:34-Gly-GCC-2-M3-U16A	tDR-1:23-Val-AAC-1-M8-G12U
Combination 5374	100	63.64	84.14	86.36	100	62.35	85.89	86.61	1	0.43	0.79	0.8	100	50	91	90	100	50	80	80	mirna_15	trna_12	trna_7	hsa-miR-381-3p_chr14(+)_t_0_-1_nont_0_+1_G	tDR-1:32-Glu-CTC-1-M2-G10C	tDR-1:23-Val-AAC-1-M8-G12U
Combination 7403	100	63.64	80.03	81.82	100	41.9	80	80.36	1	0.33	0.72	0.74	100	43	80	80	100	50	80	80	mirna_19	trna_3	trna_7	hsa-miR-9-5p_chr5(-)_chr1(-)_chr15(+)_t_0_-1_nont_0_+1_G	tDR-1:25-Ala-AGC-11-G4U	tDR-1:23-Val-AAC-1-M8-G12U
Combination 7247	100	63.64	84.33	86.36	100	65	87.15	87.5	1	0.29	0.8	0.8	100	50	96	100	100	50	78	79	mirna_19	trna_1	trna_7	hsa-miR-9-5p_chr5(-)_chr1(-)_chr15(+)_t_0_-1_nont_0_+1_G	tDR-3:32-His-GTG-1-G4U	tDR-1:23-Val-AAC-1-M8-G12U
Combination 9767	100	63.64	88.33	88.63	100	65.81	89.25	90.18	1	0.4	0.83	0.84	100	50	92	100	100	54	86	87	mirna_8	trna_1	trna_7	hsa-miR-128-3p_chr2(+)_chr3(+)_t_0_-1_nont_0_+1_G	tDR-3:32-His-GTG-1-G4U	tDR-1:23-Val-AAC-1-M8-G12U
Combination 8433	100	63.64	85.42	86.36	100	35.88	85.71	86.19	1	0.4	0.79	0.8	100	40	87	88	100	58	85	85	mirna_3	trna_12	trna_7	hsa-miR-10a-5p_chr17(-)_t_0_-2_nont_0_+1_G	tDR-1:32-Glu-CTC-1-M2-G10C	tDR-1:23-Val-AAC-1-M8-G12U
Combination 9244	100	63.64	80.2	81.82	100	26.92	83.57	84.38	1	0.46	0.76	0.76	100	75	96	100	100	20	72	73	mirna_6	mirna_9	trna_7	hsa-miR-125b-5p_chr11(-)_chr21(+)_t_0_-1_nont_0_+1_G	hsa-miR-148a-3p_chr7(-)_t_0_-1_nont_0_+1_G	tDR-1:23-Val-AAC-1-M8-G12U
Combination 5466	100	63.64	84.51	86.36	100	26.92	88.15	88.46	1	0.44	0.81	0.8	100	100	100	100	100	46	77	77	mirna_15	trna_2	trna_7	hsa-miR-381-3p_chr14(+)_t_0_-1_nont_0_+1_G	tDR-1:34-Gly-GCC-2-M3-U16A	tDR-1:23-Val-AAC-1-M8-G12U
Combination 9860	100	63.64	86.15	86.36	100	26.67	88.63	89.29	1	0.44	0.82	0.82	100	75	97	100	100	47	81	81	mirna_8	trna_15	trna_7	hsa-miR-128-3p_chr2(+)_chr3(+)_t_0_-1_nont_0_+1_G	tDR-1:33-Glu-CTC-1-M2-U16A	tDR-1:23-Val-AAC-1-M8-G12U
Combination 9872	100	63.64	83.12	81.82	100	26.92	86.72	87.5	1	0.5	0.79	0.8	100	100	100	100	100	40	74	75	mirna_8	trna_16	trna_7	hsa-miR-128-3p_chr2(+)_chr3(+)_t_0_-1_nont_0_+1_G	tDR-1:34-Glu-CTC-1-M2-U16A	tDR-1:23-Val-AAC-1-M8-G12U
Combination 5218	100	63.64	79.34	77.27	100	26.67	82.96	84.38	1	0.43	0.76	0.76	100	100	100	100	100	30	69	69	mirna_15	mirna_6	trna_7	hsa-miR-381-3p_chr14(+)_t_0_-1_nont_0_+1_G	hsa-miR-125b-5p_chr11(-)_chr21(+)_t_0_-1_nont_0_+1_G	tDR-1:23-Val-AAC-1-M8-G12U
Combination 9833	100	63.64	84.05	86.36	100	38.82	83.06	83.33	1	0.36	0.76	0.77	100	40	80	80	100	57	86	87	mirna_8	trna_13	trna_7	hsa-miR-128-3p_chr2(+)_chr3(+)_t_0_-1_nont_0_+1_G	tDR-1:29-Glu-CTC-1-M2-U16A	tDR-1:23-Val-AAC-1-M8-G12U
Combination 10028	100	63.64	82.85	81.82	100	26.67	86.7	87.5	1	0.46	0.79	0.8	100	100	100	100	100	40	74	75	mirna_9	trna_12	trna_7	hsa-miR-148a-3p_chr7(-)_t_0_-1_nont_0_+1_G	tDR-1:32-Glu-CTC-1-M2-G10C	tDR-1:23-Val-AAC-1-M8-G12U
Combination 10103	100	63.64	80.21	81.82	100	26.67	84.03	85.29	1	0.4	0.77	0.78	100	100	100	100	100	38	70	71	mirna_9	trna_18	trna_7	hsa-miR-148a-3p_chr7(-)_t_0_-1_nont_0_+1_G	tDR-1:32-Glu-CTC-1-M2-G22C	tDR-1:23-Val-AAC-1-M8-G12U
Combination 9349	100	63.64	79.25	77.27	100	26.67	83.06	84.38	1	0.4	0.76	0.76	100	100	100	100	100	20	69	69	mirna_6	trna_13	trna_7	hsa-miR-125b-5p_chr11(-)_chr21(+)_t_0_-1_nont_0_+1_G	tDR-1:29-Glu-CTC-1-M2-U16A	tDR-1:23-Val-AAC-1-M8-G12U
Combination 10082	100	63.64	81.64	81.82	100	26.67	85.61	86.67	1	0.44	0.78	0.78	100	100	100	100	100	38	72	73	mirna_9	trna_16	trna_7	hsa-miR-148a-3p_chr7(-)_t_0_-1_nont_0_+1_G	tDR-1:34-Glu-CTC-1-M2-U16A	tDR-1:23-Val-AAC-1-M8-G12U
Combination 8277	100	63.64	84.34	86.36	100	64.58	86.16	86.67	1	0.36	0.79	0.8	100	60	92	91	100	50	81	81	mirna_3	mirna_6	trna_7	hsa-miR-10a-5p_chr17(-)_t_0_-2_nont_0_+1_G	hsa-miR-125b-5p_chr11(-)_chr21(+)_t_0_-1_nont_0_+1_G	tDR-1:23-Val-AAC-1-M8-G12U
Combination 8322	100	63.64	82.6	81.82	100	35.88	83.6	83.33	1	0.36	0.76	0.77	100	40	87	88	100	50	80	80	mirna_3	mirna_8	trna_7	hsa-miR-10a-5p_chr17(-)_t_0_-2_nont_0_+1_G	hsa-miR-128-3p_chr2(+)_chr3(+)_t_0_-1_nont_0_+1_G	tDR-1:23-Val-AAC-1-M8-G12U
Combination 10464	100	63.64	83.76	81.82	100	35.88	83.7	83.93	1	0.4	0.77	0.77	100	40	84	86	100	60	84	85	trna_1	trna_18	trna_7	tDR-3:32-His-GTG-1-G4U	tDR-1:32-Glu-CTC-1-M2-G22C	tDR-1:23-Val-AAC-1-M8-G12U
Combination 8475	100	63.64	85.7	86.36	100	62.35	86.28	86.61	1	0.43	0.8	0.8	100	60	88	88	100	58	85	85	mirna_3	trna_15	trna_7	hsa-miR-10a-5p_chr17(-)_t_0_-2_nont_0_+1_G	tDR-1:33-Glu-CTC-1-M2-U16A	tDR-1:23-Val-AAC-1-M8-G12U
Combination 11222	100	63.64	82.74	81.82	100	61.9	83.97	83.93	1	0.33	0.77	0.77	100	50	88	88	100	50	80	80	trna_16	trna_19	trna_7	tDR-1:34-Glu-CTC-1-M2-U16A	tDR-1:31-Glu-CTC-1-M2-G29A	tDR-1:23-Val-AAC-1-M8-G12U
Combination 8833	100	63.64	82.86	81.82	100	41.23	84.38	85.29	1	0.29	0.77	0.78	100	33	89	89	100	50	80	80	mirna_4	trna_18	trna_7	hsa-miR-10b-5p_chr2(+)_t_0_-2_nont_0_+1_G	tDR-1:32-Glu-CTC-1-M2-G22C	tDR-1:23-Val-AAC-1-M8-G12U
Combination 11243	100	63.64	81.47	81.82	100	26.92	83.13	83.04	1	0.36	0.76	0.77	100	57	89	88	100	46	78	79	trna_16	trna_3	trna_7	tDR-1:34-Glu-CTC-1-M2-U16A	tDR-1:25-Ala-AGC-11-G4U	tDR-1:23-Val-AAC-1-M8-G12U
Combination 9409	100	63.64	84.6	86.36	100	64.91	87.48	87.5	1	0.33	0.8	0.8	100	67	96	100	100	50	79	79	mirna_6	trna_18	trna_7	hsa-miR-125b-5p_chr11(-)_chr21(+)_t_0_-1_nont_0_+1_G	tDR-1:32-Glu-CTC-1-M2-G22C	tDR-1:23-Val-AAC-1-M8-G12U
Combination 4013	100	63.64	84.46	86.36	100	26.67	87.98	88.46	1	0.44	0.81	0.8	100	100	100	100	100	46	77	77	mirna_13	mirna_4	trna_7	hsa-miR-22-3p_nont_0_+3_AGA	hsa-miR-10b-5p_chr2(+)_t_0_-2_nont_0_+1_G	tDR-1:23-Val-AAC-1-M8-G12U
Combination 8517	100	63.64	82.77	81.82	100	31.82	85.69	86.36	1	0.44	0.78	0.78	100	67	95	100	100	45	76	77	mirna_3	trna_19	trna_7	hsa-miR-10a-5p_chr17(-)_t_0_-2_nont_0_+1_G	tDR-1:31-Glu-CTC-1-M2-G29A	tDR-1:23-Val-AAC-1-M8-G12U
Combination 8538	100	63.64	83.94	86.36	100	38.82	83.78	83.33	1	0.4	0.77	0.78	100	40	84	83	100	54	84	85	mirna_3	trna_3	trna_7	hsa-miR-10a-5p_chr17(-)_t_0_-2_nont_0_+1_G	tDR-1:25-Ala-AGC-11-G4U	tDR-1:23-Val-AAC-1-M8-G12U
Combination 9893	100	63.64	84.05	86.36	100	67.54	86.21	86.67	1	0.36	0.79	0.8	100	67	93	100	100	50	80	80	mirna_8	trna_18	trna_7	hsa-miR-128-3p_chr2(+)_chr3(+)_t_0_-1_nont_0_+1_G	tDR-1:32-Glu-CTC-1-M2-G22C	tDR-1:23-Val-AAC-1-M8-G12U
Combination 3752	100	63.64	86.74	86.36	100	69.52	88.73	89.29	1	0.4	0.82	0.83	100	50	95	100	100	50	82	83	mirna_13	mirna_15	mirna_3	hsa-miR-22-3p_nont_0_+3_AGA	hsa-miR-381-3p_chr14(+)_t_0_-1_nont_0_+1_G	hsa-miR-10a-5p_chr17(-)_t_0_-2_nont_0_+1_G
Combination 3849	100	63.64	84.45	86.36	100	26.67	88.17	88.46	1	0.44	0.81	0.82	100	100	100	100	100	47	77	77	mirna_13	mirna_18	mirna_4	hsa-miR-22-3p_nont_0_+3_AGA	hsa-miR-889-3p_chr14(+)_t_0_-1_nont_0_+1_G	hsa-miR-10b-5p_chr2(+)_t_0_-2_nont_0_+1_G
Combination 3753	100	63.64	84.45	86.36	100	26.67	88.17	88.46	1	0.44	0.81	0.82	100	100	100	100	100	47	77	77	mirna_13	mirna_15	mirna_4	hsa-miR-22-3p_nont_0_+3_AGA	hsa-miR-381-3p_chr14(+)_t_0_-1_nont_0_+1_G	hsa-miR-10b-5p_chr2(+)_t_0_-2_nont_0_+1_G
Combination 3963	100	63.64	84.45	86.36	100	26.67	88.17	88.46	1	0.44	0.81	0.82	100	100	100	100	100	47	77	77	mirna_13	mirna_3	mirna_4	hsa-miR-22-3p_nont_0_+3_AGA	hsa-miR-10a-5p_chr17(-)_t_0_-2_nont_0_+1_G	hsa-miR-10b-5p_chr2(+)_t_0_-2_nont_0_+1_G
Combination 3993	100	63.64	84.45	86.36	100	26.67	88.17	88.46	1	0.44	0.81	0.82	100	100	100	100	100	47	77	77	mirna_13	mirna_4	mirna_8	hsa-miR-22-3p_nont_0_+3_AGA	hsa-miR-10b-5p_chr2(+)_t_0_-2_nont_0_+1_G	hsa-miR-128-3p_chr2(+)_chr3(+)_t_0_-1_nont_0_+1_G
Combination 3967	100	63.64	85.73	86.36	100	62.35	87.05	86.75	1	0.29	0.81	0.8	100	50	91	90	100	57	83	83	mirna_13	mirna_3	mirna_8	hsa-miR-22-3p_nont_0_+3_AGA	hsa-miR-10a-5p_chr17(-)_t_0_-2_nont_0_+1_G	hsa-miR-128-3p_chr2(+)_chr3(+)_t_0_-1_nont_0_+1_G
Combination 3757	100	63.64	85.52	86.36	100	67.5	87.81	88.46	1	0.33	0.81	0.82	100	50	95	100	100	50	81	81	mirna_13	mirna_15	mirna_8	hsa-miR-22-3p_nont_0_+3_AGA	hsa-miR-381-3p_chr14(+)_t_0_-1_nont_0_+1_G	hsa-miR-128-3p_chr2(+)_chr3(+)_t_0_-1_nont_0_+1_G
Combination 3994	100	63.64	84.45	86.36	100	26.67	88.17	88.46	1	0.44	0.81	0.82	100	100	100	100	100	47	77	77	mirna_13	mirna_4	mirna_9	hsa-miR-22-3p_nont_0_+3_AGA	hsa-miR-10b-5p_chr2(+)_t_0_-2_nont_0_+1_G	hsa-miR-148a-3p_chr7(-)_t_0_-1_nont_0_+1_G
Combination 3758	100	63.64	86.74	86.36	100	69.52	88.73	89.29	1	0.4	0.82	0.83	100	50	95	100	100	50	82	83	mirna_13	mirna_15	mirna_9	hsa-miR-22-3p_nont_0_+3_AGA	hsa-miR-381-3p_chr14(+)_t_0_-1_nont_0_+1_G	hsa-miR-148a-3p_chr7(-)_t_0_-1_nont_0_+1_G
Combination 3748	100	63.64	86.74	86.36	100	69.52	88.73	89.29	1	0.4	0.82	0.83	100	50	95	100	100	50	82	83	mirna_13	mirna_15	mirna_18	hsa-miR-22-3p_nont_0_+3_AGA	hsa-miR-381-3p_chr14(+)_t_0_-1_nont_0_+1_G	hsa-miR-889-3p_chr14(+)_t_0_-1_nont_0_+1_G
Combination 4115	100	63.64	88.38	90.91	100	26.67	91.12	91.67	1	0.5	0.85	0.86	100	100	100	100	100	47	82	83	mirna_13	mirna_9	trna_13	hsa-miR-22-3p_nont_0_+3_AGA	hsa-miR-148a-3p_chr7(-)_t_0_-1_nont_0_+1_G	tDR-1:29-Glu-CTC-1-M2-U16A
Combination 4000	100	63.64	85.67	86.36	100	26.67	89.08	89.29	1	0.46	0.82	0.82	100	100	100	100	100	47	78	79	mirna_13	mirna_4	trna_13	hsa-miR-22-3p_nont_0_+3_AGA	hsa-miR-10b-5p_chr2(+)_t_0_-2_nont_0_+1_G	tDR-1:29-Glu-CTC-1-M2-U16A
Combination 5156	100	63.64	82.54	81.82	100	30	78.9	80.36	1	0.25	0.73	0.73	100	25	73	71	100	67	88	88	mirna_15	mirna_4	trna_13	hsa-miR-381-3p_chr14(+)_t_0_-1_nont_0_+1_G	hsa-miR-10b-5p_chr2(+)_t_0_-2_nont_0_+1_G	tDR-1:29-Glu-CTC-1-M2-U16A
Combination 7174	100	63.64	82.92	81.82	100	35.88	82.2	82.38	1	0.29	0.75	0.76	100	40	80	80	100	62	84	85	mirna_19	mirna_8	trna_13	hsa-miR-9-5p_chr5(-)_chr1(-)_chr15(+)_t_0_-1_nont_0_+1_G	hsa-miR-128-3p_chr2(+)_chr3(+)_t_0_-1_nont_0_+1_G	tDR-1:29-Glu-CTC-1-M2-U16A
Combination 4094	100	63.64	85.88	86.36	100	26.67	89.24	89.29	1	0.44	0.82	0.83	100	100	100	100	100	47	79	79	mirna_13	mirna_8	trna_13	hsa-miR-22-3p_nont_0_+3_AGA	hsa-miR-128-3p_chr2(+)_chr3(+)_t_0_-1_nont_0_+1_G	tDR-1:29-Glu-CTC-1-M2-U16A
Combination 3976	100	63.64	88.38	90.91	100	26.67	91.12	91.67	1	0.5	0.85	0.86	100	100	100	100	100	47	82	83	mirna_13	mirna_3	trna_15	hsa-miR-22-3p_nont_0_+3_AGA	hsa-miR-10a-5p_chr17(-)_t_0_-2_nont_0_+1_G	tDR-1:33-Glu-CTC-1-M2-U16A
Combination 4002	100	63.64	87.1	86.36	100	26.67	90.16	90.62	1	0.5	0.83	0.84	100	100	100	100	100	47	81	81	mirna_13	mirna_4	trna_15	hsa-miR-22-3p_nont_0_+3_AGA	hsa-miR-10b-5p_chr2(+)_t_0_-2_nont_0_+1_G	tDR-1:33-Glu-CTC-1-M2-U16A
Combination 4096	100	63.64	87.34	86.36	100	26.67	90.35	90.62	1	0.44	0.84	0.84	100	100	100	100	100	47	81	81	mirna_13	mirna_8	trna_15	hsa-miR-22-3p_nont_0_+3_AGA	hsa-miR-128-3p_chr2(+)_chr3(+)_t_0_-1_nont_0_+1_G	tDR-1:33-Glu-CTC-1-M2-U16A
Combination 7840	100	63.64	85.01	86.36	100	26.67	87.6	88.24	1	0.36	0.81	0.8	100	67	96	100	100	40	79	80	mirna_20	mirna_3	trna_15	hsa-miR-99a-5p_chr21(+)_t_0_-3_nont_0_+2_AG	hsa-miR-10a-5p_chr17(-)_t_0_-2_nont_0_+1_G	tDR-1:33-Glu-CTC-1-M2-U16A
Combination 7960	95.45	63.64	82.44	81.82	97.22	26.67	86.27	86.67	0.96	0.4	0.79	0.8	100	100	100	100	94	40	73	73	mirna_20	mirna_8	trna_15	hsa-miR-99a-5p_chr21(+)_t_0_-3_nont_0_+2_AG	hsa-miR-128-3p_chr2(+)_chr3(+)_t_0_-1_nont_0_+1_G	tDR-1:33-Glu-CTC-1-M2-U16A
Combination 4117	100	63.64	88.38	90.91	100	26.67	91.12	91.67	1	0.5	0.85	0.86	100	100	100	100	100	47	82	83	mirna_13	mirna_9	trna_15	hsa-miR-22-3p_nont_0_+3_AGA	hsa-miR-148a-3p_chr7(-)_t_0_-1_nont_0_+1_G	tDR-1:33-Glu-CTC-1-M2-U16A
Combination 7916	100	63.64	82.08	81.82	100	26.92	84.5	85.57	1	0.33	0.77	0.77	100	50	93	100	100	40	77	77	mirna_20	mirna_6	trna_16	hsa-miR-99a-5p_chr21(+)_t_0_-3_nont_0_+2_AG	hsa-miR-125b-5p_chr11(-)_chr21(+)_t_0_-1_nont_0_+1_G	tDR-1:34-Glu-CTC-1-M2-U16A
Combination 3977	100	63.64	88.38	90.91	100	26.67	91.12	91.67	1	0.5	0.85	0.86	100	100	100	100	100	47	82	83	mirna_13	mirna_3	trna_16	hsa-miR-22-3p_nont_0_+3_AGA	hsa-miR-10a-5p_chr17(-)_t_0_-2_nont_0_+1_G	tDR-1:34-Glu-CTC-1-M2-U16A
Combination 3863	100	63.64	86.95	86.36	100	26.67	90.04	90.62	1	0.46	0.83	0.84	100	100	100	100	100	47	80	81	mirna_13	mirna_18	trna_16	hsa-miR-22-3p_nont_0_+3_AGA	hsa-miR-889-3p_chr14(+)_t_0_-1_nont_0_+1_G	tDR-1:34-Glu-CTC-1-M2-U16A
Combination 4097	100	63.64	85.96	86.36	100	26.67	89.21	89.29	1	0.5	0.82	0.82	100	100	100	100	100	47	79	79	mirna_13	mirna_8	trna_16	hsa-miR-22-3p_nont_0_+3_AGA	hsa-miR-128-3p_chr2(+)_chr3(+)_t_0_-1_nont_0_+1_G	tDR-1:34-Glu-CTC-1-M2-U16A
Combination 3767	100	63.64	86.95	86.36	100	26.67	90.04	90.62	1	0.46	0.83	0.84	100	100	100	100	100	47	80	81	mirna_13	mirna_15	trna_16	hsa-miR-22-3p_nont_0_+3_AGA	hsa-miR-381-3p_chr14(+)_t_0_-1_nont_0_+1_G	tDR-1:34-Glu-CTC-1-M2-U16A
Combination 4003	100	63.64	85.9	86.36	100	26.67	89.26	89.47	1	0.5	0.82	0.83	100	100	100	100	100	47	79	79	mirna_13	mirna_4	trna_16	hsa-miR-22-3p_nont_0_+3_AGA	hsa-miR-10b-5p_chr2(+)_t_0_-2_nont_0_+1_G	tDR-1:34-Glu-CTC-1-M2-U16A
Combination 4118	100	63.64	88.38	90.91	100	26.67	91.12	91.67	1	0.5	0.85	0.86	100	100	100	100	100	47	82	83	mirna_13	mirna_9	trna_16	hsa-miR-22-3p_nont_0_+3_AGA	hsa-miR-148a-3p_chr7(-)_t_0_-1_nont_0_+1_G	tDR-1:34-Glu-CTC-1-M2-U16A
Combination 6539	100	63.64	84.3	86.36	100	26.67	87.96	88.46	1	0.46	0.81	0.8	100	100	100	100	100	46	76	77	mirna_18	mirna_19	trna_17	hsa-miR-889-3p_chr14(+)_t_0_-1_nont_0_+1_G	hsa-miR-9-5p_chr5(-)_chr1(-)_chr15(+)_t_0_-1_nont_0_+1_G	tDR-1:33-Glu-CTC-1-M2-U20G
Combination 5314	100	63.64	84.75	86.36	100	34.17	87.41	87.87	1	0.44	0.8	0.82	100	67	96	100	100	40	79	80	mirna_15	trna_1	trna_17	hsa-miR-381-3p_chr14(+)_t_0_-1_nont_0_+1_G	tDR-3:32-His-GTG-1-G4U	tDR-1:33-Glu-CTC-1-M2-U20G
Combination 5050	100	63.64	83.21	81.82	100	26.67	87.23	87.5	1	0.5	0.79	0.8	100	100	100	100	100	47	75	75	mirna_15	mirna_19	trna_17	hsa-miR-381-3p_chr14(+)_t_0_-1_nont_0_+1_G	hsa-miR-9-5p_chr5(-)_chr1(-)_chr15(+)_t_0_-1_nont_0_+1_G	tDR-1:33-Glu-CTC-1-M2-U20G
Combination 8219	100	63.64	85.76	86.36	100	69.05	87.18	86.75	1	0.4	0.81	0.8	100	60	92	90	100	53	83	83	mirna_3	mirna_4	trna_17	hsa-miR-10a-5p_chr17(-)_t_0_-2_nont_0_+1_G	hsa-miR-10b-5p_chr2(+)_t_0_-2_nont_0_+1_G	tDR-1:33-Glu-CTC-1-M2-U20G
Combination 5134	100	63.64	85.74	86.36	100	65.71	87.18	87.5	1	0.4	0.81	0.8	100	60	92	90	100	53	83	83	mirna_15	mirna_3	trna_17	hsa-miR-381-3p_chr14(+)_t_0_-1_nont_0_+1_G	hsa-miR-10a-5p_chr17(-)_t_0_-2_nont_0_+1_G	tDR-1:33-Glu-CTC-1-M2-U20G
Combination 6698	100	63.64	82.96	81.82	100	26.92	85.74	86.61	1	0.25	0.78	0.78	100	50	95	100	100	46	77	77	mirna_18	mirna_6	trna_17	hsa-miR-889-3p_chr14(+)_t_0_-1_nont_0_+1_G	hsa-miR-125b-5p_chr11(-)_chr21(+)_t_0_-1_nont_0_+1_G	tDR-1:33-Glu-CTC-1-M2-U20G
Combination 8659	100	63.64	85.74	86.36	100	28.57	81.32	83.18	1	0.22	0.77	0.78	100	20	73	75	100	70	92	93	mirna_4	mirna_9	trna_17	hsa-miR-10b-5p_chr2(+)_t_0_-2_nont_0_+1_G	hsa-miR-148a-3p_chr7(-)_t_0_-1_nont_0_+1_G	tDR-1:33-Glu-CTC-1-M2-U20G
Combination 7178	100	63.64	85.97	86.36	100	26.67	89.27	89.29	1	0.44	0.82	0.82	100	100	100	100	100	43	79	79	mirna_19	mirna_8	trna_17	hsa-miR-9-5p_chr5(-)_chr1(-)_chr15(+)_t_0_-1_nont_0_+1_G	hsa-miR-128-3p_chr2(+)_chr3(+)_t_0_-1_nont_0_+1_G	tDR-1:33-Glu-CTC-1-M2-U20G
Combination 9851	100	63.64	86.26	86.36	100	68.24	87.91	88.5	1	0.4	0.81	0.82	100	60	93	100	100	50	83	83	mirna_8	trna_15	trna_17	hsa-miR-128-3p_chr2(+)_chr3(+)_t_0_-1_nont_0_+1_G	tDR-1:33-Glu-CTC-1-M2-U16A	tDR-1:33-Glu-CTC-1-M2-U20G
Combination 4004	100	63.64	87.1	86.36	100	26.67	90.16	90.62	1	0.5	0.83	0.84	100	100	100	100	100	47	81	81	mirna_13	mirna_4	trna_17	hsa-miR-22-3p_nont_0_+3_AGA	hsa-miR-10b-5p_chr2(+)_t_0_-2_nont_0_+1_G	tDR-1:33-Glu-CTC-1-M2-U20G
Combination 8478	100	63.64	87.33	86.36	100	69.52	89.53	90	1	0.4	0.83	0.83	100	67	96	100	100	50	83	83	mirna_3	trna_16	trna_17	hsa-miR-10a-5p_chr17(-)_t_0_-2_nont_0_+1_G	tDR-1:34-Glu-CTC-1-M2-U16A	tDR-1:33-Glu-CTC-1-M2-U20G
Combination 4119	100	63.64	87.09	86.36	100	26.67	90.06	90.62	1	0.46	0.83	0.84	100	100	100	100	100	46	81	81	mirna_13	mirna_9	trna_17	hsa-miR-22-3p_nont_0_+3_AGA	hsa-miR-148a-3p_chr7(-)_t_0_-1_nont_0_+1_G	tDR-1:33-Glu-CTC-1-M2-U20G
Combination 3978	100	63.64	88.38	90.91	100	26.67	91.12	91.67	1	0.5	0.85	0.86	100	100	100	100	100	47	82	83	mirna_13	mirna_3	trna_17	hsa-miR-22-3p_nont_0_+3_AGA	hsa-miR-10a-5p_chr17(-)_t_0_-2_nont_0_+1_G	tDR-1:33-Glu-CTC-1-M2-U20G
Combination 3768	100	63.64	87.09	86.36	100	26.92	90.07	90.62	1	0.46	0.83	0.84	100	100	100	100	100	40	81	81	mirna_13	mirna_15	trna_17	hsa-miR-22-3p_nont_0_+3_AGA	hsa-miR-381-3p_chr14(+)_t_0_-1_nont_0_+1_G	tDR-1:33-Glu-CTC-1-M2-U20G
Combination 8593	100	63.64	84.45	86.36	100	61.11	86.32	86.67	1	0.36	0.79	0.8	100	50	92	92	100	54	81	81	mirna_4	mirna_6	trna_17	hsa-miR-10b-5p_chr2(+)_t_0_-2_nont_0_+1_G	hsa-miR-125b-5p_chr11(-)_chr21(+)_t_0_-1_nont_0_+1_G	tDR-1:33-Glu-CTC-1-M2-U20G
Combination 8638	100	63.64	83.16	81.82	100	26.67	87.13	87.5	1	0.44	0.79	0.8	100	100	100	100	100	47	75	75	mirna_4	mirna_8	trna_17	hsa-miR-10b-5p_chr2(+)_t_0_-2_nont_0_+1_G	hsa-miR-128-3p_chr2(+)_chr3(+)_t_0_-1_nont_0_+1_G	tDR-1:33-Glu-CTC-1-M2-U20G
Combination 6743	100	63.64	85.68	86.36	100	65	87.14	87.5	1	0.29	0.8	0.82	100	50	92	90	100	57	83	83	mirna_18	mirna_8	trna_17	hsa-miR-889-3p_chr14(+)_t_0_-1_nont_0_+1_G	hsa-miR-128-3p_chr2(+)_chr3(+)_t_0_-1_nont_0_+1_G	tDR-1:33-Glu-CTC-1-M2-U20G
Combination 5275	100	63.64	83.1	81.82	100	26.67	86.91	87.5	1	0.44	0.79	0.8	100	100	100	100	100	40	75	75	mirna_15	mirna_9	trna_17	hsa-miR-381-3p_chr14(+)_t_0_-1_nont_0_+1_G	hsa-miR-148a-3p_chr7(-)_t_0_-1_nont_0_+1_G	tDR-1:33-Glu-CTC-1-M2-U20G
Combination 6623	100	63.64	84.43	86.36	100	69.05	86.2	86.64	1	0.4	0.79	0.8	100	60	92	90	100	50	81	81	mirna_18	mirna_3	trna_17	hsa-miR-889-3p_chr14(+)_t_0_-1_nont_0_+1_G	hsa-miR-10a-5p_chr17(-)_t_0_-2_nont_0_+1_G	tDR-1:33-Glu-CTC-1-M2-U20G
Combination 9235	100	63.64	84.35	86.36	100	65	86.97	86.75	1	0.29	0.8	0.8	100	50	95	100	100	50	79	80	mirna_6	mirna_9	trna_17	hsa-miR-125b-5p_chr11(-)_chr21(+)_t_0_-1_nont_0_+1_G	hsa-miR-148a-3p_chr7(-)_t_0_-1_nont_0_+1_G	tDR-1:33-Glu-CTC-1-M2-U20G
Combination 7355	100	63.64	85.54	86.36	100	28.57	82.69	83.33	1	0.33	0.77	0.78	100	33	76	78	100	60	90	92	mirna_19	trna_17	trna_18	hsa-miR-9-5p_chr5(-)_chr1(-)_chr15(+)_t_0_-1_nont_0_+1_G	tDR-1:33-Glu-CTC-1-M2-U20G	tDR-1:32-Glu-CTC-1-M2-G22C
Combination 10035	100	63.64	84.06	81.82	100	31.9	83.25	83.04	1	0.29	0.77	0.78	100	33	81	83	100	60	86	86	mirna_9	trna_13	trna_18	hsa-miR-148a-3p_chr7(-)_t_0_-1_nont_0_+1_G	tDR-1:29-Glu-CTC-1-M2-U16A	tDR-1:32-Glu-CTC-1-M2-G22C
Combination 11195	100	63.64	85.41	86.36	100	27.78	81.05	82.5	1	0.2	0.76	0.78	100	17	72	75	100	70	92	93	trna_16	trna_17	trna_18	tDR-1:34-Glu-CTC-1-M2-U16A	tDR-1:33-Glu-CTC-1-M2-U20G	tDR-1:32-Glu-CTC-1-M2-G22C
Combination 8440	100	63.64	82.88	81.82	100	46.49	83.26	83.04	1	0.22	0.76	0.77	100	33	85	86	100	57	82	82	mirna_3	trna_13	trna_18	hsa-miR-10a-5p_chr17(-)_t_0_-2_nont_0_+1_G	tDR-1:29-Glu-CTC-1-M2-U16A	tDR-1:32-Glu-CTC-1-M2-G22C
Combination 9276	100	63.64	85.16	86.36	100	30	84.38	85.04	1	0.33	0.78	0.8	100	40	83	83	100	60	86	87	mirna_6	trna_1	trna_19	hsa-miR-125b-5p_chr11(-)_chr21(+)_t_0_-1_nont_0_+1_G	tDR-3:32-His-GTG-1-G4U	tDR-1:31-Glu-CTC-1-M2-G29A
Combination 9970	100	63.64	85.29	86.36	100	63.89	85.73	86.61	1	0.4	0.79	0.8	100	50	87	88	100	53	84	86	mirna_9	trna_1	trna_19	hsa-miR-148a-3p_chr7(-)_t_0_-1_nont_0_+1_G	tDR-3:32-His-GTG-1-G4U	tDR-1:31-Glu-CTC-1-M2-G29A
Combination 9760	100	63.64	85.07	86.36	100	33.33	85.26	85.83	1	0.29	0.79	0.8	100	33	86	86	100	60	84	86	mirna_8	trna_1	trna_19	hsa-miR-128-3p_chr2(+)_chr3(+)_t_0_-1_nont_0_+1_G	tDR-3:32-His-GTG-1-G4U	tDR-1:31-Glu-CTC-1-M2-G29A
Combination 9402	100	63.64	85.53	86.36	100	63.89	86.05	86.61	1	0.4	0.8	0.8	100	50	88	88	100	57	85	86	mirna_6	trna_18	trna_19	hsa-miR-125b-5p_chr11(-)_chr21(+)_t_0_-1_nont_0_+1_G	tDR-1:32-Glu-CTC-1-M2-G22C	tDR-1:31-Glu-CTC-1-M2-G29A
Combination 4253	100	63.64	88.38	90.91	100	26.67	91.12	91.67	1	0.5	0.85	0.86	100	100	100	100	100	47	82	83	mirna_13	trna_15	trna_19	hsa-miR-22-3p_nont_0_+3_AGA	tDR-1:33-Glu-CTC-1-M2-U16A	tDR-1:31-Glu-CTC-1-M2-G29A
Combination 7060	100	63.64	85.46	86.36	100	31.62	82.41	83.33	1	0.25	0.77	0.78	100	20	76	75	100	69	90	92	mirna_19	mirna_3	trna_19	hsa-miR-9-5p_chr5(-)_chr1(-)_chr15(+)_t_0_-1_nont_0_+1_G	hsa-miR-10a-5p_chr17(-)_t_0_-2_nont_0_+1_G	tDR-1:31-Glu-CTC-1-M2-G29A
Combination 11206	100	63.64	84.22	86.36	100	58.33	84.42	85.04	1	0.33	0.78	0.78	100	50	85	86	100	50	84	85	trna_16	trna_18	trna_19	tDR-1:34-Glu-CTC-1-M2-U16A	tDR-1:32-Glu-CTC-1-M2-G22C	tDR-1:31-Glu-CTC-1-M2-G29A
Combination 8468	100	63.64	84.8	86.36	100	26.67	87.41	87.87	1	0.36	0.8	0.8	100	67	96	100	100	40	79	80	mirna_3	trna_15	trna_19	hsa-miR-10a-5p_chr17(-)_t_0_-2_nont_0_+1_G	tDR-1:33-Glu-CTC-1-M2-U16A	tDR-1:31-Glu-CTC-1-M2-G29A
Combination 3980	100	63.64	86.74	86.36	100	69.52	88.73	89.29	1	0.4	0.82	0.83	100	50	95	100	100	50	82	83	mirna_13	mirna_3	trna_19	hsa-miR-22-3p_nont_0_+3_AGA	hsa-miR-10a-5p_chr17(-)_t_0_-2_nont_0_+1_G	tDR-1:31-Glu-CTC-1-M2-G29A
Combination 4006	100	63.64	84.26	86.36	100	26.67	86.97	87.5	1	0.46	0.8	0.8	100	75	96	100	100	47	78	79	mirna_13	mirna_4	trna_19	hsa-miR-22-3p_nont_0_+3_AGA	hsa-miR-10b-5p_chr2(+)_t_0_-2_nont_0_+1_G	tDR-1:31-Glu-CTC-1-M2-G29A
Combination 11140	100	63.64	86.99	86.36	100	35.88	86.43	86.61	1	0.2	0.81	0.82	100	25	85	86	100	64	88	88	trna_15	trna_18	trna_19	tDR-1:33-Glu-CTC-1-M2-U16A	tDR-1:32-Glu-CTC-1-M2-G22C	tDR-1:31-Glu-CTC-1-M2-G29A
Combination 4286	100	63.64	87.12	86.36	100	26.67	90.09	90.62	1	0.5	0.83	0.84	100	100	100	100	100	45	81	81	mirna_13	trna_18	trna_19	hsa-miR-22-3p_nont_0_+3_AGA	tDR-1:32-Glu-CTC-1-M2-G22C	tDR-1:31-Glu-CTC-1-M2-G29A
Combination 4265	100	63.64	88.38	90.91	100	26.67	91.12	91.67	1	0.5	0.85	0.86	100	100	100	100	100	47	82	83	mirna_13	trna_16	trna_19	hsa-miR-22-3p_nont_0_+3_AGA	tDR-1:34-Glu-CTC-1-M2-U16A	tDR-1:31-Glu-CTC-1-M2-G29A
Combination 8375	100	63.64	85.44	86.36	100	64.1	85.78	86.19	1	0.36	0.79	0.8	100	50	87	88	100	56	84	86	mirna_3	trna_1	trna_19	hsa-miR-10a-5p_chr17(-)_t_0_-2_nont_0_+1_G	tDR-3:32-His-GTG-1-G4U	tDR-1:31-Glu-CTC-1-M2-G29A
Combination 6588	100	59.09	82.92	81.82	100	38.33	83.95	84.12	1	0.29	0.77	0.78	100	50	88	88	100	40	80	81	mirna_18	mirna_20	trna_1	hsa-miR-889-3p_chr14(+)_t_0_-1_nont_0_+1_G	hsa-miR-99a-5p_chr21(+)_t_0_-3_nont_0_+2_AG	tDR-3:32-His-GTG-1-G4U
Combination 7834	100	59.09	81.87	81.82	100	26.47	85.3	86.67	1	0.43	0.78	0.78	100	100	100	100	100	44	73	73	mirna_20	mirna_3	trna_1	hsa-miR-99a-5p_chr21(+)_t_0_-3_nont_0_+2_AG	hsa-miR-10a-5p_chr17(-)_t_0_-2_nont_0_+1_G	tDR-3:32-His-GTG-1-G4U
Combination 7975	100	59.09	80.51	81.82	100	26.47	84.02	85.71	1	0.4	0.77	0.78	100	100	100	100	100	40	71	71	mirna_20	mirna_9	trna_1	hsa-miR-99a-5p_chr21(+)_t_0_-3_nont_0_+2_AG	hsa-miR-148a-3p_chr7(-)_t_0_-1_nont_0_+1_G	tDR-3:32-His-GTG-1-G4U
Combination 9277	100	59.09	82.05	81.82	100	26.47	85.84	86.67	1	0.43	0.78	0.78	100	100	100	100	100	30	73	73	mirna_6	trna_1	trna_2	hsa-miR-125b-5p_chr11(-)_chr21(+)_t_0_-1_nont_0_+1_G	tDR-3:32-His-GTG-1-G4U	tDR-1:34-Gly-GCC-2-M3-U16A
Combination 9971	100	59.09	85.84	86.36	100	33.81	88.14	89.29	1	0.4	0.81	0.82	100	67	96	100	100	40	81	81	mirna_9	trna_1	trna_2	hsa-miR-148a-3p_chr7(-)_t_0_-1_nont_0_+1_G	tDR-3:32-His-GTG-1-G4U	tDR-1:34-Gly-GCC-2-M3-U16A
Combination 5278	95.45	59.09	82.06	81.82	97.06	26.92	84.39	85.42	0.95	0.4	0.77	0.77	100	60	92	100	100	40	77	77	mirna_15	mirna_9	trna_2	hsa-miR-381-3p_chr14(+)_t_0_-1_nont_0_+1_G	hsa-miR-148a-3p_chr7(-)_t_0_-1_nont_0_+1_G	tDR-1:34-Gly-GCC-2-M3-U16A
Combination 9827	100	59.09	88.24	86.36	100	47.65	88.22	88.54	1	0.31	0.83	0.83	100	40	88	88	100	65	89	88	mirna_8	trna_13	trna_2	hsa-miR-128-3p_chr2(+)_chr3(+)_t_0_-1_nont_0_+1_G	tDR-1:29-Glu-CTC-1-M2-U16A	tDR-1:34-Gly-GCC-2-M3-U16A
Combination 8662	100	59.09	81.44	81.82	100	33.81	80.53	81.67	1	0.31	0.73	0.75	100	33	80	81	100	47	82	83	mirna_4	mirna_9	trna_2	hsa-miR-10b-5p_chr2(+)_t_0_-2_nont_0_+1_G	hsa-miR-148a-3p_chr7(-)_t_0_-1_nont_0_+1_G	tDR-1:34-Gly-GCC-2-M3-U16A
Combination 3867	100	59.09	82.95	81.82	100	26.67	86.65	87.5	1	0.43	0.79	0.8	100	100	100	100	100	40	74	75	mirna_13	mirna_18	trna_2	hsa-miR-22-3p_nont_0_+3_AGA	hsa-miR-889-3p_chr14(+)_t_0_-1_nont_0_+1_G	tDR-1:34-Gly-GCC-2-M3-U16A
Combination 6542	100	59.09	80.57	81.82	100	26.47	84.73	85.29	1	0.36	0.77	0.78	100	100	100	100	100	43	71	71	mirna_18	mirna_19	trna_2	hsa-miR-889-3p_chr14(+)_t_0_-1_nont_0_+1_G	hsa-miR-9-5p_chr5(-)_chr1(-)_chr15(+)_t_0_-1_nont_0_+1_G	tDR-1:34-Gly-GCC-2-M3-U16A
Combination 8596	100	59.09	82.06	81.82	100	26.47	85.77	86.67	1	0.4	0.78	0.79	100	100	100	100	100	30	73	73	mirna_4	mirna_6	trna_2	hsa-miR-10b-5p_chr2(+)_t_0_-2_nont_0_+1_G	hsa-miR-125b-5p_chr11(-)_chr21(+)_t_0_-1_nont_0_+1_G	tDR-1:34-Gly-GCC-2-M3-U16A
Combination 11207	100	59.09	83.14	81.82	100	36.46	81.49	82.29	1	0.18	0.75	0.76	100	25	77	78	100	60	86	87	trna_16	trna_18	trna_2	tDR-1:34-Glu-CTC-1-M2-U16A	tDR-1:32-Glu-CTC-1-M2-G22C	tDR-1:34-Gly-GCC-2-M3-U16A
Combination 10106	100	59.09	83.14	81.82	100	26.67	85.16	86.28	1	0.4	0.78	0.78	100	60	92	100	100	40	79	79	mirna_9	trna_19	trna_2	hsa-miR-148a-3p_chr7(-)_t_0_-1_nont_0_+1_G	tDR-1:31-Glu-CTC-1-M2-G29A	tDR-1:34-Gly-GCC-2-M3-U16A
Combination 9412	100	59.09	83.49	81.82	100	26.47	87	87.5	1	0.44	0.8	0.8	100	100	100	100	100	40	75	75	mirna_6	trna_19	trna_2	hsa-miR-125b-5p_chr11(-)_chr21(+)_t_0_-1_nont_0_+1_G	tDR-1:31-Glu-CTC-1-M2-G29A	tDR-1:34-Gly-GCC-2-M3-U16A
Combination 9238	100	59.09	82.14	81.82	100	26.47	86.01	86.67	1	0.4	0.78	0.79	100	100	100	100	100	40	73	73	mirna_6	mirna_9	trna_2	hsa-miR-125b-5p_chr11(-)_chr21(+)_t_0_-1_nont_0_+1_G	hsa-miR-148a-3p_chr7(-)_t_0_-1_nont_0_+1_G	tDR-1:34-Gly-GCC-2-M3-U16A
Combination 8806	100	59.09	84.54	86.36	100	35.88	83.49	84.12	1	0.33	0.77	0.78	100	40	81	82	100	60	87	87	mirna_4	trna_16	trna_2	hsa-miR-10b-5p_chr2(+)_t_0_-2_nont_0_+1_G	tDR-1:34-Glu-CTC-1-M2-U16A	tDR-1:34-Gly-GCC-2-M3-U16A
Combination 6767	100	59.09	82.03	81.82	100	26.67	84.32	85.17	1	0.4	0.77	0.78	100	60	92	100	100	30	77	77	mirna_18	mirna_9	trna_2	hsa-miR-889-3p_chr14(+)_t_0_-1_nont_0_+1_G	hsa-miR-148a-3p_chr7(-)_t_0_-1_nont_0_+1_G	tDR-1:34-Gly-GCC-2-M3-U16A
Combination 9382	100	59.09	82.06	81.82	100	26.47	85.77	86.67	1	0.4	0.78	0.79	100	100	100	100	100	30	73	73	mirna_6	trna_16	trna_2	hsa-miR-125b-5p_chr11(-)_chr21(+)_t_0_-1_nont_0_+1_G	tDR-1:34-Glu-CTC-1-M2-U16A	tDR-1:34-Gly-GCC-2-M3-U16A
Combination 8442	100	59.09	84.87	86.36	100	59.41	84.92	85.42	1	0.4	0.78	0.8	100	50	85	86	100	58	85	86	mirna_3	trna_13	trna_2	hsa-miR-10a-5p_chr17(-)_t_0_-2_nont_0_+1_G	tDR-1:29-Glu-CTC-1-M2-U16A	tDR-1:34-Gly-GCC-2-M3-U16A
Combination 5410	100	59.09	81.96	81.82	100	26.47	85.68	86.67	1	0.4	0.78	0.78	100	100	100	100	100	40	73	73	mirna_15	trna_15	trna_2	hsa-miR-381-3p_chr14(+)_t_0_-1_nont_0_+1_G	tDR-1:33-Glu-CTC-1-M2-U16A	tDR-1:34-Gly-GCC-2-M3-U16A
Combination 7136	100	59.09	82.12	81.82	100	26.47	85.79	86.67	1	0.44	0.78	0.78	100	100	100	100	100	40	73	73	mirna_19	mirna_6	trna_2	hsa-miR-9-5p_chr5(-)_chr1(-)_chr15(+)_t_0_-1_nont_0_+1_G	hsa-miR-125b-5p_chr11(-)_chr21(+)_t_0_-1_nont_0_+1_G	tDR-1:34-Gly-GCC-2-M3-U16A
Combination 4161	100	59.09	79.04	77.27	100	26.67	82.29	84.38	1	0.4	0.76	0.75	100	100	100	100	100	40	68	69	mirna_13	trna_1	trna_2	hsa-miR-22-3p_nont_0_+3_AGA	tDR-3:32-His-GTG-1-G4U	tDR-1:34-Gly-GCC-2-M3-U16A
Combination 4266	100	59.09	83.07	81.82	100	30	87.06	87.5	1	0.44	0.79	0.8	100	100	100	100	100	40	74	75	mirna_13	trna_16	trna_2	hsa-miR-22-3p_nont_0_+3_AGA	tDR-1:34-Glu-CTC-1-M2-U16A	tDR-1:34-Gly-GCC-2-M3-U16A
Combination 8794	100	59.09	82.25	81.82	100	33.81	83.87	85.04	1	0.33	0.77	0.77	100	50	89	88	100	47	79	80	mirna_4	trna_15	trna_2	hsa-miR-10b-5p_chr2(+)_t_0_-2_nont_0_+1_G	tDR-1:33-Glu-CTC-1-M2-U16A	tDR-1:34-Gly-GCC-2-M3-U16A
Combination 8222	100	59.09	82.73	81.82	100	30	79.97	81.2	1	0.31	0.74	0.75	100	29	75	75	100	60	87	87	mirna_3	mirna_4	trna_2	hsa-miR-10a-5p_chr17(-)_t_0_-2_nont_0_+1_G	hsa-miR-10b-5p_chr2(+)_t_0_-2_nont_0_+1_G	tDR-1:34-Gly-GCC-2-M3-U16A
Combination 10458	95.45	59.09	79.1	77.27	96.88	26.92	82.32	82.68	0.95	0.36	0.74	0.75	100	60	93	100	100	45	72	71	trna_1	trna_18	trna_2	tDR-3:32-His-GTG-1-G4U	tDR-1:32-Glu-CTC-1-M2-G22C	tDR-1:34-Gly-GCC-2-M3-U16A
Combination 11141	100	59.09	83.2	81.82	100	54.17	83.76	83.33	1	0.18	0.77	0.78	100	25	85	86	100	53	82	82	trna_15	trna_18	trna_2	tDR-1:33-Glu-CTC-1-M2-U16A	tDR-1:32-Glu-CTC-1-M2-G22C	tDR-1:34-Gly-GCC-2-M3-U16A
Combination 4256	100	59.09	81.81	81.82	100	26.67	85.92	86.67	1	0.4	0.78	0.78	100	100	100	100	100	40	73	73	mirna_13	trna_15	trna_3	hsa-miR-22-3p_nont_0_+3_AGA	tDR-1:33-Glu-CTC-1-M2-U16A	tDR-1:25-Ala-AGC-11-G4U
Combination 7967	100	59.09	81.91	81.82	100	28.57	84.41	85.42	1	0.4	0.77	0.78	100	60	93	100	100	43	77	77	mirna_20	mirna_8	trna_3	hsa-miR-99a-5p_chr21(+)_t_0_-3_nont_0_+2_AG	hsa-miR-128-3p_chr2(+)_chr3(+)_t_0_-1_nont_0_+1_G	tDR-1:25-Ala-AGC-11-G4U
Combination 8819	100	59.09	83.17	81.82	100	26.92	84.53	85.77	1	0.33	0.77	0.78	100	50	89	88	100	46	80	81	mirna_4	trna_17	trna_3	hsa-miR-10b-5p_chr2(+)_t_0_-2_nont_0_+1_G	tDR-1:33-Glu-CTC-1-M2-U20G	tDR-1:25-Ala-AGC-11-G4U
Combination 4163	100	59.09	79.04	77.27	100	26.67	82.29	84.38	1	0.4	0.76	0.75	100	100	100	100	100	40	68	69	mirna_13	trna_1	trna_3	hsa-miR-22-3p_nont_0_+3_AGA	tDR-3:32-His-GTG-1-G4U	tDR-1:25-Ala-AGC-11-G4U
Combination 10450	100	59.09	81.79	81.82	100	26.92	83.48	83.04	1	0.33	0.76	0.77	100	50	89	88	100	46	78	79	trna_1	trna_17	trna_3	tDR-3:32-His-GTG-1-G4U	tDR-1:33-Glu-CTC-1-M2-U20G	tDR-1:25-Ala-AGC-11-G4U
Combination 7922	100	59.09	81.87	81.82	100	26.47	85.23	85.71	1	0.43	0.78	0.78	100	75	96	100	100	40	74	75	mirna_20	mirna_6	trna_3	hsa-miR-99a-5p_chr21(+)_t_0_-3_nont_0_+2_AG	hsa-miR-125b-5p_chr11(-)_chr21(+)_t_0_-1_nont_0_+1_G	tDR-1:25-Ala-AGC-11-G4U
Combination 3869	100	59.09	81.71	81.82	100	26.67	85.35	86.67	1	0.43	0.78	0.8	100	100	100	100	100	40	72	73	mirna_13	mirna_18	trna_3	hsa-miR-22-3p_nont_0_+3_AGA	hsa-miR-889-3p_chr14(+)_t_0_-1_nont_0_+1_G	tDR-1:25-Ala-AGC-11-G4U
Combination 4306	100	59.09	80.37	81.82	100	32.48	83.15	83.33	1	0.31	0.75	0.75	100	50	92	100	100	46	74	75	mirna_13	trna_2	trna_3	hsa-miR-22-3p_nont_0_+3_AGA	tDR-1:34-Gly-GCC-2-M3-U16A	tDR-1:25-Ala-AGC-11-G4U
Combination 4268	100	59.09	83.07	81.82	100	30	87.06	87.5	1	0.44	0.79	0.8	100	100	100	100	100	40	74	75	mirna_13	trna_16	trna_3	hsa-miR-22-3p_nont_0_+3_AGA	tDR-1:34-Glu-CTC-1-M2-U16A	tDR-1:25-Ala-AGC-11-G4U
Combination 10964	100	59.09	83.24	86.36	100	32.94	83.56	84.12	1	0.36	0.77	0.78	100	40	85	86	100	53	82	83	trna_13	trna_17	trna_3	tDR-1:29-Glu-CTC-1-M2-U16A	tDR-1:33-Glu-CTC-1-M2-U20G	tDR-1:25-Ala-AGC-11-G4U
Combination 4289	100	59.09	81.69	81.82	100	26.67	85.75	86.36	1	0.36	0.78	0.78	100	100	100	100	100	40	72	73	mirna_13	trna_18	trna_3	hsa-miR-22-3p_nont_0_+3_AGA	tDR-1:32-Glu-CTC-1-M2-G22C	tDR-1:25-Ala-AGC-11-G4U
Combination 5435	100	59.09	80.66	81.82	100	26.67	83.23	83.33	1	0.33	0.76	0.76	100	60	93	100	100	40	75	75	mirna_15	trna_17	trna_3	hsa-miR-381-3p_chr14(+)_t_0_-1_nont_0_+1_G	tDR-1:33-Glu-CTC-1-M2-U20G	tDR-1:25-Ala-AGC-11-G4U
Combination 10116	100	59.09	82.96	81.82	100	58.33	84.48	85.42	1	0.33	0.77	0.78	100	50	89	88	100	50	80	80	mirna_9	trna_2	trna_3	hsa-miR-148a-3p_chr7(-)_t_0_-1_nont_0_+1_G	tDR-1:34-Gly-GCC-2-M3-U16A	tDR-1:25-Ala-AGC-11-G4U
Combination 8838	100	59.09	79.9	81.82	100	38.57	79.88	80.36	1	0.2	0.72	0.73	100	33	80	80	100	50	80	80	mirna_4	trna_19	trna_3	hsa-miR-10b-5p_chr2(+)_t_0_-2_nont_0_+1_G	tDR-1:31-Glu-CTC-1-M2-G29A	tDR-1:25-Ala-AGC-11-G4U
Combination 6951	100	59.09	82.95	81.82	100	26.67	85.3	86.15	1	0.4	0.78	0.8	100	60	93	100	100	47	78	79	mirna_18	trna_2	trna_3	hsa-miR-889-3p_chr14(+)_t_0_-1_nont_0_+1_G	tDR-1:34-Gly-GCC-2-M3-U16A	tDR-1:25-Ala-AGC-11-G4U
Combination 11133	100	59.09	81.79	81.82	100	26.92	83.48	83.04	1	0.33	0.76	0.77	100	50	89	88	100	46	78	79	trna_15	trna_17	trna_3	tDR-1:33-Glu-CTC-1-M2-U16A	tDR-1:33-Glu-CTC-1-M2-U20G	tDR-1:25-Ala-AGC-11-G4U
Combination 5370	100	59.09	85.44	86.36	100	38.82	85.08	85.83	1	0.4	0.79	0.8	100	40	84	83	100	60	86	87	mirna_15	trna_12	trna_3	hsa-miR-381-3p_chr14(+)_t_0_-1_nont_0_+1_G	tDR-1:32-Glu-CTC-1-M2-G10C	tDR-1:25-Ala-AGC-11-G4U
Combination 8513	100	59.09	81.82	81.82	100	31.62	79.93	81.2	1	0.25	0.73	0.75	100	25	77	78	100	54	84	86	mirna_3	trna_19	trna_3	hsa-miR-10a-5p_chr17(-)_t_0_-2_nont_0_+1_G	tDR-1:31-Glu-CTC-1-M2-G29A	tDR-1:25-Ala-AGC-11-G4U
Combination 6943	100	59.09	80.96	81.82	100	33.81	82.6	82.86	1	0.4	0.75	0.75	100	50	88	88	100	47	77	77	mirna_18	trna_19	trna_3	hsa-miR-889-3p_chr14(+)_t_0_-1_nont_0_+1_G	tDR-1:31-Glu-CTC-1-M2-G29A	tDR-1:25-Ala-AGC-11-G4U
Combination 11199	100	59.09	81.7	81.82	100	26.67	83.25	83.33	1	0.33	0.76	0.77	100	50	89	88	100	46	78	79	trna_16	trna_17	trna_3	tDR-1:34-Glu-CTC-1-M2-U16A	tDR-1:33-Glu-CTC-1-M2-U20G	tDR-1:25-Ala-AGC-11-G4U
Combination 8132	100	59.09	84.29	86.36	100	38.82	84.35	85.42	1	0.36	0.78	0.8	100	40	85	86	100	53	84	85	mirna_20	trna_16	trna_3	hsa-miR-99a-5p_chr21(+)_t_0_-3_nont_0_+2_AG	tDR-1:34-Glu-CTC-1-M2-U16A	tDR-1:25-Ala-AGC-11-G4U
Combination 10133	95.45	59.09	77.71	77.27	96.88	26.47	80.87	83.33	0.96	0.4	0.74	0.75	100	100	100	100	94	20	66	67	mirna_9	trna_3	trna_7	hsa-miR-148a-3p_chr7(-)_t_0_-1_nont_0_+1_G	tDR-1:25-Ala-AGC-11-G4U	tDR-1:23-Val-AAC-1-M8-G12U
Combination 9902	100	59.09	80.11	81.82	100	26.92	83.51	84.38	1	0.4	0.76	0.76	100	67	95	100	100	40	72	73	mirna_8	trna_19	trna_7	hsa-miR-128-3p_chr2(+)_chr3(+)_t_0_-1_nont_0_+1_G	tDR-1:31-Glu-CTC-1-M2-G29A	tDR-1:23-Val-AAC-1-M8-G12U
Combination 10443	100	59.09	81.53	81.82	100	26.92	83.17	83.04	1	0.33	0.76	0.76	100	50	89	88	100	40	78	79	trna_1	trna_16	trna_7	tDR-3:32-His-GTG-1-G4U	tDR-1:34-Glu-CTC-1-M2-U16A	tDR-1:23-Val-AAC-1-M8-G12U
Combination 11177	95.45	59.09	80.51	81.82	97.22	58.33	81.59	82.29	0.95	0.33	0.74	0.74	100	50	85	86	100	50	78	79	trna_15	trna_3	trna_7	tDR-1:33-Glu-CTC-1-M2-U16A	tDR-1:25-Ala-AGC-11-G4U	tDR-1:23-Val-AAC-1-M8-G12U
Combination 10473	100	59.09	81.65	81.82	100	26.67	85.48	86.67	1	0.36	0.78	0.78	100	100	100	100	100	38	72	73	trna_1	trna_19	trna_7	tDR-3:32-His-GTG-1-G4U	tDR-1:31-Glu-CTC-1-M2-G29A	tDR-1:23-Val-AAC-1-M8-G12U
Combination 8850	100	59.09	80.34	81.82	100	26.92	83.76	84.5	1	0.43	0.76	0.77	100	75	96	100	100	40	72	72	mirna_4	trna_2	trna_7	hsa-miR-10b-5p_chr2(+)_t_0_-2_nont_0_+1_G	tDR-1:34-Gly-GCC-2-M3-U16A	tDR-1:23-Val-AAC-1-M8-G12U
Combination 11330	100	59.09	81.78	81.82	100	58.57	83.57	83.04	1	0.36	0.76	0.76	100	50	89	88	100	50	78	79	trna_18	trna_2	trna_7	tDR-1:32-Glu-CTC-1-M2-G22C	tDR-1:34-Gly-GCC-2-M3-U16A	tDR-1:23-Val-AAC-1-M8-G12U
Combination 11366	100	59.09	80.28	81.82	100	26.47	84.17	85.29	1	0.43	0.77	0.78	100	100	100	100	100	30	70	71	trna_19	trna_2	trna_7	tDR-1:31-Glu-CTC-1-M2-G29A	tDR-1:34-Gly-GCC-2-M3-U16A	tDR-1:23-Val-AAC-1-M8-G12U
Combination 5416	100	59.09	79.18	77.27	100	26.47	82.99	84.38	1	0.4	0.76	0.76	100	100	100	100	100	30	69	69	mirna_15	trna_15	trna_7	hsa-miR-381-3p_chr14(+)_t_0_-1_nont_0_+1_G	tDR-1:33-Glu-CTC-1-M2-U16A	tDR-1:23-Val-AAC-1-M8-G12U
Combination 8758	100	59.09	81.53	81.82	100	26.47	85.13	85.71	1	0.43	0.78	0.78	100	100	100	100	100	38	72	71	mirna_4	trna_12	trna_7	hsa-miR-10b-5p_chr2(+)_t_0_-2_nont_0_+1_G	tDR-1:32-Glu-CTC-1-M2-G10C	tDR-1:23-Val-AAC-1-M8-G12U
Combination 11164	100	59.09	82.75	81.82	100	32.94	80.67	81.2	1	0.25	0.74	0.75	100	25	76	78	100	60	86	86	trna_15	trna_2	trna_7	tDR-1:33-Glu-CTC-1-M2-U16A	tDR-1:34-Gly-GCC-2-M3-U16A	tDR-1:23-Val-AAC-1-M8-G12U
Combination 10957	95.45	59.09	77.79	77.27	96.67	26.67	80.67	82.14	0.96	0.33	0.73	0.74	100	60	93	100	100	38	70	70	trna_13	trna_16	trna_7	tDR-1:29-Glu-CTC-1-M2-U16A	tDR-1:34-Glu-CTC-1-M2-U16A	tDR-1:23-Val-AAC-1-M8-G12U
Combination 7340	100	59.09	81.79	81.82	100	34.82	83.42	84.38	1	0.36	0.76	0.77	100	57	89	88	100	43	78	79	mirna_19	trna_15	trna_7	hsa-miR-9-5p_chr5(-)_chr1(-)_chr15(+)_t_0_-1_nont_0_+1_G	tDR-1:33-Glu-CTC-1-M2-U16A	tDR-1:23-Val-AAC-1-M8-G12U
Combination 5389	100	59.09	77.95	77.27	100	26.47	81.25	83.33	1	0.36	0.75	0.75	100	100	100	100	100	20	67	67	mirna_15	trna_13	trna_7	hsa-miR-381-3p_chr14(+)_t_0_-1_nont_0_+1_G	tDR-1:29-Glu-CTC-1-M2-U16A	tDR-1:23-Val-AAC-1-M8-G12U
Combination 6878	100	59.09	79.17	77.27	100	26.47	82.36	84.38	1	0.43	0.75	0.75	100	75	97	100	100	30	70	71	mirna_18	trna_13	trna_7	hsa-miR-889-3p_chr14(+)_t_0_-1_nont_0_+1_G	tDR-1:29-Glu-CTC-1-M2-U16A	tDR-1:23-Val-AAC-1-M8-G12U
Combination 11008	95.45	59.09	79.79	81.82	97.06	31.9	78.67	79.51	0.95	0.25	0.71	0.71	100	20	77	78	100	53	81	82	trna_13	trna_3	trna_7	tDR-1:29-Glu-CTC-1-M2-U16A	tDR-1:25-Ala-AGC-11-G4U	tDR-1:23-Val-AAC-1-M8-G12U
Combination 8508	100	59.09	81.71	81.82	100	26.47	85.56	86.67	1	0.44	0.78	0.78	100	100	100	100	100	40	72	73	mirna_3	trna_18	trna_7	hsa-miR-10a-5p_chr17(-)_t_0_-2_nont_0_+1_G	tDR-1:32-Glu-CTC-1-M2-G22C	tDR-1:23-Val-AAC-1-M8-G12U
Combination 8448	100	59.09	80.4	81.82	100	26.47	83.98	85.71	1	0.4	0.77	0.77	100	100	100	100	100	40	70	71	mirna_3	trna_13	trna_7	hsa-miR-10a-5p_chr17(-)_t_0_-2_nont_0_+1_G	tDR-1:29-Glu-CTC-1-M2-U16A	tDR-1:23-Val-AAC-1-M8-G12U
Combination 5428	100	59.09	80.47	81.82	100	26.67	84.29	85.71	1	0.4	0.77	0.78	100	100	100	100	100	38	70	71	mirna_15	trna_16	trna_7	hsa-miR-381-3p_chr14(+)_t_0_-1_nont_0_+1_G	tDR-1:34-Glu-CTC-1-M2-U16A	tDR-1:23-Val-AAC-1-M8-G12U
Combination 10070	100	59.09	81.75	81.82	100	26.92	85.04	86.28	1	0.4	0.77	0.78	100	75	97	100	100	40	74	75	mirna_9	trna_15	trna_7	hsa-miR-148a-3p_chr7(-)_t_0_-1_nont_0_+1_G	tDR-1:33-Glu-CTC-1-M2-U16A	tDR-1:23-Val-AAC-1-M8-G12U
Combination 9923	100	59.09	81.57	81.82	100	30	83.97	84.38	1	0.43	0.76	0.77	100	60	92	100	100	40	76	76	mirna_8	trna_3	trna_7	hsa-miR-128-3p_chr2(+)_chr3(+)_t_0_-1_nont_0_+1_G	tDR-1:25-Ala-AGC-11-G4U	tDR-1:23-Val-AAC-1-M8-G12U
Combination 3873	100	59.09	83.86	86.36	100	26.92	86.33	86.75	1	0.33	0.79	0.8	100	50	95	100	100	40	78	79	mirna_13	mirna_18	trna_7	hsa-miR-22-3p_nont_0_+3_AGA	hsa-miR-889-3p_chr14(+)_t_0_-1_nont_0_+1_G	tDR-1:23-Val-AAC-1-M8-G12U
Combination 7390	100	59.09	80.4	81.82	100	26.67	84.21	84.81	1	0.44	0.77	0.76	100	100	100	100	100	40	70	70	mirna_19	trna_2	trna_7	hsa-miR-9-5p_chr5(-)_chr1(-)_chr15(+)_t_0_-1_nont_0_+1_G	tDR-1:34-Gly-GCC-2-M3-U16A	tDR-1:23-Val-AAC-1-M8-G12U
Combination 5323	100	59.09	81.8	81.82	100	26.67	85.61	86.67	1	0.36	0.78	0.78	100	100	100	100	100	38	73	73	mirna_15	trna_1	trna_7	hsa-miR-381-3p_chr14(+)_t_0_-1_nont_0_+1_G	tDR-3:32-His-GTG-1-G4U	tDR-1:23-Val-AAC-1-M8-G12U
Combination 10431	95.45	59.09	81.98	81.82	96.88	62.38	84.64	85.42	0.96	0.36	0.77	0.78	100	60	93	100	100	50	77	77	trna_1	trna_15	trna_7	tDR-3:32-His-GTG-1-G4U	tDR-1:33-Glu-CTC-1-M2-U16A	tDR-1:23-Val-AAC-1-M8-G12U
Combination 6707	100	59.09	77.58	77.27	100	26.67	80.8	82.29	1	0.43	0.73	0.74	100	75	96	100	100	20	68	69	mirna_18	mirna_6	trna_7	hsa-miR-889-3p_chr14(+)_t_0_-1_nont_0_+1_G	hsa-miR-125b-5p_chr11(-)_chr21(+)_t_0_-1_nont_0_+1_G	tDR-1:23-Val-AAC-1-M8-G12U
Combination 4272	100	59.09	81.55	81.82	100	26.67	85.36	86.67	1	0.44	0.78	0.78	100	100	100	100	100	40	72	73	mirna_13	trna_16	trna_7	hsa-miR-22-3p_nont_0_+3_AGA	tDR-1:34-Glu-CTC-1-M2-U16A	tDR-1:23-Val-AAC-1-M8-G12U
Combination 7067	100	59.09	81.37	81.82	100	26.92	82.58	82.91	1	0.36	0.75	0.76	100	40	87	88	100	46	78	79	mirna_19	mirna_3	trna_7	hsa-miR-9-5p_chr5(-)_chr1(-)_chr15(+)_t_0_-1_nont_0_+1_G	hsa-miR-10a-5p_chr17(-)_t_0_-2_nont_0_+1_G	tDR-1:23-Val-AAC-1-M8-G12U
Combination 4128	100	59.09	84.44	86.36	100	26.92	87.75	88.46	1	0.46	0.81	0.82	100	100	100	100	100	40	77	77	mirna_13	mirna_9	trna_7	hsa-miR-22-3p_nont_0_+3_AGA	hsa-miR-148a-3p_chr7(-)_t_0_-1_nont_0_+1_G	tDR-1:23-Val-AAC-1-M8-G12U
Combination 6917	100	59.09	81.88	81.82	100	26.92	85.14	86.11	1	0.47	0.78	0.78	100	75	97	100	100	40	74	75	mirna_18	trna_16	trna_7	hsa-miR-889-3p_chr14(+)_t_0_-1_nont_0_+1_G	tDR-1:34-Glu-CTC-1-M2-U16A	tDR-1:23-Val-AAC-1-M8-G12U
Combination 11213	100	59.09	81.66	81.82	100	32.48	83.33	84.38	1	0.22	0.76	0.77	100	33	89	89	100	40	78	79	trna_16	trna_18	trna_7	tDR-1:34-Glu-CTC-1-M2-U16A	tDR-1:32-Glu-CTC-1-M2-G22C	tDR-1:23-Val-AAC-1-M8-G12U
Combination 3848	100	59.09	84.24	86.36	100	30	88.05	88.46	1	0.46	0.8	0.81	100	100	100	100	100	40	76	77	mirna_13	mirna_18	mirna_3	hsa-miR-22-3p_nont_0_+3_AGA	hsa-miR-889-3p_chr14(+)_t_0_-1_nont_0_+1_G	hsa-miR-10a-5p_chr17(-)_t_0_-2_nont_0_+1_G
Combination 3968	100	59.09	85.8	86.36	100	26.67	89.1	89.29	1	0.5	0.82	0.83	100	100	100	100	100	40	79	79	mirna_13	mirna_3	mirna_9	hsa-miR-22-3p_nont_0_+3_AGA	hsa-miR-10a-5p_chr17(-)_t_0_-2_nont_0_+1_G	hsa-miR-148a-3p_chr7(-)_t_0_-1_nont_0_+1_G
Combination 4088	100	59.09	84.34	86.36	100	59.41	86	86.61	1	0.29	0.79	0.8	100	50	91	90	100	53	81	81	mirna_13	mirna_8	mirna_9	hsa-miR-22-3p_nont_0_+3_AGA	hsa-miR-128-3p_chr2(+)_chr3(+)_t_0_-1_nont_0_+1_G	hsa-miR-148a-3p_chr7(-)_t_0_-1_nont_0_+1_G
Combination 5249	95.45	59.09	80.44	81.82	97.22	30	81.98	82.86	0.96	0.25	0.74	0.75	100	25	87	88	100	40	77	77	mirna_15	mirna_8	trna_12	hsa-miR-381-3p_chr14(+)_t_0_-1_nont_0_+1_G	hsa-miR-128-3p_chr2(+)_chr3(+)_t_0_-1_nont_0_+1_G	tDR-1:32-Glu-CTC-1-M2-G10C
Combination 5155	95.45	59.09	80.28	81.82	97.22	30	80.97	82.29	0.94	0.25	0.73	0.75	100	25	83	83	100	40	79	79	mirna_15	mirna_4	trna_12	hsa-miR-381-3p_chr14(+)_t_0_-1_nont_0_+1_G	hsa-miR-10b-5p_chr2(+)_t_0_-2_nont_0_+1_G	tDR-1:32-Glu-CTC-1-M2-G10C
Combination 9270	100	59.09	80.5	81.82	100	26.47	84.26	85.5	1	0.4	0.77	0.77	100	100	100	100	100	30	71	71	mirna_6	trna_1	trna_13	hsa-miR-125b-5p_chr11(-)_chr21(+)_t_0_-1_nont_0_+1_G	tDR-3:32-His-GTG-1-G4U	tDR-1:29-Glu-CTC-1-M2-U16A
Combination 5310	100	59.09	82.95	81.82	100	38.82	83.28	83.04	1	0.4	0.76	0.77	100	40	85	86	100	57	82	82	mirna_15	trna_1	trna_13	hsa-miR-381-3p_chr14(+)_t_0_-1_nont_0_+1_G	tDR-3:32-His-GTG-1-G4U	tDR-1:29-Glu-CTC-1-M2-U16A
Combination 5130	100	59.09	82.83	81.82	100	28.57	80.56	81.67	1	0.31	0.74	0.75	100	33	76	78	100	57	86	87	mirna_15	mirna_3	trna_13	hsa-miR-381-3p_chr14(+)_t_0_-1_nont_0_+1_G	hsa-miR-10a-5p_chr17(-)_t_0_-2_nont_0_+1_G	tDR-1:29-Glu-CTC-1-M2-U16A
Combination 8694	100	59.09	84.67	86.36	100	31.82	87.5	88.24	1	0.46	0.8	0.8	100	75	97	100	100	45	79	80	mirna_4	trna_1	trna_13	hsa-miR-10b-5p_chr2(+)_t_0_-2_nont_0_+1_G	tDR-3:32-His-GTG-1-G4U	tDR-1:29-Glu-CTC-1-M2-U16A
Combination 8369	100	59.09	81.91	81.82	100	62.28	84.58	85.17	1	0.31	0.77	0.78	100	60	93	100	100	50	76	77	mirna_3	trna_1	trna_13	hsa-miR-10a-5p_chr17(-)_t_0_-2_nont_0_+1_G	tDR-3:32-His-GTG-1-G4U	tDR-1:29-Glu-CTC-1-M2-U16A
Combination 10393	100	59.09	81.8	81.82	100	35.88	82.5	82.91	1	0.36	0.75	0.76	100	40	85	86	100	53	80	81	trna_1	trna_13	trna_15	tDR-3:32-His-GTG-1-G4U	tDR-1:29-Glu-CTC-1-M2-U16A	tDR-1:33-Glu-CTC-1-M2-U16A
Combination 4156	100	59.09	80.55	81.82	100	26.67	84.73	85.71	1	0.4	0.77	0.78	100	100	100	100	100	40	71	71	mirna_13	trna_1	trna_15	hsa-miR-22-3p_nont_0_+3_AGA	tDR-3:32-His-GTG-1-G4U	tDR-1:33-Glu-CTC-1-M2-U16A
Combination 4222	100	59.09	81.81	81.82	100	26.67	85.92	86.67	1	0.4	0.78	0.78	100	100	100	100	100	40	73	73	mirna_13	trna_13	trna_15	hsa-miR-22-3p_nont_0_+3_AGA	tDR-1:29-Glu-CTC-1-M2-U16A	tDR-1:33-Glu-CTC-1-M2-U16A
Combination 5378	100	59.09	84.83	86.36	100	30	88.4	88.89	1	0.4	0.81	0.82	100	100	100	100	100	40	77	78	mirna_15	trna_13	trna_15	hsa-miR-381-3p_chr14(+)_t_0_-1_nont_0_+1_G	tDR-1:29-Glu-CTC-1-M2-U16A	tDR-1:33-Glu-CTC-1-M2-U16A
Combination 9808	95.45	59.09	79.07	77.27	97.06	28.57	80.89	82.29	0.95	0.31	0.73	0.74	100	50	88	88	100	43	74	75	mirna_8	trna_12	trna_16	hsa-miR-128-3p_chr2(+)_chr3(+)_t_0_-1_nont_0_+1_G	tDR-1:32-Glu-CTC-1-M2-G10C	tDR-1:34-Glu-CTC-1-M2-U16A
Combination 4250	100	59.09	83.07	81.82	100	30	87.06	87.5	1	0.44	0.79	0.8	100	100	100	100	100	40	74	75	mirna_13	trna_15	trna_16	hsa-miR-22-3p_nont_0_+3_AGA	tDR-1:33-Glu-CTC-1-M2-U16A	tDR-1:34-Glu-CTC-1-M2-U16A
Combination 4223	100	59.09	83.07	81.82	100	30	87.06	87.5	1	0.44	0.79	0.8	100	100	100	100	100	40	74	75	mirna_13	trna_13	trna_16	hsa-miR-22-3p_nont_0_+3_AGA	tDR-1:29-Glu-CTC-1-M2-U16A	tDR-1:34-Glu-CTC-1-M2-U16A
Combination 4157	100	59.09	81.82	81.82	100	26.67	85.85	86.67	1	0.44	0.78	0.78	100	100	100	100	100	40	73	73	mirna_13	trna_1	trna_16	hsa-miR-22-3p_nont_0_+3_AGA	tDR-3:32-His-GTG-1-G4U	tDR-1:34-Glu-CTC-1-M2-U16A
Combination 5209	100	59.09	83.49	81.82	100	26.47	87	87.5	1	0.44	0.8	0.8	100	100	100	100	100	40	75	75	mirna_15	mirna_6	trna_17	hsa-miR-381-3p_chr14(+)_t_0_-1_nont_0_+1_G	hsa-miR-125b-5p_chr11(-)_chr21(+)_t_0_-1_nont_0_+1_G	tDR-1:33-Glu-CTC-1-M2-U20G
Combination 9863	100	59.09	80.76	81.82	100	26.92	84.01	85	1	0.33	0.76	0.77	100	67	96	100	100	33	73	73	mirna_8	trna_16	trna_17	hsa-miR-128-3p_chr2(+)_chr3(+)_t_0_-1_nont_0_+1_G	tDR-1:34-Glu-CTC-1-M2-U16A	tDR-1:33-Glu-CTC-1-M2-U20G
Combination 4158	100	59.09	79.04	77.27	100	26.67	82.29	84.38	1	0.4	0.76	0.75	100	100	100	100	100	40	68	69	mirna_13	trna_1	trna_17	hsa-miR-22-3p_nont_0_+3_AGA	tDR-3:32-His-GTG-1-G4U	tDR-1:33-Glu-CTC-1-M2-U20G
Combination 7199	100	59.09	81.49	81.82	100	26.92	85.49	86.11	1	0.43	0.78	0.78	100	100	100	100	100	40	72	72	mirna_19	mirna_9	trna_17	hsa-miR-9-5p_chr5(-)_chr1(-)_chr15(+)_t_0_-1_nont_0_+1_G	hsa-miR-148a-3p_chr7(-)_t_0_-1_nont_0_+1_G	tDR-1:33-Glu-CTC-1-M2-U20G
Combination 5160	100	59.09	77.82	77.27	100	26.47	81.02	83.33	1	0.36	0.75	0.75	100	100	100	100	100	38	67	67	mirna_15	mirna_4	trna_17	hsa-miR-381-3p_chr14(+)_t_0_-1_nont_0_+1_G	hsa-miR-10b-5p_chr2(+)_t_0_-2_nont_0_+1_G	tDR-1:33-Glu-CTC-1-M2-U20G
Combination 8698	100	59.09	84.45	86.36	100	27.27	88.1	88.46	1	0.44	0.81	0.8	100	100	100	100	100	44	77	77	mirna_4	trna_1	trna_17	hsa-miR-10b-5p_chr2(+)_t_0_-2_nont_0_+1_G	tDR-3:32-His-GTG-1-G4U	tDR-1:33-Glu-CTC-1-M2-U20G
Combination 4263	100	59.09	83.07	81.82	100	30	87.06	87.5	1	0.44	0.79	0.8	100	100	100	100	100	40	74	75	mirna_13	trna_16	trna_17	hsa-miR-22-3p_nont_0_+3_AGA	tDR-1:34-Glu-CTC-1-M2-U16A	tDR-1:33-Glu-CTC-1-M2-U20G
Combination 9719	100	59.09	83.34	81.82	100	26.67	87.21	87.5	1	0.4	0.79	0.8	100	100	100	100	100	40	75	75	mirna_8	mirna_9	trna_17	hsa-miR-128-3p_chr2(+)_chr3(+)_t_0_-1_nont_0_+1_G	hsa-miR-148a-3p_chr7(-)_t_0_-1_nont_0_+1_G	tDR-1:33-Glu-CTC-1-M2-U20G
Combination 6764	100	59.09	80.34	81.82	100	26.67	84.12	85.15	1	0.4	0.77	0.78	100	100	100	100	100	40	70	70	mirna_18	mirna_9	trna_17	hsa-miR-889-3p_chr14(+)_t_0_-1_nont_0_+1_G	hsa-miR-148a-3p_chr7(-)_t_0_-1_nont_0_+1_G	tDR-1:33-Glu-CTC-1-M2-U20G
Combination 5407	100	59.09	83.54	81.82	100	26.47	87.17	87.5	1	0.4	0.8	0.8	100	100	100	100	100	30	75	75	mirna_15	trna_15	trna_17	hsa-miR-381-3p_chr14(+)_t_0_-1_nont_0_+1_G	tDR-1:33-Glu-CTC-1-M2-U16A	tDR-1:33-Glu-CTC-1-M2-U20G
Combination 9968	100	59.09	85.64	86.36	100	26.92	88.98	89.29	1	0.43	0.82	0.82	100	100	100	100	100	40	78	79	mirna_9	trna_1	trna_17	hsa-miR-148a-3p_chr7(-)_t_0_-1_nont_0_+1_G	tDR-3:32-His-GTG-1-G4U	tDR-1:33-Glu-CTC-1-M2-U20G
Combination 9379	100	59.09	83.45	81.82	100	26.47	87.09	87.5	1	0.44	0.8	0.8	100	100	100	100	100	30	75	75	mirna_6	trna_16	trna_17	hsa-miR-125b-5p_chr11(-)_chr21(+)_t_0_-1_nont_0_+1_G	tDR-1:34-Glu-CTC-1-M2-U16A	tDR-1:33-Glu-CTC-1-M2-U20G
Combination 8764	100	59.09	83.05	81.82	100	28.57	81.16	81.46	1	0.18	0.74	0.75	100	20	76	78	100	56	87	87	mirna_4	trna_13	trna_17	hsa-miR-10b-5p_chr2(+)_t_0_-2_nont_0_+1_G	tDR-1:29-Glu-CTC-1-M2-U16A	tDR-1:33-Glu-CTC-1-M2-U20G
Combination 4251	100	59.09	81.81	81.82	100	26.67	85.92	86.67	1	0.4	0.78	0.78	100	100	100	100	100	40	73	73	mirna_13	trna_15	trna_17	hsa-miR-22-3p_nont_0_+3_AGA	tDR-1:33-Glu-CTC-1-M2-U16A	tDR-1:33-Glu-CTC-1-M2-U20G
Combination 7084	100	59.09	77.81	77.27	100	26.47	80.68	83.33	1	0.4	0.75	0.75	100	100	100	100	100	38	66	67	mirna_19	mirna_4	trna_17	hsa-miR-9-5p_chr5(-)_chr1(-)_chr15(+)_t_0_-1_nont_0_+1_G	hsa-miR-10b-5p_chr2(+)_t_0_-2_nont_0_+1_G	tDR-1:33-Glu-CTC-1-M2-U20G
Combination 5419	100	59.09	80.8	81.82	100	26.47	84.03	85.29	1	0.36	0.76	0.77	100	67	96	100	100	40	73	73	mirna_15	trna_16	trna_17	hsa-miR-381-3p_chr14(+)_t_0_-1_nont_0_+1_G	tDR-1:34-Glu-CTC-1-M2-U16A	tDR-1:33-Glu-CTC-1-M2-U20G
Combination 8466	100	59.09	84.46	86.36	100	30	87.28	87.5	1	0.33	0.8	0.8	100	67	96	100	100	40	79	79	mirna_3	trna_15	trna_17	hsa-miR-10a-5p_chr17(-)_t_0_-2_nont_0_+1_G	tDR-1:33-Glu-CTC-1-M2-U16A	tDR-1:33-Glu-CTC-1-M2-U20G
Combination 5020	100	59.09	82.94	81.82	100	62.38	84.99	85.71	1	0.29	0.78	0.78	100	50	91	90	100	50	79	79	mirna_15	mirna_18	trna_17	hsa-miR-381-3p_chr14(+)_t_0_-1_nont_0_+1_G	hsa-miR-889-3p_chr14(+)_t_0_-1_nont_0_+1_G	tDR-1:33-Glu-CTC-1-M2-U20G
Combination 10073	100	59.09	81.71	81.82	100	26.92	85.12	85.97	1	0.33	0.77	0.78	100	67	96	100	100	40	74	75	mirna_9	trna_16	trna_17	hsa-miR-148a-3p_chr7(-)_t_0_-1_nont_0_+1_G	tDR-1:34-Glu-CTC-1-M2-U16A	tDR-1:33-Glu-CTC-1-M2-U20G
Combination 10034	100	59.09	80.23	81.82	100	26.47	83.94	85.29	1	0.4	0.77	0.78	100	100	100	100	100	40	70	71	mirna_9	trna_13	trna_17	hsa-miR-148a-3p_chr7(-)_t_0_-1_nont_0_+1_G	tDR-1:29-Glu-CTC-1-M2-U16A	tDR-1:33-Glu-CTC-1-M2-U20G
Combination 4275	100	59.09	83.12	81.82	100	59.41	83.34	83.18	1	0.33	0.76	0.78	100	50	84	86	100	53	83	83	mirna_13	trna_17	trna_18	hsa-miR-22-3p_nont_0_+3_AGA	tDR-1:33-Glu-CTC-1-M2-U20G	tDR-1:32-Glu-CTC-1-M2-G22C
Combination 5431	100	59.09	83.41	81.82	100	33.81	85.7	86.61	1	0.4	0.78	0.8	100	60	93	100	100	47	79	79	mirna_15	trna_17	trna_18	hsa-miR-381-3p_chr14(+)_t_0_-1_nont_0_+1_G	tDR-1:33-Glu-CTC-1-M2-U20G	tDR-1:32-Glu-CTC-1-M2-G22C
Combination 4159	100	59.09	79.14	77.27	100	26.67	82.71	84.62	1	0.36	0.76	0.76	100	100	100	100	100	40	68	69	mirna_13	trna_1	trna_18	hsa-miR-22-3p_nont_0_+3_AGA	tDR-3:32-His-GTG-1-G4U	tDR-1:32-Glu-CTC-1-M2-G22C
Combination 11129	95.45	59.09	82.14	81.82	97.22	43.86	82.93	82.91	0.95	0.25	0.76	0.77	100	33	85	86	100	50	81	81	trna_15	trna_17	trna_18	tDR-1:33-Glu-CTC-1-M2-U16A	tDR-1:33-Glu-CTC-1-M2-U20G	tDR-1:32-Glu-CTC-1-M2-G22C
Combination 10085	95.45	59.09	80.41	81.82	96.88	30	83.4	83.33	0.95	0.33	0.75	0.76	100	60	93	100	100	40	74	75	mirna_9	trna_17	trna_18	hsa-miR-148a-3p_chr7(-)_t_0_-1_nont_0_+1_G	tDR-1:33-Glu-CTC-1-M2-U20G	tDR-1:32-Glu-CTC-1-M2-G22C
Combination 10937	100	59.09	84.48	86.36	100	58.33	85.62	86.28	1	0.33	0.79	0.8	100	50	89	88	100	50	82	82	trna_13	trna_15	trna_18	tDR-1:29-Glu-CTC-1-M2-U16A	tDR-1:33-Glu-CTC-1-M2-U16A	tDR-1:32-Glu-CTC-1-M2-G22C
Combination 9875	100	59.09	84.74	86.36	100	26.92	86.58	86.67	1	0.44	0.8	0.8	100	60	93	100	100	46	81	81	mirna_8	trna_17	trna_18	hsa-miR-128-3p_chr2(+)_chr3(+)_t_0_-1_nont_0_+1_G	tDR-1:33-Glu-CTC-1-M2-U20G	tDR-1:32-Glu-CTC-1-M2-G22C
Combination 10436	95.45	59.09	79.16	77.27	97.06	26.47	82.15	84.62	0.96	0.4	0.76	0.76	100	100	100	100	94	38	68	69	trna_1	trna_16	trna_19	tDR-3:32-His-GTG-1-G4U	tDR-1:34-Glu-CTC-1-M2-U16A	tDR-1:31-Glu-CTC-1-M2-G29A
Combination 3866	100	59.09	82.95	81.82	100	26.67	86.65	87.5	1	0.43	0.79	0.8	100	100	100	100	100	40	74	75	mirna_13	mirna_18	trna_19	hsa-miR-22-3p_nont_0_+3_AGA	hsa-miR-889-3p_chr14(+)_t_0_-1_nont_0_+1_G	tDR-1:31-Glu-CTC-1-M2-G29A
Combination 6931	95.45	59.09	78.71	77.27	96.88	26.67	81.83	82.91	0.95	0.36	0.74	0.75	100	60	92	100	100	45	72	73	mirna_18	trna_18	trna_19	hsa-miR-889-3p_chr14(+)_t_0_-1_nont_0_+1_G	tDR-1:32-Glu-CTC-1-M2-G22C	tDR-1:31-Glu-CTC-1-M2-G29A
Combination 11119	100	59.09	82.19	81.82	100	30	84.65	85.71	1	0.31	0.77	0.78	100	60	93	100	100	40	77	78	trna_15	trna_16	trna_19	tDR-1:33-Glu-CTC-1-M2-U16A	tDR-1:34-Glu-CTC-1-M2-U16A	tDR-1:31-Glu-CTC-1-M2-G29A
Combination 4160	100	59.09	85.77	86.36	100	30	89.18	89.47	1	0.44	0.82	0.82	100	100	100	100	100	40	79	79	mirna_13	trna_1	trna_19	hsa-miR-22-3p_nont_0_+3_AGA	tDR-3:32-His-GTG-1-G4U	tDR-1:31-Glu-CTC-1-M2-G29A
Combination 4100	100	59.09	84.34	86.36	100	59.41	86	86.61	1	0.29	0.79	0.8	100	50	91	90	100	53	81	81	mirna_13	mirna_8	trna_19	hsa-miR-22-3p_nont_0_+3_AGA	hsa-miR-128-3p_chr2(+)_chr3(+)_t_0_-1_nont_0_+1_G	tDR-1:31-Glu-CTC-1-M2-G29A
Combination 4121	100	59.09	85.8	86.36	100	26.67	89.1	89.29	1	0.5	0.82	0.83	100	100	100	100	100	40	79	79	mirna_13	mirna_9	trna_19	hsa-miR-22-3p_nont_0_+3_AGA	hsa-miR-148a-3p_chr7(-)_t_0_-1_nont_0_+1_G	tDR-1:31-Glu-CTC-1-M2-G29A
Combination 7201	100	59.09	78.56	77.27	100	32.48	80.54	81.25	1	0.36	0.73	0.73	100	50	88	88	100	42	74	74	mirna_19	mirna_9	trna_19	hsa-miR-9-5p_chr5(-)_chr1(-)_chr15(+)_t_0_-1_nont_0_+1_G	hsa-miR-148a-3p_chr7(-)_t_0_-1_nont_0_+1_G	tDR-1:31-Glu-CTC-1-M2-G29A
Combination 10424	100	59.09	84.57	86.36	100	33.81	87.19	88.24	1	0.44	0.8	0.8	100	67	96	100	100	40	79	80	trna_1	trna_15	trna_19	tDR-3:32-His-GTG-1-G4U	tDR-1:33-Glu-CTC-1-M2-U16A	tDR-1:31-Glu-CTC-1-M2-G29A
Combination 3856	95.45	54.55	81.63	81.82	97.22	26.47	85.3	86.36	0.96	0.43	0.78	0.8	100	100	100	100	94	33	72	73	mirna_13	mirna_18	trna_1	hsa-miR-22-3p_nont_0_+3_AGA	hsa-miR-889-3p_chr14(+)_t_0_-1_nont_0_+1_G	tDR-3:32-His-GTG-1-G4U
Combination 10951	100	54.55	81.84	81.82	100	27.78	78.63	80.21	1	0.22	0.72	0.74	100	17	73	75	100	60	86	87	trna_13	trna_16	trna_2	tDR-1:29-Glu-CTC-1-M2-U16A	tDR-1:34-Glu-CTC-1-M2-U16A	tDR-1:34-Gly-GCC-2-M3-U16A
Combination 9343	100	54.55	80.6	81.82	100	26.67	84.34	85.71	1	0.4	0.77	0.78	100	100	100	100	100	30	71	71	mirna_6	trna_13	trna_2	hsa-miR-125b-5p_chr11(-)_chr21(+)_t_0_-1_nont_0_+1_G	tDR-1:29-Glu-CTC-1-M2-U16A	tDR-1:34-Gly-GCC-2-M3-U16A
Combination 6701	100	54.55	80.72	81.82	100	26.47	84.78	85.29	1	0.4	0.77	0.78	100	100	100	100	100	38	71	71	mirna_18	mirna_6	trna_2	hsa-miR-889-3p_chr14(+)_t_0_-1_nont_0_+1_G	hsa-miR-125b-5p_chr11(-)_chr21(+)_t_0_-1_nont_0_+1_G	tDR-1:34-Gly-GCC-2-M3-U16A
Combination 6911	100	54.55	80.6	81.82	100	33.81	81.41	82.29	1	0.29	0.74	0.75	100	40	84	86	100	47	79	79	mirna_18	trna_16	trna_2	hsa-miR-889-3p_chr14(+)_t_0_-1_nont_0_+1_G	tDR-1:34-Glu-CTC-1-M2-U16A	tDR-1:34-Gly-GCC-2-M3-U16A
Combination 6626	100	54.55	80.62	81.82	100	26.67	84.44	85.71	1	0.36	0.77	0.78	100	100	100	100	100	30	71	71	mirna_18	mirna_3	trna_2	hsa-miR-889-3p_chr14(+)_t_0_-1_nont_0_+1_G	hsa-miR-10a-5p_chr17(-)_t_0_-2_nont_0_+1_G	tDR-1:34-Gly-GCC-2-M3-U16A
Combination 8511	100	54.55	82.2	81.82	100	26.92	83.59	83.33	1	0.4	0.76	0.77	100	50	88	88	100	46	79	80	mirna_3	trna_19	trna_2	hsa-miR-10a-5p_chr17(-)_t_0_-2_nont_0_+1_G	tDR-1:31-Glu-CTC-1-M2-G29A	tDR-1:34-Gly-GCC-2-M3-U16A
Combination 10037	100	54.55	81.81	81.82	100	33.81	83.33	83.33	1	0.37	0.76	0.77	100	50	89	88	100	40	78	79	mirna_9	trna_13	trna_2	hsa-miR-148a-3p_chr7(-)_t_0_-1_nont_0_+1_G	tDR-1:29-Glu-CTC-1-M2-U16A	tDR-1:34-Gly-GCC-2-M3-U16A
Combination 8827	100	54.55	77.55	77.27	100	26.47	80.37	82.29	1	0.31	0.73	0.74	100	50	92	100	100	30	70	70	mirna_4	trna_18	trna_2	hsa-miR-10b-5p_chr2(+)_t_0_-2_nont_0_+1_G	tDR-1:32-Glu-CTC-1-M2-G22C	tDR-1:34-Gly-GCC-2-M3-U16A
Combination 8271	100	54.55	82.17	81.82	100	29.41	86.33	86.67	1	0.44	0.78	0.8	100	100	100	100	100	38	73	73	mirna_3	mirna_6	trna_2	hsa-miR-10a-5p_chr17(-)_t_0_-2_nont_0_+1_G	hsa-miR-125b-5p_chr11(-)_chr21(+)_t_0_-1_nont_0_+1_G	tDR-1:34-Gly-GCC-2-M3-U16A
Combination 10076	95.45	54.55	79.12	77.27	97.06	26.67	81.71	82.86	0.95	0.4	0.74	0.75	100	60	92	100	94	40	72	73	mirna_9	trna_16	trna_2	hsa-miR-148a-3p_chr7(-)_t_0_-1_nont_0_+1_G	tDR-1:34-Glu-CTC-1-M2-U16A	tDR-1:34-Gly-GCC-2-M3-U16A
Combination 5212	100	54.55	79.32	77.27	100	26.47	83.56	84.62	1	0.4	0.76	0.76	100	100	100	100	100	38	69	69	mirna_15	mirna_6	trna_2	hsa-miR-381-3p_chr14(+)_t_0_-1_nont_0_+1_G	hsa-miR-125b-5p_chr11(-)_chr21(+)_t_0_-1_nont_0_+1_G	tDR-1:34-Gly-GCC-2-M3-U16A
Combination 8337	95.45	54.55	80.73	81.82	97.22	26.67	83.2	83.33	0.95	0.4	0.76	0.76	100	60	92	100	100	30	75	75	mirna_3	mirna_9	trna_2	hsa-miR-10a-5p_chr17(-)_t_0_-2_nont_0_+1_G	hsa-miR-148a-3p_chr7(-)_t_0_-1_nont_0_+1_G	tDR-1:34-Gly-GCC-2-M3-U16A
Combination 5023	100	54.55	80.79	81.82	100	26.92	84.18	84.62	1	0.36	0.76	0.77	100	75	96	100	100	38	73	73	mirna_15	mirna_18	trna_2	hsa-miR-381-3p_chr14(+)_t_0_-1_nont_0_+1_G	hsa-miR-889-3p_chr14(+)_t_0_-1_nont_0_+1_G	tDR-1:34-Gly-GCC-2-M3-U16A
Combination 7367	100	54.55	80.62	81.82	100	26.67	83.97	84.62	1	0.4	0.76	0.77	100	67	96	100	100	43	73	72	mirna_19	trna_18	trna_2	hsa-miR-9-5p_chr5(-)_chr1(-)_chr15(+)_t_0_-1_nont_0_+1_G	tDR-1:32-Glu-CTC-1-M2-G22C	tDR-1:34-Gly-GCC-2-M3-U16A
Combination 10437	100	54.55	80.6	81.82	100	26.67	82.18	82.91	1	0.33	0.75	0.75	100	50	89	88	100	40	77	77	trna_1	trna_16	trna_2	tDR-3:32-His-GTG-1-G4U	tDR-1:34-Glu-CTC-1-M2-U16A	tDR-1:34-Gly-GCC-2-M3-U16A
Combination 5137	100	54.55	82.03	81.82	100	26.92	84.31	85.29	1	0.44	0.77	0.78	100	60	92	100	100	40	77	77	mirna_15	mirna_3	trna_2	hsa-miR-381-3p_chr14(+)_t_0_-1_nont_0_+1_G	hsa-miR-10a-5p_chr17(-)_t_0_-2_nont_0_+1_G	tDR-1:34-Gly-GCC-2-M3-U16A
Combination 5422	100	54.55	80.73	81.82	100	32.48	82.25	82.91	1	0.33	0.75	0.75	100	50	88	88	100	40	77	77	mirna_15	trna_16	trna_2	hsa-miR-381-3p_chr14(+)_t_0_-1_nont_0_+1_G	tDR-1:34-Glu-CTC-1-M2-U16A	tDR-1:34-Gly-GCC-2-M3-U16A
Combination 4287	100	54.55	82.95	81.82	100	52.78	85.29	85.83	1	0.29	0.78	0.78	100	50	92	100	100	50	78	79	mirna_13	trna_18	trna_2	hsa-miR-22-3p_nont_0_+3_AGA	tDR-1:32-Glu-CTC-1-M2-G22C	tDR-1:34-Gly-GCC-2-M3-U16A
Combination 6941	100	54.55	79.21	77.27	100	26.67	82.36	83.33	1	0.33	0.75	0.76	100	75	96	100	100	40	71	71	mirna_18	trna_19	trna_2	hsa-miR-889-3p_chr14(+)_t_0_-1_nont_0_+1_G	tDR-1:31-Glu-CTC-1-M2-G29A	tDR-1:34-Gly-GCC-2-M3-U16A
Combination 10425	100	54.55	81.91	81.82	100	32.94	82.57	82.91	1	0.36	0.75	0.76	100	40	85	86	100	50	80	81	trna_1	trna_15	trna_2	tDR-3:32-His-GTG-1-G4U	tDR-1:33-Glu-CTC-1-M2-U16A	tDR-1:34-Gly-GCC-2-M3-U16A
Combination 7307	95.45	54.55	79.31	77.27	97.06	26.67	82.92	84.62	0.96	0.36	0.76	0.76	100	100	100	100	94	30	69	69	mirna_19	trna_13	trna_2	hsa-miR-9-5p_chr5(-)_chr1(-)_chr15(+)_t_0_-1_nont_0_+1_G	tDR-1:29-Glu-CTC-1-M2-U16A	tDR-1:34-Gly-GCC-2-M3-U16A
Combination 11150	100	54.55	80.66	81.82	100	26.32	84.2	85.71	1	0.38	0.77	0.78	100	100	100	100	100	30	71	71	trna_15	trna_19	trna_2	tDR-1:33-Glu-CTC-1-M2-U16A	tDR-1:31-Glu-CTC-1-M2-G29A	tDR-1:34-Gly-GCC-2-M3-U16A
Combination 10064	95.45	54.55	79.29	77.27	97.06	26.32	82.9	84.62	0.96	0.38	0.76	0.76	100	100	100	100	94	30	69	69	mirna_9	trna_15	trna_2	hsa-miR-148a-3p_chr7(-)_t_0_-1_nont_0_+1_G	tDR-1:33-Glu-CTC-1-M2-U16A	tDR-1:34-Gly-GCC-2-M3-U16A
Combination 7334	100	54.55	80.65	81.82	100	26.92	84.6	85.71	1	0.36	0.77	0.78	100	100	100	100	100	33	71	71	mirna_19	trna_15	trna_2	hsa-miR-9-5p_chr5(-)_chr1(-)_chr15(+)_t_0_-1_nont_0_+1_G	tDR-1:33-Glu-CTC-1-M2-U16A	tDR-1:34-Gly-GCC-2-M3-U16A
Combination 6806	100	54.55	83.31	81.82	100	38.33	85.52	86.67	1	0.4	0.78	0.8	100	60	93	100	100	40	79	79	mirna_18	trna_1	trna_2	hsa-miR-889-3p_chr14(+)_t_0_-1_nont_0_+1_G	tDR-3:32-His-GTG-1-G4U	tDR-1:34-Gly-GCC-2-M3-U16A
Combination 4254	100	54.55	81.74	81.82	100	26.67	85.09	85.71	1	0.4	0.77	0.78	100	75	96	100	100	40	74	75	mirna_13	trna_15	trna_2	hsa-miR-22-3p_nont_0_+3_AGA	tDR-1:33-Glu-CTC-1-M2-U16A	tDR-1:34-Gly-GCC-2-M3-U16A
Combination 9814	95.45	54.55	77.92	77.27	96.67	26.47	81.38	83.33	0.96	0.36	0.75	0.75	100	100	100	100	93	29	67	67	mirna_8	trna_12	trna_3	hsa-miR-128-3p_chr2(+)_chr3(+)_t_0_-1_nont_0_+1_G	tDR-1:32-Glu-CTC-1-M2-G10C	tDR-1:25-Ala-AGC-11-G4U
Combination 10108	100	54.55	82.57	81.82	100	38.82	82.91	82.91	1	0.36	0.76	0.77	100	40	84	83	100	50	82	81	mirna_9	trna_19	trna_3	hsa-miR-148a-3p_chr7(-)_t_0_-1_nont_0_+1_G	tDR-1:31-Glu-CTC-1-M2-G29A	tDR-1:25-Ala-AGC-11-G4U
Combination 7847	100	54.55	81.97	81.82	100	26.47	84.93	86.11	1	0.33	0.78	0.78	100	67	96	100	100	38	75	75	mirna_20	mirna_3	trna_3	hsa-miR-99a-5p_chr21(+)_t_0_-3_nont_0_+2_AG	hsa-miR-10a-5p_chr17(-)_t_0_-2_nont_0_+1_G	tDR-1:25-Ala-AGC-11-G4U
Combination 8027	100	54.55	78.92	77.27	100	26.67	82	84.62	1	0.4	0.76	0.76	100	100	100	100	100	36	68	69	mirna_20	trna_1	trna_3	hsa-miR-99a-5p_chr21(+)_t_0_-3_nont_0_+2_AG	tDR-3:32-His-GTG-1-G4U	tDR-1:25-Ala-AGC-11-G4U
Combination 7036	95.45	54.55	75.18	77.27	96.67	26.32	76.36	81.25	0.95	0.36	0.72	0.73	100	100	100	100	93	20	63	62	mirna_19	mirna_20	trna_3	hsa-miR-9-5p_chr5(-)_chr1(-)_chr15(+)_t_0_-1_nont_0_+1_G	hsa-miR-99a-5p_chr21(+)_t_0_-3_nont_0_+2_AG	tDR-1:25-Ala-AGC-11-G4U
Combination 10089	100	54.55	80.14	81.82	100	26.92	83.66	84.62	1	0.29	0.76	0.76	100	67	96	100	100	40	72	72	mirna_9	trna_17	trna_3	hsa-miR-148a-3p_chr7(-)_t_0_-1_nont_0_+1_G	tDR-1:33-Glu-CTC-1-M2-U20G	tDR-1:25-Ala-AGC-11-G4U
Combination 11362	100	54.55	76.46	77.27	100	26.47	79.04	82.14	1	0.33	0.73	0.74	100	100	100	100	100	30	65	64	trna_19	trna_2	trna_3	tDR-1:31-Glu-CTC-1-M2-G29A	tDR-1:34-Gly-GCC-2-M3-U16A	tDR-1:25-Ala-AGC-11-G4U
Combination 7873	100	54.55	79.07	77.27	100	26.47	82.28	83.33	1	0.43	0.75	0.75	100	75	97	100	100	40	70	70	mirna_20	mirna_4	trna_3	hsa-miR-99a-5p_chr21(+)_t_0_-3_nont_0_+2_AG	hsa-miR-10b-5p_chr2(+)_t_0_-2_nont_0_+1_G	tDR-1:25-Ala-AGC-11-G4U
Combination 6924	95.45	54.55	81.72	81.82	97.06	26.92	84.2	85.71	0.96	0.4	0.77	0.78	100	60	93	100	100	40	76	77	mirna_18	trna_17	trna_3	hsa-miR-889-3p_chr14(+)_t_0_-1_nont_0_+1_G	tDR-1:33-Glu-CTC-1-M2-U20G	tDR-1:25-Ala-AGC-11-G4U
Combination 8521	100	54.55	83.5	81.82	100	31.82	85.53	86.61	1	0.36	0.78	0.79	100	50	92	100	100	30	79	79	mirna_3	trna_2	trna_3	hsa-miR-10a-5p_chr17(-)_t_0_-2_nont_0_+1_G	tDR-1:34-Gly-GCC-2-M3-U16A	tDR-1:25-Ala-AGC-11-G4U
Combination 4229	95.45	54.55	79.28	81.82	97.06	30	82.33	83.04	0.95	0.37	0.74	0.75	100	60	93	100	100	40	73	73	mirna_13	trna_13	trna_3	hsa-miR-22-3p_nont_0_+3_AGA	tDR-1:29-Glu-CTC-1-M2-U16A	tDR-1:25-Ala-AGC-11-G4U
Combination 7378	95.45	54.55	76.06	77.27	95.83	26.47	78.4	82.14	0.96	0.33	0.73	0.74	100	100	100	100	92	30	64	64	mirna_19	trna_19	trna_3	hsa-miR-9-5p_chr5(-)_chr1(-)_chr15(+)_t_0_-1_nont_0_+1_G	tDR-1:31-Glu-CTC-1-M2-G29A	tDR-1:25-Ala-AGC-11-G4U
Combination 7309	95.45	54.55	76.55	77.27	96.67	26.47	79.16	81.25	0.95	0.29	0.72	0.72	100	60	93	100	94	40	68	69	mirna_19	trna_13	trna_3	hsa-miR-9-5p_chr5(-)_chr1(-)_chr15(+)_t_0_-1_nont_0_+1_G	tDR-1:29-Glu-CTC-1-M2-U16A	tDR-1:25-Ala-AGC-11-G4U
Combination 4279	100	54.55	76.47	77.27	100	26.47	79	82.14	1	0.36	0.73	0.74	100	100	100	100	100	31	65	64	mirna_13	trna_17	trna_3	hsa-miR-22-3p_nont_0_+3_AGA	tDR-1:33-Glu-CTC-1-M2-U20G	tDR-1:25-Ala-AGC-11-G4U
Combination 6601	100	54.55	81.52	81.82	100	34.17	84.15	84.5	1	0.44	0.76	0.78	100	60	93	100	100	42	76	77	mirna_18	mirna_20	trna_3	hsa-miR-889-3p_chr14(+)_t_0_-1_nont_0_+1_G	hsa-miR-99a-5p_chr21(+)_t_0_-3_nont_0_+2_AG	tDR-1:25-Ala-AGC-11-G4U
Combination 10469	100	54.55	83.04	81.82	100	26.67	86.56	87.5	1	0.4	0.79	0.8	100	100	100	100	100	38	74	75	trna_1	trna_19	trna_3	tDR-3:32-His-GTG-1-G4U	tDR-1:31-Glu-CTC-1-M2-G29A	tDR-1:25-Ala-AGC-11-G4U
Combination 10024	95.45	54.55	77.86	77.27	96.67	26.47	81.23	83.33	0.96	0.36	0.75	0.75	100	100	100	100	93	27	67	67	mirna_9	trna_12	trna_3	hsa-miR-148a-3p_chr7(-)_t_0_-1_nont_0_+1_G	tDR-1:32-Glu-CTC-1-M2-G10C	tDR-1:25-Ala-AGC-11-G4U
Combination 11160	95.45	54.55	81.65	81.82	97.22	26.67	83.31	84.02	0.95	0.33	0.76	0.77	100	50	89	88	100	46	78	79	trna_15	trna_2	trna_3	tDR-1:33-Glu-CTC-1-M2-U16A	tDR-1:34-Gly-GCC-2-M3-U16A	tDR-1:25-Ala-AGC-11-G4U
Combination 7187	100	54.55	80.13	81.82	100	32.48	81.84	82.29	1	0.29	0.74	0.75	100	50	88	88	100	46	76	76	mirna_19	mirna_8	trna_7	hsa-miR-9-5p_chr5(-)_chr1(-)_chr15(+)_t_0_-1_nont_0_+1_G	hsa-miR-128-3p_chr2(+)_chr3(+)_t_0_-1_nont_0_+1_G	tDR-1:23-Val-AAC-1-M8-G12U
Combination 10995	100	54.55	81.62	81.82	100	40.95	83.43	84.02	1	0.37	0.76	0.77	100	50	89	88	100	47	78	79	trna_13	trna_2	trna_7	tDR-1:29-Glu-CTC-1-M2-U16A	tDR-1:34-Gly-GCC-2-M3-U16A	tDR-1:23-Val-AAC-1-M8-G12U
Combination 8668	95.45	54.55	75.77	77.27	96.88	26.67	78.04	79.52	0.96	0.36	0.71	0.71	100	50	91	90	100	30	68	69	mirna_4	mirna_9	trna_7	hsa-miR-10b-5p_chr2(+)_t_0_-2_nont_0_+1_G	hsa-miR-148a-3p_chr7(-)_t_0_-1_nont_0_+1_G	tDR-1:23-Val-AAC-1-M8-G12U
Combination 4167	100	54.55	76.33	77.27	100	26.47	78.67	82.25	1	0.33	0.73	0.74	100	100	100	100	100	31	64	64	mirna_13	trna_1	trna_7	hsa-miR-22-3p_nont_0_+3_AGA	tDR-3:32-His-GTG-1-G4U	tDR-1:23-Val-AAC-1-M8-G12U
Combination 8343	95.45	54.55	78.52	77.27	96.88	26.67	80.92	81.82	0.96	0.36	0.73	0.74	100	50	91	90	100	40	72	73	mirna_3	mirna_9	trna_7	hsa-miR-10a-5p_chr17(-)_t_0_-2_nont_0_+1_G	hsa-miR-148a-3p_chr7(-)_t_0_-1_nont_0_+1_G	tDR-1:23-Val-AAC-1-M8-G12U
Combination 8773	95.45	54.55	76.54	77.27	96.88	26.47	79.08	82.35	0.96	0.36	0.73	0.74	100	100	100	100	94	20	65	65	mirna_4	trna_13	trna_7	hsa-miR-10b-5p_chr2(+)_t_0_-2_nont_0_+1_G	tDR-1:29-Glu-CTC-1-M2-U16A	tDR-1:23-Val-AAC-1-M8-G12U
Combination 5143	100	54.55	81.4	81.82	100	28.57	84.55	85.71	1	0.4	0.77	0.77	100	67	95	100	100	43	74	75	mirna_15	mirna_3	trna_7	hsa-miR-381-3p_chr14(+)_t_0_-1_nont_0_+1_G	hsa-miR-10a-5p_chr17(-)_t_0_-2_nont_0_+1_G	tDR-1:23-Val-AAC-1-M8-G12U
Combination 7093	95.45	54.55	79.65	81.82	97.22	38.57	79.47	79.52	0.96	0.29	0.72	0.71	100	40	80	80	100	50	80	80	mirna_19	mirna_4	trna_7	hsa-miR-9-5p_chr5(-)_chr1(-)_chr15(+)_t_0_-1_nont_0_+1_G	hsa-miR-10b-5p_chr2(+)_t_0_-2_nont_0_+1_G	tDR-1:23-Val-AAC-1-M8-G12U
Combination 10903	95.45	54.55	75.08	72.73	96.88	26.47	77.59	79.46	0.95	0.22	0.71	0.71	100	50	92	100	94	36	66	67	trna_12	trna_3	trna_7	tDR-1:32-Glu-CTC-1-M2-G10C	tDR-1:25-Ala-AGC-11-G4U	tDR-1:23-Val-AAC-1-M8-G12U
Combination 4260	95.45	54.55	77.71	77.27	96.88	26.67	80.62	83.33	0.96	0.36	0.74	0.75	100	100	100	100	94	33	66	67	mirna_13	trna_15	trna_7	hsa-miR-22-3p_nont_0_+3_AGA	tDR-1:33-Glu-CTC-1-M2-U16A	tDR-1:23-Val-AAC-1-M8-G12U
Combination 5479	95.45	54.55	76.54	77.27	96.88	26.47	79.08	82.35	0.96	0.36	0.73	0.74	100	100	100	100	94	20	65	65	mirna_15	trna_3	trna_7	hsa-miR-381-3p_chr14(+)_t_0_-1_nont_0_+1_G	tDR-1:25-Ala-AGC-11-G4U	tDR-1:23-Val-AAC-1-M8-G12U
Combination 8228	95.45	54.55	78.52	77.27	96.88	26.67	80.92	81.82	0.96	0.36	0.73	0.74	100	50	91	90	100	40	72	73	mirna_3	mirna_4	trna_7	hsa-miR-10a-5p_chr17(-)_t_0_-2_nont_0_+1_G	hsa-miR-10b-5p_chr2(+)_t_0_-2_nont_0_+1_G	tDR-1:23-Val-AAC-1-M8-G12U
Combination 6955	100	54.55	81.77	81.82	100	26.92	84.25	85.29	1	0.37	0.77	0.78	100	60	93	100	100	40	76	77	mirna_18	trna_2	trna_7	hsa-miR-889-3p_chr14(+)_t_0_-1_nont_0_+1_G	tDR-1:34-Gly-GCC-2-M3-U16A	tDR-1:23-Val-AAC-1-M8-G12U
Combination 11230	95.45	54.55	78.99	77.27	96.43	26.67	81.19	82.14	0.96	0.33	0.73	0.74	100	50	89	88	100	46	74	75	trna_16	trna_2	trna_7	tDR-1:34-Glu-CTC-1-M2-U16A	tDR-1:34-Gly-GCC-2-M3-U16A	tDR-1:23-Val-AAC-1-M8-G12U
Combination 10840	95.45	54.55	75	72.73	95.83	26.32	76.43	80.77	0.96	0.33	0.71	0.72	100	67	96	100	92	33	64	64	trna_12	trna_15	trna_7	tDR-1:32-Glu-CTC-1-M2-G10C	tDR-1:33-Glu-CTC-1-M2-U16A	tDR-1:23-Val-AAC-1-M8-G12U
Combination 6632	95.45	54.55	78.52	77.27	96.88	26.67	80.92	81.82	0.96	0.36	0.73	0.74	100	50	91	90	100	40	72	73	mirna_18	mirna_3	trna_7	hsa-miR-889-3p_chr14(+)_t_0_-1_nont_0_+1_G	hsa-miR-10a-5p_chr17(-)_t_0_-2_nont_0_+1_G	tDR-1:23-Val-AAC-1-M8-G12U
Combination 11379	100	54.55	77.65	77.27	100	26.47	80.66	83.33	1	0.36	0.74	0.75	100	100	100	100	100	30	66	67	trna_19	trna_3	trna_7	tDR-1:31-Glu-CTC-1-M2-G29A	tDR-1:25-Ala-AGC-11-G4U	tDR-1:23-Val-AAC-1-M8-G12U
Combination 6968	95.45	54.55	75.11	77.27	95.45	26.32	76.81	81.25	0.96	0.38	0.72	0.73	100	100	100	100	91	20	62	62	mirna_18	trna_3	trna_7	hsa-miR-889-3p_chr14(+)_t_0_-1_nont_0_+1_G	tDR-1:25-Ala-AGC-11-G4U	tDR-1:23-Val-AAC-1-M8-G12U
Combination 6752	95.45	54.55	77.54	77.27	97.06	32.48	79.78	79.52	0.96	0.25	0.72	0.71	100	50	88	88	100	40	72	73	mirna_18	mirna_8	trna_7	hsa-miR-889-3p_chr14(+)_t_0_-1_nont_0_+1_G	hsa-miR-128-3p_chr2(+)_chr3(+)_t_0_-1_nont_0_+1_G	tDR-1:23-Val-AAC-1-M8-G12U
Combination 4323	95.45	54.55	78.98	77.27	96.88	26.67	82.86	84.38	0.96	0.4	0.76	0.75	100	100	100	100	94	33	68	69	mirna_13	trna_3	trna_7	hsa-miR-22-3p_nont_0_+3_AGA	tDR-1:25-Ala-AGC-11-G4U	tDR-1:23-Val-AAC-1-M8-G12U
Combination 10112	100	54.55	77.27	77.27	100	26.67	80.15	82.29	1	0.4	0.73	0.74	100	67	95	100	100	30	68	69	mirna_9	trna_19	trna_7	hsa-miR-148a-3p_chr7(-)_t_0_-1_nont_0_+1_G	tDR-1:31-Glu-CTC-1-M2-G29A	tDR-1:23-Val-AAC-1-M8-G12U
Combination 5263	100	54.55	77.82	77.27	100	26.67	80.87	82.5	1	0.36	0.74	0.74	100	67	95	100	100	30	69	69	mirna_15	mirna_8	trna_7	hsa-miR-381-3p_chr14(+)_t_0_-1_nont_0_+1_G	hsa-miR-128-3p_chr2(+)_chr3(+)_t_0_-1_nont_0_+1_G	tDR-1:23-Val-AAC-1-M8-G12U
Combination 5059	100	54.55	77.82	77.27	100	26.67	80.87	82.5	1	0.36	0.74	0.74	100	67	95	100	100	30	69	69	mirna_15	mirna_19	trna_7	hsa-miR-381-3p_chr14(+)_t_0_-1_nont_0_+1_G	hsa-miR-9-5p_chr5(-)_chr1(-)_chr15(+)_t_0_-1_nont_0_+1_G	tDR-1:23-Val-AAC-1-M8-G12U
Combination 5169	100	54.55	77.51	77.27	100	26.67	80.55	82.35	1	0.36	0.73	0.74	100	67	95	100	100	30	68	69	mirna_15	mirna_4	trna_7	hsa-miR-381-3p_chr14(+)_t_0_-1_nont_0_+1_G	hsa-miR-10b-5p_chr2(+)_t_0_-2_nont_0_+1_G	tDR-1:23-Val-AAC-1-M8-G12U
Combination 6773	95.45	54.55	75.77	77.27	96.88	26.67	78.04	79.52	0.96	0.36	0.71	0.71	100	50	91	90	100	30	68	69	mirna_18	mirna_9	trna_7	hsa-miR-889-3p_chr14(+)_t_0_-1_nont_0_+1_G	hsa-miR-148a-3p_chr7(-)_t_0_-1_nont_0_+1_G	tDR-1:23-Val-AAC-1-M8-G12U
Combination 5029	100	54.55	76.61	77.27	100	26.47	79.38	82.25	1	0.36	0.74	0.74	100	100	100	100	100	20	65	64	mirna_15	mirna_18	trna_7	hsa-miR-381-3p_chr14(+)_t_0_-1_nont_0_+1_G	hsa-miR-889-3p_chr14(+)_t_0_-1_nont_0_+1_G	tDR-1:23-Val-AAC-1-M8-G12U
Combination 5284	100	54.55	76.61	77.27	100	26.47	79.38	82.25	1	0.36	0.74	0.74	100	100	100	100	100	20	65	64	mirna_15	mirna_9	trna_7	hsa-miR-381-3p_chr14(+)_t_0_-1_nont_0_+1_G	hsa-miR-148a-3p_chr7(-)_t_0_-1_nont_0_+1_G	tDR-1:23-Val-AAC-1-M8-G12U
Combination 7142	100	54.55	75.16	72.73	100	26.47	77.08	80.66	1	0.4	0.71	0.72	100	75	96	100	100	20	65	64	mirna_19	mirna_6	trna_7	hsa-miR-9-5p_chr5(-)_chr1(-)_chr15(+)_t_0_-1_nont_0_+1_G	hsa-miR-125b-5p_chr11(-)_chr21(+)_t_0_-1_nont_0_+1_G	tDR-1:23-Val-AAC-1-M8-G12U
Combination 6905	95.45	54.55	79.1	81.82	96.88	26.47	82.27	84.38	0.96	0.4	0.75	0.76	100	75	97	100	100	30	70	71	mirna_18	trna_15	trna_7	hsa-miR-889-3p_chr14(+)_t_0_-1_nont_0_+1_G	tDR-1:33-Glu-CTC-1-M2-U16A	tDR-1:23-Val-AAC-1-M8-G12U
Combination 7208	95.45	54.55	75.77	77.27	96.88	26.67	78.04	79.52	0.96	0.36	0.71	0.71	100	50	91	90	100	30	68	69	mirna_19	mirna_9	trna_7	hsa-miR-9-5p_chr5(-)_chr1(-)_chr15(+)_t_0_-1_nont_0_+1_G	hsa-miR-148a-3p_chr7(-)_t_0_-1_nont_0_+1_G	tDR-1:23-Val-AAC-1-M8-G12U
Combination 7352	95.45	54.55	76.49	77.27	96.67	26.67	78.53	82.35	0.95	0.36	0.73	0.74	100	100	100	100	93	31	64	65	mirna_19	trna_16	trna_7	hsa-miR-9-5p_chr5(-)_chr1(-)_chr15(+)_t_0_-1_nont_0_+1_G	tDR-1:34-Glu-CTC-1-M2-U16A	tDR-1:23-Val-AAC-1-M8-G12U
Combination 11156	100	54.55	77.65	77.27	100	26.47	80.66	83.33	1	0.36	0.74	0.75	100	100	100	100	100	30	66	67	trna_15	trna_19	trna_7	tDR-1:33-Glu-CTC-1-M2-U16A	tDR-1:31-Glu-CTC-1-M2-G29A	tDR-1:23-Val-AAC-1-M8-G12U
Combination 8842	100	54.55	78.73	77.27	100	26.67	81.96	83.04	1	0.4	0.74	0.75	100	67	95	100	100	30	70	71	mirna_4	trna_19	trna_7	hsa-miR-10b-5p_chr2(+)_t_0_-2_nont_0_+1_G	tDR-1:31-Glu-CTC-1-M2-G29A	tDR-1:23-Val-AAC-1-M8-G12U
Combination 10043	95.45	54.55	76.54	77.27	96.88	26.47	79.08	82.35	0.96	0.36	0.73	0.74	100	100	100	100	94	20	65	65	mirna_9	trna_13	trna_7	hsa-miR-148a-3p_chr7(-)_t_0_-1_nont_0_+1_G	tDR-1:29-Glu-CTC-1-M2-U16A	tDR-1:23-Val-AAC-1-M8-G12U
Combination 7373	100	54.55	77.6	77.27	100	26.67	80.85	83.33	1	0.4	0.74	0.75	100	100	100	100	100	33	66	67	mirna_19	trna_18	trna_7	hsa-miR-9-5p_chr5(-)_chr1(-)_chr15(+)_t_0_-1_nont_0_+1_G	tDR-1:32-Glu-CTC-1-M2-G22C	tDR-1:23-Val-AAC-1-M8-G12U
Combination 10852	95.45	54.55	77.85	77.27	96.67	26.47	80.96	82.5	0.96	0.36	0.74	0.74	100	67	96	100	93	30	68	69	trna_12	trna_16	trna_7	tDR-1:32-Glu-CTC-1-M2-G10C	tDR-1:34-Glu-CTC-1-M2-U16A	tDR-1:23-Val-AAC-1-M8-G12U
Combination 11126	100	54.55	80	81.82	100	26.92	79.81	79.52	1	0.29	0.72	0.73	100	40	80	80	100	46	80	80	trna_15	trna_16	trna_7	tDR-1:33-Glu-CTC-1-M2-U16A	tDR-1:34-Glu-CTC-1-M2-U16A	tDR-1:23-Val-AAC-1-M8-G12U
Combination 6947	95.45	54.55	76.54	77.27	96.88	26.47	79.08	82.35	0.96	0.36	0.73	0.74	100	100	100	100	94	20	65	65	mirna_18	trna_19	trna_7	hsa-miR-889-3p_chr14(+)_t_0_-1_nont_0_+1_G	tDR-1:31-Glu-CTC-1-M2-G29A	tDR-1:23-Val-AAC-1-M8-G12U
Combination 7829	100	54.55	80.44	81.82	100	41.07	82.02	82.5	1	0.22	0.74	0.75	100	33	87	88	100	43	77	77	mirna_20	mirna_3	mirna_6	hsa-miR-99a-5p_chr21(+)_t_0_-3_nont_0_+2_AG	hsa-miR-10a-5p_chr17(-)_t_0_-2_nont_0_+1_G	hsa-miR-125b-5p_chr11(-)_chr21(+)_t_0_-1_nont_0_+1_G
Combination 3854	100	54.55	83.94	86.36	100	37.14	86.58	87.5	1	0.33	0.79	0.8	100	50	95	100	100	40	78	79	mirna_13	mirna_18	mirna_9	hsa-miR-22-3p_nont_0_+3_AGA	hsa-miR-889-3p_chr14(+)_t_0_-1_nont_0_+1_G	hsa-miR-148a-3p_chr7(-)_t_0_-1_nont_0_+1_G
Combination 5270	95.45	54.55	80.18	81.82	97.06	45.83	80.97	82.29	0.94	0.25	0.73	0.75	100	25	83	83	100	50	79	79	mirna_15	mirna_9	trna_12	hsa-miR-381-3p_chr14(+)_t_0_-1_nont_0_+1_G	hsa-miR-148a-3p_chr7(-)_t_0_-1_nont_0_+1_G	tDR-1:32-Glu-CTC-1-M2-G10C
Combination 8329	100	54.55	78.43	77.27	100	26.92	79.33	79.46	1	0.31	0.71	0.73	100	50	83	83	100	40	76	76	mirna_3	mirna_9	trna_12	hsa-miR-10a-5p_chr17(-)_t_0_-2_nont_0_+1_G	hsa-miR-148a-3p_chr7(-)_t_0_-1_nont_0_+1_G	tDR-1:32-Glu-CTC-1-M2-G10C
Combination 5205	100	54.55	77.73	77.27	100	26.32	81.52	83.33	1	0.38	0.74	0.75	100	100	100	100	100	30	66	67	mirna_15	mirna_6	trna_13	hsa-miR-381-3p_chr14(+)_t_0_-1_nont_0_+1_G	hsa-miR-125b-5p_chr11(-)_chr21(+)_t_0_-1_nont_0_+1_G	tDR-1:29-Glu-CTC-1-M2-U16A
Combination 5046	95.45	54.55	78.83	77.27	97.06	32.94	79.81	79.52	0.96	0.37	0.72	0.73	100	33	84	86	100	50	76	76	mirna_15	mirna_19	trna_13	hsa-miR-381-3p_chr14(+)_t_0_-1_nont_0_+1_G	hsa-miR-9-5p_chr5(-)_chr1(-)_chr15(+)_t_0_-1_nont_0_+1_G	tDR-1:29-Glu-CTC-1-M2-U16A
Combination 9964	100	54.55	81.86	81.82	100	26.67	85.13	86.61	1	0.4	0.78	0.78	100	75	97	100	100	40	74	75	mirna_9	trna_1	trna_13	hsa-miR-148a-3p_chr7(-)_t_0_-1_nont_0_+1_G	tDR-3:32-His-GTG-1-G4U	tDR-1:29-Glu-CTC-1-M2-U16A
Combination 5250	95.45	54.55	76.35	77.27	96.88	28.12	78.79	79.17	0.96	0.36	0.71	0.71	100	50	88	88	100	40	70	71	mirna_15	mirna_8	trna_13	hsa-miR-381-3p_chr14(+)_t_0_-1_nont_0_+1_G	hsa-miR-128-3p_chr2(+)_chr3(+)_t_0_-1_nont_0_+1_G	tDR-1:29-Glu-CTC-1-M2-U16A
Combination 6799	100	54.55	82.98	81.82	100	32.94	82.92	83.04	1	0.4	0.76	0.77	100	40	84	86	100	50	83	83	mirna_18	trna_1	trna_13	hsa-miR-889-3p_chr14(+)_t_0_-1_nont_0_+1_G	tDR-3:32-His-GTG-1-G4U	tDR-1:29-Glu-CTC-1-M2-U16A
Combination 7080	100	54.55	75.39	72.73	100	26.47	78.04	79.41	1	0.36	0.71	0.71	100	60	93	96	100	33	67	67	mirna_19	mirna_4	trna_13	hsa-miR-9-5p_chr5(-)_chr1(-)_chr15(+)_t_0_-1_nont_0_+1_G	hsa-miR-10b-5p_chr2(+)_t_0_-2_nont_0_+1_G	tDR-1:29-Glu-CTC-1-M2-U16A
Combination 3860	95.45	54.55	81.63	81.82	97.22	26.47	85.3	86.36	0.96	0.43	0.78	0.8	100	100	100	100	94	33	72	73	mirna_13	mirna_18	trna_13	hsa-miR-22-3p_nont_0_+3_AGA	hsa-miR-889-3p_chr14(+)_t_0_-1_nont_0_+1_G	tDR-1:29-Glu-CTC-1-M2-U16A
Combination 6739	95.45	54.55	76.72	77.27	96.67	26.67	80.09	80.83	0.95	0.36	0.72	0.73	100	60	93	100	94	43	69	69	mirna_18	mirna_8	trna_13	hsa-miR-889-3p_chr14(+)_t_0_-1_nont_0_+1_G	hsa-miR-128-3p_chr2(+)_chr3(+)_t_0_-1_nont_0_+1_G	tDR-1:29-Glu-CTC-1-M2-U16A
Combination 5271	100	54.55	79.83	81.82	100	32.94	79.5	81.18	1	0.31	0.72	0.73	100	33	80	80	100	50	80	80	mirna_15	mirna_9	trna_13	hsa-miR-381-3p_chr14(+)_t_0_-1_nont_0_+1_G	hsa-miR-148a-3p_chr7(-)_t_0_-1_nont_0_+1_G	tDR-1:29-Glu-CTC-1-M2-U16A
Combination 7129	95.45	54.55	77.92	77.27	96.15	26.47	81.27	83.18	0.95	0.29	0.74	0.74	100	67	96	100	100	30	69	69	mirna_19	mirna_6	trna_13	hsa-miR-9-5p_chr5(-)_chr1(-)_chr15(+)_t_0_-1_nont_0_+1_G	hsa-miR-125b-5p_chr11(-)_chr21(+)_t_0_-1_nont_0_+1_G	tDR-1:29-Glu-CTC-1-M2-U16A
Combination 7234	95.45	54.55	77.45	77.27	96.67	26.32	79.74	83.33	0.96	0.38	0.74	0.75	100	100	100	100	93	33	66	67	mirna_19	trna_1	trna_13	hsa-miR-9-5p_chr5(-)_chr1(-)_chr15(+)_t_0_-1_nont_0_+1_G	tDR-3:32-His-GTG-1-G4U	tDR-1:29-Glu-CTC-1-M2-U16A
Combination 8422	100	54.55	83.31	81.82	100	26.92	86.34	86.67	1	0.31	0.79	0.8	100	67	96	100	100	33	77	77	mirna_3	trna_12	trna_15	hsa-miR-10a-5p_chr17(-)_t_0_-2_nont_0_+1_G	tDR-1:32-Glu-CTC-1-M2-G10C	tDR-1:33-Glu-CTC-1-M2-U16A
Combination 5363	100	54.55	78.01	77.27	100	26.32	81.35	83.33	1	0.33	0.75	0.75	100	100	100	100	100	33	67	67	mirna_15	trna_12	trna_15	hsa-miR-381-3p_chr14(+)_t_0_-1_nont_0_+1_G	tDR-1:32-Glu-CTC-1-M2-G10C	tDR-1:33-Glu-CTC-1-M2-U16A
Combination 7981	95.45	54.55	80.58	81.82	97.06	26.47	84.36	85.71	0.96	0.4	0.77	0.78	100	100	100	100	94	33	71	71	mirna_20	mirna_9	trna_15	hsa-miR-99a-5p_chr21(+)_t_0_-3_nont_0_+2_AG	hsa-miR-148a-3p_chr7(-)_t_0_-1_nont_0_+1_G	tDR-1:33-Glu-CTC-1-M2-U16A
Combination 8020	100	54.55	83.34	86.36	100	31.82	85.42	86.49	1	0.4	0.78	0.8	100	60	93	100	100	45	79	79	mirna_20	trna_1	trna_15	hsa-miR-99a-5p_chr21(+)_t_0_-3_nont_0_+2_AG	tDR-3:32-His-GTG-1-G4U	tDR-1:33-Glu-CTC-1-M2-U16A
Combination 7866	95.45	54.55	78.1	77.27	97.06	26.47	81.33	83.33	0.96	0.36	0.75	0.75	100	100	100	100	94	33	67	67	mirna_20	mirna_4	trna_15	hsa-miR-99a-5p_chr21(+)_t_0_-3_nont_0_+2_AG	hsa-miR-10b-5p_chr2(+)_t_0_-2_nont_0_+1_G	tDR-1:33-Glu-CTC-1-M2-U16A
Combination 3862	100	54.55	84.26	86.36	100	26.92	87.97	88.24	1	0.46	0.81	0.8	100	100	100	100	100	33	76	76	mirna_13	mirna_18	trna_15	hsa-miR-22-3p_nont_0_+3_AGA	hsa-miR-889-3p_chr14(+)_t_0_-1_nont_0_+1_G	tDR-1:33-Glu-CTC-1-M2-U16A
Combination 8423	100	54.55	79.28	77.27	100	26.67	81.06	82.29	1	0.33	0.73	0.75	100	50	89	88	100	40	75	75	mirna_3	trna_12	trna_16	hsa-miR-10a-5p_chr17(-)_t_0_-2_nont_0_+1_G	tDR-1:32-Glu-CTC-1-M2-G10C	tDR-1:34-Glu-CTC-1-M2-U16A
Combination 8748	100	54.55	77.88	77.27	100	28.12	79.87	80.77	1	0.29	0.72	0.73	100	50	88	88	100	40	73	73	mirna_4	trna_12	trna_16	hsa-miR-10b-5p_chr2(+)_t_0_-2_nont_0_+1_G	tDR-1:32-Glu-CTC-1-M2-G10C	tDR-1:34-Glu-CTC-1-M2-U16A
Combination 8021	95.45	54.55	77.61	77.27	97.06	26.47	79.93	82.5	0.95	0.4	0.74	0.74	100	67	96	100	94	33	68	69	mirna_20	trna_1	trna_16	hsa-miR-99a-5p_chr21(+)_t_0_-3_nont_0_+2_AG	tDR-3:32-His-GTG-1-G4U	tDR-1:34-Glu-CTC-1-M2-U16A
Combination 7961	95.45	54.55	74.15	72.73	95.83	26.32	75.57	80.77	0.96	0.33	0.72	0.73	100	100	100	100	92	29	61	62	mirna_20	mirna_8	trna_16	hsa-miR-99a-5p_chr21(+)_t_0_-3_nont_0_+2_AG	hsa-miR-128-3p_chr2(+)_chr3(+)_t_0_-1_nont_0_+1_G	tDR-1:34-Glu-CTC-1-M2-U16A
Combination 7841	100	54.55	79.55	81.82	100	29.41	81.45	82.5	1	0.36	0.74	0.75	100	50	89	88	100	40	75	75	mirna_20	mirna_3	trna_16	hsa-miR-99a-5p_chr21(+)_t_0_-3_nont_0_+2_AG	hsa-miR-10a-5p_chr17(-)_t_0_-2_nont_0_+1_G	tDR-1:34-Glu-CTC-1-M2-U16A
Combination 7867	100	54.55	81.66	81.82	100	27.78	80	81.18	1	0.22	0.73	0.74	100	33	77	78	100	55	84	85	mirna_20	mirna_4	trna_16	hsa-miR-99a-5p_chr21(+)_t_0_-3_nont_0_+2_AG	hsa-miR-10b-5p_chr2(+)_t_0_-2_nont_0_+1_G	tDR-1:34-Glu-CTC-1-M2-U16A
Combination 7982	95.45	54.55	76.65	77.27	96.67	26.67	79.47	82.14	0.95	0.4	0.73	0.74	100	75	96	100	93	33	67	67	mirna_20	mirna_9	trna_16	hsa-miR-99a-5p_chr21(+)_t_0_-3_nont_0_+2_AG	hsa-miR-148a-3p_chr7(-)_t_0_-1_nont_0_+1_G	tDR-1:34-Glu-CTC-1-M2-U16A
Combination 10434	95.45	54.55	79.13	81.82	96.88	26.67	80.85	82.29	0.94	0.31	0.73	0.74	100	40	89	89	100	40	74	75	trna_1	trna_16	trna_17	tDR-3:32-His-GTG-1-G4U	tDR-1:34-Glu-CTC-1-M2-U16A	tDR-1:33-Glu-CTC-1-M2-U20G
Combination 10936	100	54.55	81.67	81.82	100	35.88	81.14	82.29	1	0.29	0.74	0.75	100	40	80	80	100	53	83	82	trna_13	trna_15	trna_17	tDR-1:29-Glu-CTC-1-M2-U16A	tDR-1:33-Glu-CTC-1-M2-U16A	tDR-1:33-Glu-CTC-1-M2-U20G
Combination 6649	95.45	54.55	77.79	77.27	96.15	26.47	81.09	82.91	0.96	0.4	0.74	0.74	100	75	96	100	100	38	68	69	mirna_18	mirna_4	trna_17	hsa-miR-889-3p_chr14(+)_t_0_-1_nont_0_+1_G	hsa-miR-10b-5p_chr2(+)_t_0_-2_nont_0_+1_G	tDR-1:33-Glu-CTC-1-M2-U20G
Combination 3864	95.45	54.55	81.63	81.82	97.22	26.47	85.3	86.36	0.96	0.43	0.78	0.8	100	100	100	100	94	33	72	73	mirna_13	mirna_18	trna_17	hsa-miR-22-3p_nont_0_+3_AGA	hsa-miR-889-3p_chr14(+)_t_0_-1_nont_0_+1_G	tDR-1:33-Glu-CTC-1-M2-U20G
Combination 8791	95.45	54.55	79.3	81.82	96.43	26.67	82.08	82.91	0.96	0.31	0.74	0.75	100	50	92	100	100	40	73	73	mirna_4	trna_15	trna_17	hsa-miR-10b-5p_chr2(+)_t_0_-2_nont_0_+1_G	tDR-1:33-Glu-CTC-1-M2-U16A	tDR-1:33-Glu-CTC-1-M2-U20G
Combination 6869	95.45	54.55	80.57	81.82	97.22	26.67	83.08	84.38	0.96	0.37	0.76	0.77	100	60	93	100	100	40	75	75	mirna_18	trna_13	trna_17	hsa-miR-889-3p_chr14(+)_t_0_-1_nont_0_+1_G	tDR-1:29-Glu-CTC-1-M2-U16A	tDR-1:33-Glu-CTC-1-M2-U20G
Combination 10422	100	54.55	80.34	81.82	100	26.67	81.3	82.29	1	0.33	0.74	0.75	100	40	85	86	100	47	78	79	trna_1	trna_15	trna_17	tDR-3:32-His-GTG-1-G4U	tDR-1:33-Glu-CTC-1-M2-U16A	tDR-1:33-Glu-CTC-1-M2-U20G
Combination 6908	100	54.55	76.83	77.27	100	26.47	79.77	82.35	1	0.36	0.74	0.74	100	100	100	100	100	30	65	65	mirna_18	trna_16	trna_17	hsa-miR-889-3p_chr14(+)_t_0_-1_nont_0_+1_G	tDR-1:34-Glu-CTC-1-M2-U16A	tDR-1:33-Glu-CTC-1-M2-U20G
Combination 10061	100	54.55	81.87	81.82	100	26.67	86	86.67	1	0.4	0.78	0.8	100	100	100	100	100	33	73	73	mirna_9	trna_15	trna_17	hsa-miR-148a-3p_chr7(-)_t_0_-1_nont_0_+1_G	tDR-1:33-Glu-CTC-1-M2-U16A	tDR-1:33-Glu-CTC-1-M2-U20G
Combination 8803	95.45	54.55	79.2	77.27	96.43	26.67	82.09	83.04	0.96	0.31	0.74	0.75	100	50	92	100	100	40	73	73	mirna_4	trna_16	trna_17	hsa-miR-10b-5p_chr2(+)_t_0_-2_nont_0_+1_G	tDR-1:34-Glu-CTC-1-M2-U16A	tDR-1:33-Glu-CTC-1-M2-U20G
Combination 6803	100	54.55	84.17	86.36	100	40.95	84.95	85.42	1	0.29	0.78	0.8	100	50	88	88	100	47	82	82	mirna_18	trna_1	trna_17	hsa-miR-889-3p_chr14(+)_t_0_-1_nont_0_+1_G	tDR-3:32-His-GTG-1-G4U	tDR-1:33-Glu-CTC-1-M2-U20G
Combination 7305	100	54.55	78.92	77.27	100	26.67	81.16	82.29	1	0.18	0.73	0.74	100	33	89	89	100	40	74	75	mirna_19	trna_13	trna_18	hsa-miR-9-5p_chr5(-)_chr1(-)_chr15(+)_t_0_-1_nont_0_+1_G	tDR-1:29-Glu-CTC-1-M2-U16A	tDR-1:32-Glu-CTC-1-M2-G22C
Combination 4264	100	54.55	81.8	81.82	100	30	85.22	85.77	1	0.36	0.77	0.78	100	67	96	100	100	40	74	75	mirna_13	trna_16	trna_18	hsa-miR-22-3p_nont_0_+3_AGA	tDR-1:34-Glu-CTC-1-M2-U16A	tDR-1:32-Glu-CTC-1-M2-G22C
[truncated: 114 more rows]

## Sheet: CC_Stage_4
name	max_acc	min_acc	avg_acc	median_acc	max_auc	min_auc	avg_auc	median_auc	max_F1	min_F1	avg_F1	median_F1	max_sen	min_sen	avg_sen	median_sen	max_spec	min_spec	avg_spec	median_spec	markers1	markers2	markers3	names1	names2	names3
[truncated: 3,561 more rows]

[truncated: 1 more sheets: PC]
