# Supplementary material for: Combinatorial Analysis of miRNAs and tRNA Fragments as Potential Biomarkers for Cancer Patients in Liquid Biopsies
Source: Noncoding RNA. 2025 Feb 14;11(1):17. doi: 10.3390/ncrna11010017 (PMC11858735; doi:10.3390/ncrna11010017)
Supplement: Supplementary file 1 [file ncrna-11-00017-s001.zip › Table S2.xlsx]

## Sheet: CC_Stage_1_miRNAs
miRNAs/IsomiRs	baseMean	log2FoldChange	lfcSE	pvalue	padj
hsa-miR-129-5p_chr7(+)_chr11(+)_t_0_-3_nont_0_+3_GGC	55.1749	1.09024	0.225223	1.93327e-07	2.62685e-05
hsa-miR-99a-5p_chr21(+)_t_0_-4_nont_0_+3_GGT	106.17	1.03922	0.215092	2.29513e-07	2.89369e-05
hsa-miR-100-5p_chr11(-)_t_0_-4_nont_0_+3_GGT	13.6045	1.13645	0.244449	4.34535e-07	4.74956e-05
hsa-miR-99b-5p_chr19(+)_t_0_-4_nont_0_+3_GGC	10.765	1.06204	0.242232	1.59348e-06	0.000121958
hsa-miR-128-3p_chr2(+)_chr3(+)_t_0_-3_nont_0_+2_GT	14.4974	1.01649	0.251638	5.94897e-06	0.000344876
hsa-miR-143-3p_chr5(+)_t_0_-3_nont_0_+3_GTC	7.82489	1.04649	0.307929	2.99228e-05	0.00126605
hsa-miR-152-3p_chr17(-)_t_0_-2_nont_0_+3_TGT	6.14837	-1.96848	0.762344	8.37239e-05	0.00276262
hsa-miR-99a-5p_chr21(+)_t_0_-3_nont_0_+2_AG	4.36239	-1.51702	0.68734	0.000192828	0.00542451

## Sheet: CC_Stage_1_tRNAs
tRFs	baseMean	log2FoldChange	lfcSE	pvalue	padj
tDR-1:23-Val-AAC-1-M8-G12U	20.0987	-1.74775	0.224401	7.84789e-16	8.2348e-12
tDR-1:31-Gly-CCC-1-M4-U16G	2894.64	-2.58192	0.431708	3.70705e-10	3.725e-07
tDR-1:29-Gly-GCC-1-U16G	12.3579	-2.37578	0.537963	9.18275e-07	8.45216e-05
tDR-40:71-Asp-GTC-2-M2-C16G	14.3056	-2.55945	0.581934	9.36176e-07	8.542e-05
tDR-4:31-Glu-CTC-1-M2-U10G	4.05886	-2.83981	0.654679	9.81191e-07	8.87555e-05
tDR-1:33-Lys-TTT-3-M2-U16G	5.11342	-3.12798	0.739148	1.04141e-06	9.33978e-05
tDR-12:33-Gly-CCC-1-M6-U16G	10.4765	-2.74748	0.634996	1.08945e-06	9.53764e-05
tDR-3:31-Glu-CTC-1-M2-C10G	8.041	-3.20918	0.767138	1.09074e-06	9.53764e-05
tDR-1:32-Gly-GCC-1-C13G	18.1005	-1.51723	0.350063	1.13325e-06	9.66052e-05
tDR-1:29-Glu-TTC-2-C16G	12.0735	-2.58435	0.595529	1.14162e-06	9.66052e-05
tDR-12:32-Gly-CCC-1-M6-U16G	14.3873	-2.63254	0.608568	1.17021e-06	9.78858e-05
tDR-1:26-Glu-TTC-2-C16G	7.8951	-2.71748	0.630477	1.17541e-06	9.78858e-05
tDR-1:29-Glu-CTC-1-M2-U16G	78.3824	-2.48993	0.41677	3.90499e-10	3.725e-07
tDR-1:30-His-GTG-1-U16G	13.2476	-2.43268	0.562832	1.27879e-06	0.000104517
tDR-1:36-Gly-GCC-2-M3-U16G	7.89433	-2.71102	0.632689	1.28492e-06	0.000104517
tDR-1:25-Tyr-GTA-1-M7-U16G	3.66372	-3.15659	0.763929	1.35531e-06	0.000107974
tDR-1:32-His-GTG-1-U16G	13.1748	-2.36826	0.549622	1.35829e-06	0.000107974
tDR-1:32-Gly-GCC-1-C13A	13.5132	-1.07522	0.243589	1.3748e-06	0.000108465
tDR-9:31-Gly-CCC-1-M6-U16G	6.68359	-3.22774	0.789136	1.39006e-06	0.00010885
tDR-1:32-Gly-CCC-1-M4-G9U	51.1796	-1.38314	0.323341	1.52316e-06	0.000117519
tDR-1:32-Lys-CTT-2-M2-U16G	9.02798	-2.75565	0.654973	1.60395e-06	0.000121958
tDR-1:36-Glu-CTC-1-M2-U16G	10.131	-2.59286	0.613649	1.67199e-06	0.000126218
tDR-1:32-Glu-CTC-1-M2-U13A	28.2539	-1.0075	0.229111	1.70173e-06	0.000127118
tDR-1:27-Glu-CTC-1-M2-U16G	68.9066	-2.61691	0.43942	4.26755e-10	3.73162e-07
tDR-1:30-Glu-TTC-3-M4-U16G	4.67786	-3.09631	0.759641	1.70934e-06	0.000127118
tDR-1:32-Glu-CTC-1-M2-A24C	30.4536	-1.69393	0.400921	1.72026e-06	0.000127118
tDR-1:31-Gly-CCC-1-M4-G10U	208.961	-1.24495	0.291394	1.80086e-06	0.000132143
tDR-1:32-Gly-CCC-1-M4-C13G	79.0505	-1.4301	0.338742	1.83549e-06	0.000133748
tDR-1:26-Glu-CTC-1-M2-G10U	7.46649	-1.77679	0.422944	1.90075e-06	0.000137548
tDR-1:32-Val-AAC-1-M6-U16A	17.3764	-1.86366	0.445266	2.03982e-06	0.000146602
tDR-1:25-Ala-AGC-2-M12-D15U	23.9464	-3.89792	1.39941	2.06153e-06	0.000147154
tDR-1:28-Glu-TTC-1-C16G	5.67812	-2.78737	0.677497	2.08077e-06	0.000147524
tDR-1:25-Ala-AGC-4-M7-U16A	20.731	-1.66735	0.401806	2.27064e-06	0.000159905
tDR-1:25-Gly-CCC-1-M4-U16G	3.17036	-2.7318	0.668099	2.3379e-06	0.000162351
tDR-1:33-Gly-GCC-1-U16G	160.068	-2.69776	0.455479	5.01229e-10	4.04569e-07
tDR-1:31-Gly-CCC-1-M4-U25G	355.108	-1.56488	0.377774	2.3518e-06	0.000162351
tDR-1:33-Gly-GCC-1-U25G	19.6083	-1.68969	0.408814	2.41045e-06	0.000165313
tDR-1:28-Glu-TTC-2-C16G	5.23259	-2.78467	0.686176	2.45245e-06	0.000167101
tDR-3:31-Gly-CCC-1-M5-U10G	9.55809	-2.91763	0.730651	2.60393e-06	0.000176278
tDR-1:32-Gly-GCC-1-U25G	17.6885	-1.75854	0.42809	2.6458e-06	0.000176831
tDR-1:30-Glu-TTC-2-C16G	4.85358	-2.86887	0.718677	2.73868e-06	0.000180736
tDR-13:32-iMet-CAT-1-M2-C10G	4.0357	-2.88677	0.730072	2.97613e-06	0.000193966
tDR-1:33-Gly-CCC-1-M4-U25G	53.5849	-1.63789	0.40305	3.07964e-06	0.000199473
tDR-1:33-Glu-CTC-1-M2-G9U	58.7621	-1.12888	0.274443	3.85131e-06	0.000241987
tDR-1:23-Val-AAC-1-M8-G10U	29.0735	-1.06086	0.258132	4.37857e-06	0.00027186
tDR-1:26-Glu-CTC-1-M2-U16G	98.284	-2.47832	0.420239	6.15215e-10	4.61104e-07
tDR-1:35-Glu-CTC-1-M2-U16G	11.7273	-2.32996	0.591747	4.42717e-06	0.00027326
tDR-1:31-Gly-GCC-1-U25G	68.6971	-1.52477	0.386063	4.61752e-06	0.000281696
tDR-1:32-Val-AAC-1-M6-C31A	9.1638	1.01194	0.246474	4.84802e-06	0.000292358
tDR-1:32-Gly-GCC-1-U25A	15.8853	-1.51923	0.387747	5.11716e-06	0.000305082
tDR-1:33-Gly-CCC-1-M4-C13G	59.5866	-1.317	0.334695	5.48672e-06	0.000321632
tDR-1:30-Glu-TTC-1-C16G	4.00102	-2.91018	0.80049	6.13434e-06	0.000353668
tDR-1:31-Gly-CCC-1-M4-G9U	260.733	-1.18088	0.300726	6.55266e-06	0.000373772
tDR-12:31-Gly-CCC-1-M6-U16G	8.75336	-2.57354	0.691163	6.8022e-06	0.000385615
tDR-1:33-Gly-GCC-1-C13G	21.7809	-1.31364	0.33994	6.85511e-06	0.000385615
tDR-1:34-Glu-CTC-1-M2-U19G	8.16732	1.12625	0.286934	7.10161e-06	0.000394271
tDR-1:31-Gly-CCC-3-G17C	4.7226	-3.73204	0.658805	6.88405e-10	4.76949e-07
tDR-1:29-Glu-CTC-1-M2-U13G	12.1073	-1.32371	0.345885	7.60188e-06	0.000419824
tDR-1:30-Gly-GCC-1-U16G	9.36496	-1.9913	0.537001	8.81423e-06	0.000481707
tDR-39:71-Asp-GTC-2-M2-C10G	9.83875	-2.23025	0.606141	8.9662e-06	0.00048496
tDR-1:29-Gly-CCC-1-M4-C13A	8.452	-1.00586	0.257546	9.04759e-06	0.000486853
tDR-1:30-Glu-CTC-1-M2-G9U	25.1609	-1.10191	0.287132	9.4997e-06	0.000505991
tDR-1:29-Glu-TTC-2-C16A	7.24019	-2.19887	0.603664	9.90222e-06	0.000524768
tDR-1:32-Glu-CTC-1-M2-G10U	22.7981	-1.3458	0.363318	1.06116e-05	0.000559534
tDR-1:30-Glu-CTC-1-M2-G10U	16.3072	-1.3134	0.355748	1.12533e-05	0.000587465
tDR-1:33-Glu-TTC-3-M4-U16G	4.91991	-2.54587	0.730142	1.16623e-05	0.000602819
tDR-1:24-Val-AAC-1-M9-U16G	6.878	-2.24162	0.629453	1.17842e-05	0.000606136
tDR-1:34-Glu-CTC-1-M2-U16A	27.4891	-2.65665	0.45356	7.48805e-10	4.76949e-07
tDR-1:31-Glu-TTC-2-C16A	4.99485	-2.24782	0.633082	1.20401e-05	0.000616276
tDR-1:31-Val-AAC-1-M6-U16A	6.10457	-2.10058	0.58966	1.23249e-05	0.000627792
tDR-1:27-Glu-CTC-1-M2-U13G	10.5967	-1.34881	0.37186	1.30198e-05	0.000654575
tDR-1:33-Gly-CCC-1-M4-G9U	37.499	-1.23766	0.338236	1.31488e-05	0.000657002
tDR-1:32-Lys-TTT-3-M2-U16G	6.43695	-2.55377	0.750502	1.3721e-05	0.000679125
tDR-1:33-Glu-CTC-1-M2-G10U	38.5181	-1.26992	0.350916	1.41679e-05	0.000694693
tDR-1:32-Gly-CCC-1-M5-G15C	38.4267	-1.16321	0.31849	1.44839e-05	0.000706881
tDR-1:29-Gly-CCC-1-M4-D12C	5.31628	-1.68294	0.478099	1.48863e-05	0.000723157
tDR-1:33-Val-AAC-1-M6-U16A	5.43707	-2.13075	0.619434	1.60732e-05	0.000773654
tDR-1:31-Gly-CCC-1-M4-U25A	319.835	-1.1909	0.332674	1.68698e-05	0.000805186
tDR-1:33-Glu-CTC-1-M2-G7U	40.6105	1.31012	0.227112	7.72718e-10	4.76949e-07
tDR-1:25-Val-AAC-1-M8-U16G	3.33337	-2.62545	0.807121	1.70932e-05	0.000811578
tDR-1:31-Glu-CTC-1-M2-U25G	109.513	-1.34075	0.382379	1.7767e-05	0.000837047
tDR-1:32-His-GTG-1-U16A	6.73661	-2.06276	0.606063	1.77891e-05	0.000837047
tDR-1:33-Glu-CTC-1-M2-G15C	39.4508	-1.09546	0.304377	1.79085e-05	0.000838899
tDR-18:31-Glu-CTC-1-M2-U10G	5.24758	-3.16072	1.24012	2.00735e-05	0.000931996
tDR-1:31-Gly-GCC-1-U25A	60.6517	-1.23416	0.354508	2.05254e-05	0.000944617
tDR-1:32-Lys-CTT-2-M2-U16A	4.93971	-2.1321	0.642654	2.07608e-05	0.00094824
tDR-1:31-Glu-TTC-3-M4-U16G	5.18128	-2.38108	0.733088	2.08699e-05	0.00094824
tDR-1:26-Gly-CCC-1-M4-G10U	5.86849	-1.46144	0.433021	2.26093e-05	0.00101819
tDR-1:28-Val-AAC-1-M7-U16G	3.75223	-2.43028	0.764004	2.28138e-05	0.0010198
tDR-1:31-Gly-GCC-1-U16G	559.172	-2.53073	0.432922	8.28011e-10	4.82685e-07
tDR-1:26-Gly-CCC-1-M4-C13G	11.1771	-1.17985	0.341267	2.28393e-05	0.0010198
tDR-1:31-Gly-GCC-1-G10U	42.1793	-1.07903	0.308144	2.29613e-05	0.0010209
tDR-15:29-His-GTG-1-M2-A10G	7.78821	-3.12402	1.29098	2.37926e-05	0.0010534
tDR-1:33-Glu-TTC-2-C16G	5.66909	-2.56669	0.83518	2.45669e-05	0.00108311
tDR-1:23-Val-CAC-3-G10A	9.79658	-3.11889	1.39966	2.60463e-05	0.00114353
tDR-1:25-Ala-AGC-2-M12-U16A	33.6559	-1.46534	0.448054	2.84718e-05	0.00122393
tDR-1:31-Glu-CTC-1-M2-G15C	45.9912	-1.02696	0.299291	2.84932e-05	0.00122393
tDR-1:26-Gly-GCC-1-U12G	7.37385	-1.0024	0.292294	2.9417e-05	0.00125477
tDR-1:29-Glu-CTC-1-M2-G10U	5.82437	-1.37322	0.42369	3.17984e-05	0.00133464
tDR-1:29-Glu-TTC-1-C16A	8.02874	-1.98177	0.633318	3.19553e-05	0.00133588
tDR-1:33-Glu-CTC-1-M6-U19G	96.5474	1.21421	0.211567	1.06761e-09	5.89601e-07
tDR-1:31-His-GTG-1-U16G	9.4359	-1.91016	0.612101	3.33418e-05	0.00138831
tDR-1:33-His-GTG-1-U16A	8.13726	-1.82217	0.587813	3.57603e-05	0.00147317
tDR-1:33-Gly-CCC-1-M4-G10U	30.2489	-1.13977	0.352141	3.82077e-05	0.00155997
tDR-1:35-Gly-GCC-2-M3-U16G	2.94661	-2.37805	0.82428	3.92317e-05	0.00158374
tDR-1:26-His-GTG-1-U16G	9.07436	-1.90864	0.628773	3.92426e-05	0.00158374
tDR-1:33-Gly-GCC-1-G15C	10.6365	-1.15126	0.359388	4.04579e-05	0.00162364
tDR-2:31-Glu-CTC-1-M2-U10G	6.47181	-2.00504	0.67305	4.18622e-05	0.00167019
tDR-40:71-Asp-GTC-2-M2-C16A	9.3482	-1.73277	0.575783	4.38685e-05	0.00174361
tDR-1:34-Glu-CTC-1-M2-U13G	7.05645	-1.41345	0.460354	4.41622e-05	0.00174866
tDR-1:31-Glu-CTC-1-M2-U25A	66.5351	-1.02002	0.31823	4.5617e-05	0.00179273
tDR-1:33-Gly-CCC-1-M4-U16G	418.247	-2.85307	0.442252	1.7347e-11	9.10111e-08
tDR-1:34-Glu-CTC-1-M2-U16G	54.4691	-2.67519	0.463006	1.17653e-09	6.17264e-07
tDR-1:35-Glu-CTC-1-M2-U16A	5.96882	-2.02275	0.697467	4.77718e-05	0.00184105
tDR-1:32-Gly-GCC-1-G10U	9.6042	-1.19658	0.390011	5.08877e-05	0.00193974
tDR-1:30-Gly-CCC-1-M4-D15U	26.1011	-2.83239	1.60235	5.11224e-05	0.00193974
tDR-1:27-Gly-CCC-1-M4-U16A	7.45997	-1.73713	0.596748	5.26603e-05	0.00198764
tDR-1:29-Glu-CTC-1-M2-D15U	28.044	-2.78303	1.66351	5.3223e-05	0.00200168
tDR-1:31-Glu-CTC-1-M2-G10C	38.82	-1.11542	0.363752	5.4532e-05	0.00204359
tDR-12:31-Gly-CCC-1-M6-U16A	4.48857	-2.01933	0.718058	5.5693e-05	0.00206497
tDR-1:30-Glu-CTC-1-M2-D15U	83.2985	-2.72198	1.71139	5.67055e-05	0.00208776
tDR-1:27-Glu-CTC-1-M2-U25G	12.5413	-1.30382	0.439308	5.72417e-05	0.00210013
tDR-1:26-Glu-TTC-1-C16A	8.45412	-1.78996	0.628557	5.79037e-05	0.00210966
tDR-1:29-Gly-CCC-1-M4-U16G	75.6722	-2.48155	0.42992	1.27101e-09	6.35083e-07
tDR-1:27-Glu-CTC-1-M2-A24C	6.73935	-1.53177	0.529673	5.89645e-05	0.00214088
tDR-1:33-Gly-GCC-1-G10U	11.6272	-1.1139	0.369005	5.9726e-05	0.00215362
tDR-1:28-Gly-CCC-1-M4-U16A	14.3066	-1.5925	0.556105	6.06372e-05	0.00217322
tDR-1:33-Gly-CCC-1-M4-U25A	48.5492	-1.13911	0.381043	6.17674e-05	0.00219703
tDR-1:30-His-GTG-1-U16A	6.57013	-1.96264	0.719046	6.59046e-05	0.00233627
tDR-1:26-Glu-CTC-1-M2-G15C	7.41238	-1.15073	0.392981	6.85022e-05	0.00241206
tDR-1:30-Glu-CTC-1-M2-U25A	22.5424	-1.03611	0.348171	6.90478e-05	0.00242314
tDR-1:26-Glu-CTC-1-M2-D15U	33.1725	-2.64077	1.69854	7.08417e-05	0.00246405
tDR-1:31-Gly-CCC-3-U12C	4.15553	-2.04856	0.771068	7.0918e-05	0.00246405
tDR-18:31-Glu-TTC-1-M2-U10G	4.02687	-2.69134	1.28258	7.11781e-05	0.00246492
tDR-1:23-Val-AAC-1-M9-U16A	145.565	-2.13982	0.373831	1.50136e-09	7.16079e-07
tDR-40:72-Asp-GTC-2-M2-C16G	5.641	-2.27379	0.907334	7.61116e-05	0.00260143
tDR-13:32-His-GTG-1-U16A	6.36296	-1.60998	0.589951	7.67399e-05	0.00261439
tDR-1:28-Glu-CTC-1-M2-A24C	3.52026	-1.81432	0.678006	7.7331e-05	0.002626
tDR-12:32-iMet-CAT-1-M2-U16G	4.30215	-2.238	0.900309	8.07783e-05	0.00271669
tDR-1:33-Gly-GCC-1-U25A	18.2358	-1.15058	0.406443	8.1615e-05	0.0027359
tDR-1:24-Ser-AGA-1-M7-U16A	32.7772	-1.33685	0.483923	8.18711e-05	0.0027359
tDR-1:27-Glu-CTC-1-M2-D15U	25.7041	-2.54429	1.7342	8.22661e-05	0.00274038
tDR-1:26-Glu-CTC-1-M2-U25G	19.2048	-1.15544	0.409531	8.27068e-05	0.00274634
tDR-1:33-Gly-CCC-1-M4-D15U	157.076	-2.46857	1.78251	8.59955e-05	0.00282869
tDR-1:32-Glu-CTC-1-M2-U25G	53.0932	-1.13577	0.407434	8.90415e-05	0.00290159
tDR-1:31-Glu-CTC-1-M6-U19G	104.284	1.15833	0.203745	1.65079e-09	7.5312e-07
tDR-1:34-Gly-CCC-1-U16G	3.53923	-2.09554	0.851412	9.34232e-05	0.00302559
tDR-1:30-Gly-CCC-1-M4-G10U	5.90627	-1.24431	0.458598	9.42414e-05	0.00304269
tDR-1:26-Glu-CTC-1-M2-A24C	9.46036	-1.2502	0.461634	9.47394e-05	0.00304939
tDR-1:24-Ser-AGA-1-M7-U16G	76.6558	-1.22288	0.454566	9.94299e-05	0.00319057
tDR-1:26-Glu-TTC-2-C16A	4.74828	-1.86349	0.745146	0.000100981	0.00322065
tDR-1:33-Glu-CTC-1-M2-U25G	94.4274	-1.13588	0.420184	0.00010305	0.00326679
tDR-1:23-Val-AAC-1-M9-D15U	98.4356	-2.40738	1.75876	0.000104711	0.00330942
tDR-1:24-Ala-AGC-4-M8-U16G	3.10017	-2.25041	0.988897	0.000107214	0.00335818
tDR-1:28-Glu-CTC-1-M2-D15U	14.1434	-2.3029	1.81054	0.000110976	0.00346568
tDR-1:36-Gly-GCC-2-M3-U16A	3.83474	-2.03884	0.865617	0.000114012	0.00353944
tDR-13:33-His-GTG-1-U16G	27.0732	-2.90364	0.518914	2.87099e-09	1.20811e-06
tDR-1:26-Glu-CTC-1-M2-G10C	6.16297	-1.23228	0.474846	0.000116431	0.00360386
tDR-1:33-Gly-GCC-1-D15U	60.7731	-2.3209	1.76422	0.000123432	0.00380126
tDR-1:33-Cys-GCA-2-M11-U16A	8.20788	-1.39702	0.556953	0.000123533	0.00380126
tDR-1:31-His-GTG-1-U16A	4.54971	-1.75488	0.736674	0.000129258	0.00394273
tDR-1:29-Gly-GCC-1-U16A	5.92667	-1.60426	0.663133	0.000130578	0.00396554
tDR-1:29-Val-AAC-1-M6-D15U	23.7929	-2.26007	1.77965	0.000133141	0.00402607
tDR-1:32-Gly-GCC-1-D15U	48.6996	-2.32299	1.71748	0.000137939	0.00412362
tDR-3:33-Glu-CTC-1-M2-C10G	4.10395	-2.33608	1.18159	0.00013899	0.00414325
tDR-1:29-Gly-CCC-1-M4-G10U	5.71095	-1.18298	0.474479	0.000142552	0.00421374
tDR-1:32-Glu-CTC-1-M2-D15U	125.773	-2.22833	1.77618	0.000142961	0.00421374
tDR-1:32-Glu-CTC-1-M2-U16G	341.582	-2.37273	0.421748	2.87837e-09	1.20811e-06
tDR-1:32-Gly-CCC-1-M4-D15U	210.285	-2.15801	1.80213	0.0001494	0.0043546
tDR-1:33-Val-AAC-1-M6-U16G	10.1613	-1.78566	0.785198	0.000151126	0.00439269
tDR-1:26-His-GTG-1-U16A	4.97894	-1.69122	0.744831	0.000159728	0.00461715
tDR-1:31-Glu-CTC-1-M2-D15U	250.366	-2.09101	1.80549	0.000165375	0.00475419
tDR-1:29-Gly-CCC-1-M4-D15U	26.9054	-2.17969	1.75379	0.000167128	0.00479147
tDR-1:31-Gly-CCC-1-M4-D23U	6.82984	-1.00817	0.409454	0.000168821	0.0048268
tDR-15:29-Glu-CTC-1-M2-A10G	5.51889	-2.25727	1.2277	0.000177239	0.00504001
tDR-1:29-Glu-CTC-1-M2-A24C	6.78325	-1.32833	0.574645	0.000177855	0.00504388
tDR-13:31-His-GTG-1-M2-U16A	5.14789	-1.59435	0.741627	0.000203748	0.00571638
tDR-1:23-Ala-AGC-2-M21-U16G	5.30956	-1.72508	0.837166	0.000218496	0.0060653
tDR-1:31-Gly-CCC-1-M4-G7U	193.612	1.17061	0.212724	4.6397e-09	1.81669e-06
tDR-1:31-Gly-GCC-1-D15U	206.894	-1.96013	1.7827	0.000220614	0.00609186
tDR-1:29-Glu-CTC-1-M2-U25G	12.4134	-1.09994	0.495529	0.000235568	0.00647072
tDR-1:34-Gly-GCC-2-M3-D15U	12.8889	-1.85677	1.78756	0.000248984	0.00676835
tDR-12:33-Gly-CCC-1-M6-U16A	6.12423	-1.52583	0.755246	0.000260117	0.0070145
tDR-1:21-Ala-AGC-2-M21-U16G	9.50918	-1.49568	0.737327	0.000260712	0.0070145
tDR-1:23-Val-CAC-3-G10C	4.86583	-2.0241	1.67559	0.000268194	0.00719641
tDR-1:28-Gly-CCC-1-M4-D15U	10.6597	-1.94213	1.72967	0.000270155	0.00721306
tDR-4:30-Glu-CTC-1-M2-U10G	3.4791	-1.74351	0.913699	0.000272685	0.00724376
tDR-1:33-Glu-CTC-1-M2-D15U	234.03	-1.82967	1.77208	0.00027436	0.00726985
tDR-1:32-Val-AAC-1-M6-D15U	12.0136	-1.82664	1.75659	0.000292495	0.00771143
tDR-1:32-Gly-CCC-1-M4-U16A	293.791	-2.23976	0.405087	4.71511e-09	1.81669e-06
tDR-13:33-Glu-CTC-1-M2-G16A	6.8395	-1.03933	0.500729	0.000309429	0.00807671
tDR-1:25-Lys-TTT-3-M2-U16G	3.31776	-1.89858	1.13004	0.000327327	0.00841824
tDR-1:31-Glu-TTC-2-C16G	8.76436	-1.61216	0.877264	0.000331292	0.00849937
tDR-1:26-Gly-GCC-1-D15U	25.6574	-1.82072	1.71701	0.000337443	0.00861505
tDR-2:33-Glu-CTC-1-M2-U10G	4.18158	-1.57201	0.877089	0.000364889	0.00924827
tDR-1:31-Lys-CTT-2-M2-U16G	4.85278	-1.77834	1.08392	0.000388763	0.00975907
tDR-1:28-Gly-GCC-1-U16A	5.64891	-1.4197	0.786921	0.00039158	0.00980632
tDR-1:21-Ala-AGC-2-M12-U16A	4.60855	-1.46382	0.820208	0.000394239	0.0098494
tDR-1:24-Ala-AGC-2-M21-U16G	7.62858	-1.55015	0.886435	0.000396333	0.00987819
tDR-1:24-Ser-AGA-1-M7-D15U	21.4714	-1.72198	1.70615	0.000399558	0.00990737
tDR-1:31-Glu-CTC-1-M2-U16A	345.196	-2.15043	0.389886	4.84773e-09	1.81669e-06
tDR-1:34-Glu-CTC-1-M2-D15U	20.4625	-1.63301	1.69818	0.000456553	0.0111151
tDR-13:31-Glu-CTC-1-M2-G16A	6.66483	-1.01005	0.550001	0.00046709	0.0113219
tDR-1:34-His-GTG-1-D15U	11.8147	-1.45918	1.68043	0.000568237	0.01325
tDR-1:26-Gly-CCC-1-M4-D15U	25.2676	-1.53892	1.64421	0.000607817	0.0140481
tDR-1:31-Glu-TTC-1-C16A	5.95932	-1.39261	0.904883	0.000615737	0.0141687
tDR-13:33-Glu-CTC-1-M2-G16U	3.9909	-1.22882	0.784138	0.000650412	0.0147936
tDR-1:33-Glu-TTC-1-C16G	6.03899	-1.45113	1.00779	0.000690897	0.0155356
tDR-36:71-Asp-GTC-2-M2-G16A	6.48459	-1.1374	0.768585	0.000800247	0.0177152
tDR-1:25-Ala-AGC-4-M7-D15U	14.9409	-1.30062	1.61214	0.000827615	0.0180169
tDR-1:31-Gly-CCC-1-M4-D15U	1071.62	-1.17743	1.6064	0.000835237	0.0181452
tDR-1:29-Val-AAC-1-M6-U16G	60.0205	-2.56276	0.463902	5.02209e-09	1.81713e-06
tDR-1:36-Glu-CTC-1-M2-U16A	5.10108	-1.37782	1.02294	0.000848149	0.0183497
tDR-1:20-Ala-AGC-2-M21-U16G	7.0275	-1.1167	0.821637	0.00100664	0.0213819
tDR-13:31-Glu-CTC-1-M2-G16U	4.19627	-1.0935	0.813025	0.00104868	0.0221851
tDR-1:26-Lys-TTT-3-M2-U16G	2.7981	-1.3146	1.06129	0.00106036	0.0223869
tDR-1:32-iMet-CAT-1-M2-C16G	4.70208	-1.30583	1.09304	0.00114134	0.0237622
tDR-13:33-His-GTG-1-D15U	10.8582	-1.10643	1.54041	0.00116997	0.0242618
tDR-1:31-Gly-CCC-3-U12G	2.71036	-1.2359	1.38125	0.00154318	0.0304944
tDR-1:23-Val-AAC-1-M9-U16G	278.279	-2.61339	0.409861	3.20342e-11	1.08719e-07
tDR-1:26-Gly-CCC-1-M4-U16G	70.5868	-2.39999	0.439243	7.01561e-09	2.44692e-06
tDR-1:33-Gly-GCC-1-C31G	29.8906	1.26003	0.233529	7.22905e-09	2.44692e-06
tDR-1:33-Glu-CTC-1-M2-U16A	316.035	-2.14916	0.398694	9.52711e-09	3.03977e-06
tDR-1:26-Gly-GCC-1-U16G	73.799	-2.40481	0.444827	9.55994e-09	3.03977e-06
tDR-1:30-Gly-CCC-1-M4-U16G	74.3061	-2.30133	0.426901	1.01659e-08	3.13739e-06
tDR-1:27-Glu-CTC-1-M2-U16A	34.5545	-2.21929	0.414001	1.15726e-08	3.46946e-06
tDR-1:32-Glu-CTC-1-M2-G7U	22.372	1.33722	0.253494	1.27931e-08	3.60462e-06
tDR-1:30-Glu-CTC-1-M2-U16A	116.374	-2.11688	0.397121	1.28488e-08	3.60462e-06
tDR-1:33-His-GTG-1-U16G	15.4514	-2.84959	0.535563	1.3054e-08	3.60462e-06
tDR-1:31-Glu-CTC-1-M2-G7U	44.3541	1.205	0.227512	1.38246e-08	3.71954e-06
tDR-1:32-Gly-CCC-1-M4-U16G	566.023	-2.79975	0.442919	4.14443e-11	1.08719e-07
tDR-1:32-Val-AAC-1-M6-U16G	32.3786	-2.5563	0.482844	1.70513e-08	4.47299e-06
tDR-1:34-Gly-GCC-2-M3-U16G	32.3043	-2.56316	0.486035	1.8939e-08	4.82196e-06
tDR-13:32-His-GTG-1-U16G	11.1106	-2.96139	0.566648	1.94834e-08	4.82196e-06
tDR-1:30-Glu-CTC-1-M6-U19G	38.8592	1.11411	0.211505	1.97602e-08	4.82196e-06
tDR-1:33-Gly-GCC-1-U16A	83.4414	-2.19426	0.421128	2.50005e-08	5.96206e-06
tDR-1:31-Gly-CCC-1-M4-U16A	1451.81	-2.068	0.399659	2.80723e-08	6.54585e-06
tDR-1:28-Gly-CCC-1-M4-U16G	29.5818	-2.38539	0.459774	2.95318e-08	6.73645e-06
tDR-1:31-Gly-GCC-1-U16A	278.731	-2.07768	0.402844	3.07805e-08	6.8719e-06
tDR-1:27-Gly-CCC-1-M4-U16G	16.2952	-2.26956	0.439278	3.21501e-08	7.02814e-06
tDR-1:25-Ala-AGC-2-M21-U16G	64.1	-2.27322	0.444518	4.19041e-08	8.82321e-06
tDR-1:32-Gly-GCC-1-U16G	130.483	-2.75749	0.442106	7.21299e-11	1.51372e-07
tDR-1:29-Glu-TTC-1-C16G	13.4911	-3.01112	0.594865	4.20433e-08	8.82321e-06
tDR-1:33-Gly-CCC-1-M4-U16A	217.931	-2.08469	0.411284	4.83326e-08	9.68399e-06
tDR-1:28-Glu-CTC-1-M2-U16G	40.8042	-2.15451	0.424728	4.91439e-08	9.68399e-06
tDR-1:30-Gly-CCC-1-M4-U24G	8.69519	-1.29751	0.258315	5.17798e-08	9.87864e-06
tDR-1:26-Glu-CTC-1-M2-U16A	48.2798	-2.0467	0.405756	5.34182e-08	1.00092e-05
tDR-1:26-Gly-CCC-1-M4-U16A	35.9414	-2.08465	0.415039	6.06767e-08	1.11698e-05
tDR-1:32-Glu-CTC-1-M6-U19G	56.9104	1.14951	0.228375	6.35659e-08	1.14999e-05
tDR-1:30-Gly-CCC-1-M4-U24A	12.7369	-1.03436	0.203846	6.82904e-08	1.21453e-05
tDR-1:31-Gly-CCC-3-G17A	4.19448	-2.55519	0.515575	9.05959e-08	1.5584e-05
tDR-1:29-Glu-CTC-1-M2-U16A	38.5627	-2.08235	0.42235	9.49239e-08	1.59319e-05
tDR-1:30-Glu-CTC-1-M2-U16G	235.462	-2.59423	0.41829	9.63885e-11	1.52302e-07
tDR-1:30-Gly-CCC-1-M4-U16A	36.6246	-2.077	0.42145	9.5655e-08	1.59319e-05
tDR-1:30-Glu-CTC-1-M2-G7U	16.1044	1.19428	0.242628	1.02674e-07	1.68337e-05
tDR-1:23-Val-AAC-1-M8-G18C	7.73179	-1.12047	0.226397	1.04721e-07	1.69051e-05
tDR-1:33-Gly-CCC-1-M4-C31G	87.639	1.07606	0.218245	1.28034e-07	2.00517e-05
tDR-1:28-Gly-GCC-1-U16G	10.2208	-2.74045	0.564579	1.34754e-07	2.07937e-05
tDR-1:33-Glu-CTC-1-M2-U13G	82.8073	-1.55408	0.32368	1.37475e-07	2.09062e-05
tDR-1:26-Glu-TTC-1-C16G	14.5698	-2.68501	0.55386	1.42395e-07	2.1345e-05
tDR-1:34-His-GTG-1-U16G	30.3109	-2.58115	0.532262	1.46981e-07	2.17221e-05
tDR-1:29-Val-AAC-1-M6-U16A	30.1499	-2.07389	0.43068	1.62539e-07	2.33633e-05
tDR-1:33-Glu-CTC-1-M2-U13A	50.7483	-1.02517	0.208998	1.65662e-07	2.34904e-05
tDR-1:31-Glu-CTC-1-M2-U16G	686.931	-2.58351	0.417104	1.01602e-10	1.52302e-07
tDR-1:32-Glu-CTC-1-M2-U13G	47.3124	-1.56906	0.330139	1.74031e-07	2.4348e-05
tDR-1:31-Glu-CTC-1-M2-A24C	58.1269	-1.78404	0.374724	1.79493e-07	2.47818e-05
tDR-1:25-Ala-AGC-4-M8-U16G	39.2638	-2.08888	0.437318	1.95588e-07	2.62685e-05
tDR-1:30-Glu-CTC-1-M2-U13G	33.7117	-1.4975	0.316774	1.97771e-07	2.62685e-05
tDR-1:26-Gly-GCC-1-U16A	37.4696	-2.01768	0.423521	2.00363e-07	2.62802e-05
tDR-1:30-Glu-CTC-1-M2-A24C	20.4512	-1.84942	0.390702	2.1103e-07	2.73375e-05
tDR-1:32-Glu-CTC-1-M2-U16A	174.53	-1.89314	0.399765	2.13966e-07	2.73798e-05
tDR-12:32-Gly-CCC-1-M6-U16A	7.36305	-2.59656	0.547182	2.3165e-07	2.89369e-05
tDR-1:31-Glu-CTC-1-M2-U13G	93.8594	-1.49695	0.31955	2.42471e-07	2.99323e-05
tDR-1:34-Gly-GCC-2-M3-U16A	17.5494	-2.14301	0.454885	2.67949e-07	3.26929e-05
tDR-1:23-Val-AAC-1-M8-G12C	10.9873	-1.37562	0.227725	1.37614e-10	1.80498e-07
tDR-1:32-Gly-GCC-1-U16A	65.7445	-1.97125	0.421493	2.90648e-07	3.50548e-05
tDR-1:32-Gly-CCC-1-M4-U25G	81.115	-1.85087	0.398067	3.09657e-07	3.65082e-05
tDR-1:29-Gly-CCC-1-M4-U16A	37.7279	-1.9524	0.421473	3.5087e-07	4.09075e-05
tDR-1:34-His-GTG-1-U16A	15.3323	-2.44777	0.527465	3.74183e-07	4.26771e-05
tDR-1:28-Glu-CTC-1-M2-U16A	19.9035	-1.98501	0.43014	3.84341e-07	4.33644e-05
tDR-13:33-His-GTG-1-U16A	15.0424	-2.12723	0.460382	3.95288e-07	4.41251e-05
tDR-1:33-Gly-GCC-1-U19G	31.8624	1.0604	0.225726	4.11594e-07	4.54617e-05
tDR-1:31-Gly-GCC-1-C13G	77.1489	-1.45124	0.318496	4.45638e-07	4.80062e-05
tDR-1:33-Glu-CTC-1-M2-A24C	54.1758	-1.77063	0.388427	4.48357e-07	4.80062e-05
tDR-13:31-His-GTG-1-M2-U16G	9.71779	-2.69352	0.590049	4.68437e-07	4.96496e-05
tDR-1:33-Glu-CTC-1-M2-U16G	634.012	-2.58135	0.425932	2.29804e-10	2.67926e-07
tDR-1:31-Val-AAC-1-M6-U16G	11.6522	-2.71634	0.596261	4.79835e-07	4.99289e-05
tDR-1:29-Gly-CCC-1-M4-C13G	11.7213	-1.45292	0.320055	4.80589e-07	4.99289e-05
tDR-1:31-Gly-CCC-1-M4-C13G	397.286	-1.38333	0.306663	5.70598e-07	5.8611e-05
tDR-1:31-Glu-TTC-1-C16G	10.3157	-2.90762	0.650593	5.82392e-07	5.87599e-05
tDR-1:32-Gly-CCC-1-M4-G10U	42.1968	-1.43676	0.320097	6.08068e-07	6.07663e-05
tDR-1:32-Gly-CCC-1-M4-C13A	57.4479	-1.0621	0.230591	6.22837e-07	6.1655e-05
tDR-1:32-Gly-CCC-1-M4-U25A	71.6476	-1.598	0.357724	6.42287e-07	6.29861e-05
tDR-1:33-Gly-CCC-1-M4-U19G	83.2799	1.03579	0.22477	6.56245e-07	6.3759e-05
tDR-1:31-Glu-CTC-1-M2-G10U	45.491	-1.46419	0.329775	7.41071e-07	7.12896e-05
tDR-1:26-Glu-CTC-1-M2-U13G	14.3887	-1.5017	0.338616	7.47342e-07	7.12896e-05

## Sheet: CC_Stage_2_miRNAs
miRNA/IsomiRs	baseMean	log2FoldChange	lfcSE	pvalue	padj
hsa-miR-99b-5p_chr19(+)_t_0_-4_nont_0_+2_CG	16.786	-1.66404	0.333859	3.10366e-07	1.83992e-05
hsa-miR-99b-5p_chr19(+)_t_0_-3_nont_0_+3_ACG	8.07196	-2.29259	0.455557	1.56048e-07	1.00455e-05
hsa-miR-99a-5p_chr21(+)_t_-1_-2_nont_0_+1_G	42.6773	-2.28865	0.328331	1.14222e-12	3.52511e-10
hsa-miR-99a-5p_chr21(+)_t_0_-4_nont_0_+2_CG	27.2101	-1.86271	0.298688	2.27211e-10	3.09626e-08
hsa-miR-99a-5p_chr21(+)_t_0_-4_nont_0_+1_G	7.57226	-1.24665	0.29067	4.36137e-06	0.000219372
hsa-miR-99a-5p_chr21(+)_t_0_-2_nont_0_+2_CG	60.757	-1.87771	0.305265	3.85998e-10	5.00034e-08
hsa-miR-99a-5p_chr21(+)_t_0_-2_nont_0_+1_G	1826.59	-2.42816	0.311967	2.25418e-15	1.18266e-11
hsa-miR-99a-5p_chr21(+)_t_0_+1	36.5998	-1.34739	0.242432	1.87241e-08	1.44465e-06
hsa-miR-99a-5p_chr21(+)_t_+1_-2_nont_0_+1_G	4.37264	-2.29903	0.447416	9.18533e-08	6.13896e-06
hsa-miR-9-5p_chr5(-)_chr1(-)_chr15(+)_t_0_-5_nont_0_+1_G	33.3376	-2.22192	0.333365	1.01309e-11	2.36231e-09
hsa-miR-9-5p_chr5(-)_chr1(-)_chr15(+)_t_0_-3_nont_0_+2_CG	8.28613	-2.08019	0.411925	1.71223e-07	1.08231e-05
hsa-miR-9-3p_chr5(-)_chr1(-)_chr15(+)_t_0_-4_nont_0_+1_G	81.4418	-1.27412	0.220304	5.26095e-09	4.63892e-07
hsa-miR-9-3p_chr5(-)_chr1(-)_chr15(+)_t_0_-1_nont_0_+1_G	254.88	-1.95865	0.292162	9.59205e-12	2.28749e-09
hsa-miR-9-3p_chr5(-)_chr1(-)_chr15(+)_t_+1_-1_nont_0_+1_G	19.5226	-2.04985	0.308384	1.31858e-11	2.76716e-09
hsa-miR-92b-3p_chr1(+)_t_0_-1_nont_0_+1_G	8.90851	-1.25875	0.290728	3.90911e-06	0.000199118
hsa-miR-92a-3p_chr13(+)_chrX(-)_t_0_-1_nont_0_+1_G	144.937	-2.32755	0.335431	1.38069e-12	4.13932e-10
hsa-miR-889-3p_chr14(+)_t_0_-1_nont_0_+1_G	13.1704	-2.14618	0.355143	6.15231e-10	7.15781e-08
hsa-miR-885-5p_chr3(-)_t_0_-1_nont_0_+1_G	12.1491	-2.42084	0.389884	1.70319e-10	2.44816e-08
hsa-miR-760_nont_0_+2_GG	63.7412	-1.93719	0.307914	1.5123e-10	2.29979e-08
hsa-miR-760_chr1(+)_t_-1_+1_nont_0_+1_G	13.7733	-1.72944	0.303628	6.77383e-09	5.82605e-07
hsa-miR-7-5p_chr9(-)_chr15(+)_chr19(+)_t_0_-2_nont_0_+1_G	4.04774	-2.38747	0.433284	1.15863e-08	9.3519e-07
hsa-miR-744-5p_chr17(+)_t_0_-1_nont_0_+1_G	10.7534	-1.1003	0.275611	8.62027e-06	0.000418762
hsa-miR-708-3p_chr11(-)_t_0_-3_nont_0_+1_G	13.1472	-2.00985	0.367984	2.09892e-08	1.58446e-06
hsa-miR-660-5p_nont_0_+1_G	19.7786	-2.47217	0.349427	4.57664e-13	2.08794e-10
hsa-miR-656-3p_chr14(+)_t_0_-1_nont_0_+1_G	16.1294	-2.3212	0.365805	7.77932e-11	1.27544e-08
hsa-miR-6529-5p_chr3(-)_t_0_-2_nont_0_+1_G	140.447	-2.21648	0.313422	5.88623e-13	2.47057e-10
hsa-miR-532-5p_chrX(+)_t_0_-3_nont_0_+3_TGG	102.82	-2.26689	0.32144	6.49155e-13	2.51665e-10
hsa-miR-532-5p_chrX(+)_t_+1_-3_nont_0_+3_TGG	3.83531	-1.92048	0.493432	9.39e-06	0.000454052
hsa-miR-486-5p_nont_0_+2_AA	7.03438	1.52082	0.444688	2.51567e-05	0.00115776
hsa-miR-451a_chr17(-)_t_0_-2_nont_0_+1_G	95.2581	-1.81469	0.428654	4.36945e-06	0.000219372
hsa-miR-433-3p_chr14(+)_t_0_-3_nont_0_+2_CG	18.627	-1.62191	0.316753	1.65548e-07	1.05278e-05
hsa-miR-433-3p_chr14(+)_t_0_-3_nont_0_+1_G	4.3842	-1.97839	0.415675	6.81423e-07	3.73936e-05
hsa-miR-433-3p_chr14(+)_t_0_-1_nont_0_+1_G	249.292	-2.46703	0.327535	1.53719e-14	2.17506e-11
hsa-miR-433-3p_chr14(+)_t_+1_-1_nont_0_+1_G	2.7095	-1.96249	0.627446	3.5374e-05	0.00162087
hsa-miR-432-5p_chr14(+)_t_0_-3_nont_0_+1_G	42.2867	-2.38012	0.329164	1.60153e-13	1.1835e-10
hsa-miR-423-5p_chr17(+)_t_0_-3_nont_0_+1_G	53.3293	-1.57293	0.320846	4.71732e-07	2.67561e-05
hsa-miR-423-5p_chr17(+)_t_0_-2_nont_0_+1_G	12.0025	-1.7712	0.329737	4.09086e-08	2.90562e-06
hsa-miR-423-3p_chr17(+)_t_0_-1_nont_0_+1_G	21.1151	-2.14941	0.336995	7.29097e-11	1.23394e-08
hsa-miR-410-3p_chr14(+)_t_0_-1_nont_0_+1_G	40.4075	-2.3221	0.337278	2.03222e-12	5.61159e-10
hsa-miR-409-3p_chr14(+)_t_0_-1_nont_0_+1_G	5.74034	-3.02303	0.474532	3.16004e-11	6.02879e-09
hsa-miR-409-3p_chr14(+)_t_+1_-1_nont_0_+1_G	4.08486	-3.02558	0.598365	6.27909e-08	4.33464e-06
hsa-miR-381-3p_chr14(+)_t_0_-1_nont_0_+1_G	112.943	-2.18456	0.336235	3.23603e-11	6.06351e-09
hsa-miR-378a-3p_chr5(+)_t_0_-3_nont_0_+2_CG/hsa-miR-378d_chr8(-)_chr4(-)_t_0_-1_nont_0_+2_CG/hsa-miR-378c_chr10(-)_t_0_-6_nont_0_+2_CG	5.01407	-3.21968	0.693526	3.02826e-07	1.81575e-05
hsa-miR-370-3p_chr14(+)_t_0_-1_nont_0_+1_G	3.29697	-2.46846	0.512123	3.52803e-07	2.04528e-05
hsa-miR-363-3p_chrX(-)_t_0_-2_nont_0_+1_G	3.35244	-1.48892	0.607578	0.00010667	0.00465729
hsa-miR-328-3p_chr16(-)_t_0_-1_nont_0_+1_G	30.1741	-2.24435	0.318189	6.55995e-13	2.51665e-10
hsa-miR-326_nont_0_+1_G	14.6145	-2.16137	0.359167	7.10782e-10	7.93429e-08
hsa-miR-323a-3p_chr14(+)_t_-1_-1_nont_0_+1_G	40.0083	-2.61412	0.3552	4.92202e-14	4.46695e-11
hsa-miR-323a-3p_chr14(+)_t_0_-1_nont_0_+1_G	85.1057	-2.39686	0.329271	1.10243e-13	8.89831e-11
hsa-miR-320a-3p_chr8(-)_t_0_-4_nont_0_+3_ACG/hsa-miR-320d_nont_0_+2_CG/hsa-miR-320c-{2}_chr18(+)_t_0_-2_nont_0_+3_ACG/hsa-miR-320c-{1}_chr18(+)_t_0_-2_nont_0_+3_ACG/hsa-miR-320b_chr1(-)_chr1(+)_t_0_-4_nont_0_+3_ACG	56.7939	-2.74343	0.418666	1.30869e-11	2.76716e-09
hsa-miR-320a-3p_chr8(-)_t_0_-1_nont_0_+1_G/hsa-miR-320c-{2}_chr18(+)_t_0_-1_nont_0_+3_CGG/hsa-miR-320c-{1}_chr18(+)_t_0_-1_nont_0_+3_CGG/hsa-miR-320b_chr1(-)_chr1(+)_t_0_-2_nont_0_+2_GG	599.993	-1.29927	0.286263	2.0909e-06	0.00011025
hsa-miR-320a-3p_chr8(-)_t_+1_-1_nont_0_+1_G/hsa-miR-320c-{2}_chr18(+)_t_+1_-1_nont_0_+3_CGG/hsa-miR-320c-{1}_chr18(+)_t_+1_-1_nont_0_+3_CGG/hsa-miR-320b_chr1(-)_chr1(+)_t_+1_-2_nont_0_+2_GG	12.7042	-1.38335	0.36959	1.44171e-05	0.000678379
hsa-miR-30e-5p_nont_0_+2_CG	132.074	-2.47857	0.320939	3.46442e-15	1.21174e-11
hsa-miR-30e-5p_chr1(+)_t_+1_+1_nont_0_+1_G	57.9393	-2.4579	0.344036	2.8072e-13	1.5449e-10
hsa-miR-30d-5p_nont_0_+2_CG	61.1366	-2.58745	0.324332	4.08518e-16	4.28658e-12
hsa-miR-30d-5p_chr8(-)_t_0_-3_nont_0_+1_G	21.7929	-1.12531	0.237836	1.10467e-06	5.94424e-05
hsa-miR-30a-5p_nont_0_+2_CG	101.518	-2.41093	0.314508	5.76823e-15	1.51315e-11
hsa-miR-30a-5p_chr6(-)_t_0_-3_nont_0_+1_G	9.7475	-1.01441	0.333885	4.18683e-05	0.00190184
hsa-miR-30a-5p_chr6(-)_t_+1_+1_nont_0_+1_G	9.91788	-2.63376	0.395492	7.15542e-12	1.78766e-09
hsa-miR-29a-3p_chr7(-)_t_0_-3_nont_0_+1_G	8.979	-1.9374	0.353283	1.96018e-08	1.49045e-06
hsa-miR-29a-3p_chr7(-)_t_0_-2_nont_0_+1_G	17.8949	-2.03188	0.315148	5.08887e-11	9.05043e-09
hsa-miR-27a-3p_chr19(-)_t_0_-3_nont_0_+3_TGG/hsa-miR-27b-3p_chr9(+)_t_0_-1_nont_0_+1_G	24.3796	-1.02419	0.207186	4.81565e-07	2.7167e-05
hsa-miR-27a-3p_chr19(-)_t_0_-3_nont_0_+1_G/hsa-miR-27b-3p_chr9(+)_t_0_-3_nont_0_+1_G	56.1222	-2.06605	0.306533	6.89501e-12	1.76462e-09
hsa-miR-26a-5p_chr12(-)_chr3(+)_t_0_-1_nont_0_+1_G	85.7384	-2.40014	0.339262	4.90788e-13	2.14577e-10
hsa-miR-25-3p_chr7(-)_t_0_-3_nont_0_+2_CG	5.01463	-1.79239	0.516839	2.19229e-05	0.00101786
hsa-miR-25-3p_chr7(-)_t_0_-3_nont_0_+1_G	6.20879	-2.08692	0.408712	1.29245e-07	8.37141e-06
hsa-miR-25-3p_chr7(-)_t_0_-1_nont_0_+1_G	9.54947	-1.70646	0.307174	1.54246e-08	1.20784e-06
hsa-miR-24-3p_chr19(-)_chr9(+)_t_0_-2_nont_0_+1_G	13.0534	-1.03757	0.230555	2.41056e-06	0.000124601
hsa-miR-22-3p_chr17(-)_t_0_-3_nont_0_+1_G	20.2438	-2.11566	0.332938	8.74342e-11	1.41146e-08
hsa-miR-22-3p_chr17(-)_t_0_-1_nont_0_+1_G	725.565	-2.11888	0.323301	2.33952e-11	4.63181e-09
hsa-miR-222-3p_nont_0_+2_CG	4.18053	-1.88083	0.447259	4.56755e-06	0.000228225
hsa-miR-222-3p_chrX(-)_t_0_-1_nont_0_+1_G	22.9715	-2.27433	0.326012	1.11111e-12	3.52511e-10
hsa-miR-221-3p_chrX(-)_t_0_-4_nont_0_+1_G	8.17773	-1.65729	0.335823	3.90192e-07	2.24961e-05
hsa-miR-221-3p_chrX(-)_t_0_-3_nont_0_+1_G	5.14088	-1.72124	0.372591	1.36315e-06	7.29772e-05
hsa-miR-219a-2-3p_chr9(-)_t_0_-3_nont_0_+1_G	84.5937	-2.25028	0.320525	8.2658e-13	2.8911e-10
hsa-miR-219a-2-3p_chr9(-)_t_0_-1_nont_0_+1_G	22.611	-2.12735	0.339823	1.59242e-10	2.35342e-08
hsa-miR-218-5p_chr5(-)_chr4(+)_t_0_-1_nont_0_+1_G	30.3671	-2.24353	0.324233	1.70543e-12	4.8365e-10
hsa-miR-21-5p_chr17(+)_t_0_-4_nont_0_+1_G	10.2306	-1.85736	0.353601	7.25735e-08	4.94489e-06
hsa-miR-21-5p_chr17(+)_t_0_-3_nont_0_+2_CG	74.6599	-1.74043	0.290805	1.19348e-09	1.1704e-07
hsa-miR-21-5p_chr17(+)_t_0_-1_nont_0_+1_G	122.689	-1.22092	0.208505	3.51131e-09	3.28966e-07
hsa-miR-204-3p_chr9(-)_t_0_-1_nont_0_+1_G	8.45665	-2.19501	0.397731	1.31233e-08	1.03536e-06
hsa-miR-200a-3p_chr1(+)_t_0_-1_nont_0_+2_CG	7.47103	-1.92136	0.389706	3.38139e-07	1.97116e-05
hsa-miR-191-5p_chr3(-)_t_0_-2_nont_0_+2_CG	5.96678	-2.16172	0.414933	7.18307e-08	4.92627e-06
hsa-miR-191-5p_chr3(-)_t_0_-2_nont_0_+1_G	4.27759	-1.9444	0.515649	1.19032e-05	0.000565158
hsa-miR-186-5p_chr1(-)_t_0_-1_nont_0_+1_G	14.8998	-2.25489	0.378146	9.17696e-10	9.34892e-08
hsa-miR-185-5p_chr22(+)_t_0_-3_nont_0_+2_CG	9.47419	-1.87358	0.359041	8.5811e-08	5.77189e-06
hsa-miR-185-5p_chr22(+)_t_0_-1_nont_0_+1_G	19.7393	-1.32668	0.276659	8.20852e-07	4.4398e-05
hsa-miR-181d-5p_chr19(+)_t_0_-1_nont_0_+1_G	4.04693	-1.75219	0.431682	6.93501e-06	0.000338461
hsa-miR-181b-5p_chr1(-)_chr9(+)_t_0_-5_nont_0_+2_CG	187.562	-1.87321	0.304147	3.6863e-10	4.83504e-08
hsa-miR-181b-5p_chr1(-)_chr9(+)_t_0_-5_nont_0_+1_G	138.348	-2.1623	0.299641	2.15229e-13	1.4115e-10
hsa-miR-181b-5p_chr1(-)_chr9(+)_t_0_-4_nont_0_+2_CG	10.9696	-2.09094	0.374739	1.01407e-08	8.37849e-07
hsa-miR-181b-5p_chr1(-)_chr9(+)_t_0_-1_nont_0_+1_G	47.0369	-1.69752	0.281005	8.69307e-10	9.09532e-08
hsa-miR-181a-5p_chr1(-)_chr9(+)_t_0_-5_nont_0_+2_CG	125.781	-1.92113	0.306123	1.6923e-10	2.44816e-08
hsa-miR-181a-5p_chr1(-)_chr9(+)_t_0_-5_nont_0_+1_G	39.8129	-2.07145	0.311334	1.24147e-11	2.76716e-09
hsa-miR-181a-5p_chr1(-)_chr9(+)_t_0_-3_nont_0_+1_G	487.384	-1.48098	0.243635	7.84396e-10	8.39864e-08
hsa-miR-181a-5p_chr1(-)_chr9(+)_t_0_-1_nont_0_+1_G	143.3	-1.66809	0.266803	2.34193e-10	3.1505e-08
hsa-miR-151a-3p_nont_0_+1_G	11.9705	-1.68532	0.312972	4.0248e-08	2.89262e-06
hsa-miR-151a-3p_chr8(-)_t_-2_-3_nont_0_+1_G	7.18483	-1.86588	0.372632	2.45624e-07	1.51608e-05
hsa-miR-151a-3p_chr8(-)_t_0_-3_nont_0_+1_G	5.51894	-1.39734	0.365063	1.22533e-05	0.000579161
hsa-miR-151a-3p_chr8(-)_t_0_-2_nont_0_+2_CG	7.75695	-3.74798	0.65995	7.64907e-10	8.39864e-08
hsa-miR-148b-3p_chr12(+)_t_0_-1_nont_0_+1_G	23.1384	-2.40562	0.323278	3.24888e-14	3.78783e-11
hsa-miR-148a-3p_chr7(-)_t_0_-1_nont_0_+1_G	126.654	-2.19965	0.314508	1.04396e-12	3.4232e-10
hsa-miR-146a-5p_chr5(+)_t_0_-2_nont_0_+1_G	6.38808	-2.09706	0.373002	7.9181e-09	6.70037e-07
hsa-miR-146a-5p_chr5(+)_t_0_-1_nont_0_+1_G	13.0488	-1.559	0.283645	2.35527e-08	1.75275e-06
hsa-miR-143-3p_chr5(+)_t_0_-2_nont_0_+1_G	28.1753	-2.26303	0.336472	6.46108e-12	1.6949e-09
hsa-miR-140-3p_nont_0_+1_G	8.65451	-1.1639	0.385058	4.5209e-05	0.00204473
hsa-miR-140-3p_chr16(+)_t_+1_0_nont_0_+1_G	16.3423	-1.36911	0.304223	2.32933e-06	0.000120998
hsa-miR-139-5p_chr11(-)_t_0_-3_nont_0_+1_G	11.2864	-2.06688	0.354959	2.50399e-09	2.43281e-07
hsa-miR-136-3p_chr14(+)_t_0_-1_nont_0_+1_G	23.9635	-2.15818	0.338746	7.58072e-11	1.26261e-08
hsa-miR-136-3p_chr14(+)_t_+1_-1_nont_0_+1_G	10.5683	-2.27952	0.384252	1.08245e-09	1.08173e-07
hsa-miR-1298-5p_chrX(+)_t_0_-2_nont_0_+1_G	7.1007	-2.37294	0.390926	4.26751e-10	5.46085e-08
hsa-miR-129-5p_chr7(+)_chr11(+)_t_0_-3_nont_0_+2_CG	16.3998	-1.64554	0.328126	2.71722e-07	1.63861e-05
hsa-miR-129-5p_chr7(+)_chr11(+)_t_0_-1_nont_0_+1_G	73.6276	-1.16912	0.240603	6.63867e-07	3.68569e-05
hsa-miR-128-3p_chr2(+)_chr3(+)_t_0_-3_nont_0_+1_G	70.4637	-2.2791	0.316848	2.31222e-13	1.42719e-10
hsa-miR-128-3p_chr2(+)_chr3(+)_t_0_-2_nont_0_+1_G	112.52	-2.01633	0.285927	7.98877e-13	2.89056e-10
hsa-miR-128-3p_chr2(+)_chr3(+)_t_0_-1_nont_0_+1_G	230.709	-1.57449	0.236231	1.62182e-11	3.27264e-09
hsa-miR-127-3p_chr14(+)_t_0_-2_nont_0_+1_G	7.08783	-1.46552	0.332427	3.01492e-06	0.00015432
hsa-miR-127-3p_chr14(+)_t_0_-1_nont_0_+1_G	59.4634	-1.93119	0.289104	1.15415e-11	2.63272e-09
hsa-miR-126-3p_chr9(+)_t_0_-3_nont_0_+3_ACG	6.57404	-2.26225	0.459471	2.67805e-07	1.62432e-05
hsa-miR-125b-5p_chr11(-)_chr21(+)_t_0_-3_nont_0_+2_CG	16.1765	-1.72621	0.330974	9.60918e-08	6.38159e-06
hsa-miR-125b-5p_chr11(-)_chr21(+)_t_0_-3_nont_0_+1_G	104.983	-2.47149	0.328584	1.65829e-14	2.17506e-11
hsa-miR-125b-5p_chr11(-)_chr21(+)_t_0_-1_nont_0_+1_G	20.4207	-1.38727	0.276902	3.17097e-07	1.86927e-05
hsa-miR-125b-2-3p_chr21(+)_t_+2_+1_nont_0_+1_G	20.659	-2.33706	0.371809	1.12841e-10	1.79399e-08
hsa-miR-125b-1-3p_chr11(-)_t_0_-2_nont_0_+1_G	11.6402	-1.90867	0.341449	1.10171e-08	9.03146e-07
hsa-miR-125a-5p_chr19(+)_t_0_-3_nont_0_+1_G	20.9925	-2.55164	0.358448	3.09185e-13	1.5449e-10
hsa-miR-124-3p_chr8(-)_chr8(+)_chr20(+)_t_0_-2_nont_0_+1_G	12.3591	-1.61811	0.310774	1.07466e-07	7.03452e-06
hsa-miR-1224-5p_chr3(+)_t_0_+4_nont_0_+1_G	7.11937	-1.6017	0.332849	6.84226e-07	3.73936e-05
hsa-miR-10b-5p_chr2(+)_t_0_-2_nont_0_+1_G	5.73178	-2.33462	0.408075	3.63276e-09	3.37333e-07
hsa-miR-10a-5p_chr17(-)_t_0_-2_nont_0_+1_G	5.20789	-1.94763	0.43688	2.10164e-06	0.000110262
hsa-miR-103a-3p_chr5(-)_chr20(+)_t_0_-5_nont_0_+1_G/hsa-miR-107_chr10(-)_t_0_-5_nont_0_+1_G	9.17735	-2.12748	0.383532	1.18464e-08	9.48887e-07
hsa-miR-101-3p_chr1(-)_chr9(+)_t_-1_-2_nont_0_+1_G	55.4055	-1.3168	0.227062	4.68905e-09	4.24157e-07
hsa-miR-101-3p_chr1(-)_chr9(+)_t_0_-2_nont_0_+1_G	60.4888	-1.41265	0.22997	5.45344e-10	6.65383e-08
hsa-miR-100-5p_chr11(-)_t_0_-4_nont_0_+2_CG	35.7291	-1.85499	0.295662	1.79445e-10	2.5403e-08
hsa-miR-100-5p_chr11(-)_t_0_-2_nont_0_+2_CG	168.481	-1.77762	0.284452	2.21919e-10	3.06394e-08
hsa-miR-100-5p_chr11(-)_t_0_-2_nont_0_+1_G	216.496	-2.38066	0.314599	1.27083e-14	2.17506e-11
hsa-miR-100-5p_chr11(-)_t_0_+1	36.111	-1.2351	0.215256	7.01326e-09	5.98294e-07
hsa-let-7i-5p_chr12(+)_t_0_-4_nont_0_+2_CG	19.9521	-1.86115	0.323403	4.37884e-09	3.99541e-07
hsa-let-7i-5p_chr12(+)_t_0_-4_nont_0_+1_G	11.2846	-2.17129	0.357754	5.12488e-10	6.32652e-08
hsa-let-7i-5p_chr12(+)_t_0_-2_nont_0_+1_G	249.711	-2.37843	0.31347	1.09038e-14	2.17506e-11
hsa-let-7i-5p_chr12(+)_t_0_-1_nont_0_+1_G	126.258	-1.73441	0.287352	8.75467e-10	9.09532e-08
hsa-let-7g-5p_chr3(-)_t_0_-2_nont_0_+1_G	33.6217	-2.21965	0.324944	3.2411e-12	8.72022e-10
hsa-let-7d-3p_chr9(+)_t_0_-1_nont_0_+1_G	14.2573	-1.59767	0.293815	3.18456e-08	2.32053e-06
hsa-let-7c-5p_chr21(+)_t_0_-1_nont_0_+1_G	10.4586	-1.29788	0.370886	2.20825e-05	0.00102075
hsa-let-7b-5p_chr22(+)_t_0_-4_nont_0_+2_CG	7.75779	-1.8446	0.372811	3.2863e-07	1.92643e-05
hsa-let-7b-5p_chr22(+)_t_0_-2_nont_0_+1_G	81.5416	-2.41334	0.337937	2.98856e-13	1.5449e-10
hsa-let-7b-5p_chr22(+)_t_0_-1_nont_0_+1_G	31.4455	-1.30925	0.268887	6.09851e-07	3.40381e-05
hsa-let-7a-5p_chr11(-)_chr9(+)_chr22(+)_t_0_-4_nont_0_+3_GGG/hsa-let-7c-5p_chr21(+)_t_0_-2_nont_0_+1_G	7.53607	-2.28921	0.406323	6.27552e-09	5.44207e-07
hsa-let-7a-5p_chr11(-)_chr9(+)_chr22(+)_t_0_-2_nont_0_+1_G/hsa-let-7c-5p_chr21(+)_t_0_-4_nont_0_+3_AGG	5.06798	-2.1452	0.436585	3.08904e-07	1.83992e-05

## Sheet: CC_Stage_2_tRNAs
tRFs	baseMean	log2FoldChange	lfcSE	pvalue	padj
tDR-1:33-Glu-CTC-1-M2-U33G	2334.19	-2.39212	0.323098	4.37057e-14	4.46695e-11
tDR-1:33-Gly-GCC-1-U32G	826.279	-2.29498	0.346586	1.27689e-11	2.76716e-09
tDR-1:24-Ser-AGA-1-M7-G23C	17.5914	-3.70432	0.58364	1.43014e-11	2.94245e-09
tDR-2:33-Glu-CTC-1-M2-U32G	15.7979	-2.4597	0.379153	2.69817e-11	5.24294e-09
tDR-1:26-His-GTG-1-U26G	23.2598	-2.30642	0.358291	4.32577e-11	7.96322e-09
tDR-1:33-Gly-CCC-1-M4-U32G	2210.8	-2.19595	0.341389	4.91591e-11	8.89355e-09
tDR-16:33-Glu-CTC-1-M2-U18G	6.90087	-2.62239	0.415047	6.93974e-11	1.21364e-08
tDR-1:20-Ala-AGC-4-M7-U19G	10.2788	-2.34033	0.368378	7.27647e-11	1.23394e-08
tDR-1:32-His-GTG-1-U32G	39.7635	-2.24294	0.357154	1.2716e-10	1.99148e-08
tDR-1:28-Glu-CTC-1-M2-U26A	19.8276	-3.0847	0.504196	1.46053e-10	2.25373e-08
tDR-1:20-Ala-AGC-2-M13-U19G	17.6126	-2.32295	0.372616	1.5894e-10	2.35342e-08
tDR-13:32-His-GTG-1-M2-U20G	43.6498	-2.59947	0.353356	5.10849e-14	4.46695e-11
tDR-15:32-His-GTG-1-M2-U18G	9.32657	-2.47974	0.400595	1.81571e-10	2.5403e-08
tDR-1:35-Glu-CTC-1-M2-U35G	42.7547	-2.09268	0.338591	2.71957e-10	3.6122e-08
tDR-1:33-Cys-GCA-2-M2-U32G	27.8723	-2.19382	0.360556	4.57119e-10	5.77897e-08
tDR-6:33-Gly-CCC-1-M6-U27G	11.2535	-2.49569	0.414455	5.12271e-10	6.32652e-08
tDR-13:31-His-GTG-1-M2-G17A	11.6604	-2.91848	0.492039	5.6316e-10	6.79222e-08
tDR-11:33-Gly-CCC-1-M6-U22G	13.0508	-2.39871	0.399224	6.09755e-10	7.15781e-08
tDR-13:33-Gly-CCC-1-M7-U20G	13.1354	-2.33118	0.387384	6.12833e-10	7.15781e-08
tDR-13:33-His-GTG-1-U21G	25.6913	-1.84659	0.303776	6.20758e-10	7.15781e-08
tDR-9:33-Gly-CCC-1-M6-U24G	10.2287	-2.41827	0.403446	6.53942e-10	7.44329e-08
tDR-1:26-Lys-TTT-3-M2-A26G	10.9651	-2.11972	0.351215	6.59702e-10	7.44329e-08
tDR-1:29-Glu-TTC-2-U29G	49.9018	-2.37778	0.329166	1.69185e-13	1.1835e-10
tDR-1:33-Glu-TTC-3-M4-U33G	18.8324	-2.1814	0.363551	7.78311e-10	8.39864e-08
tDR-3:33-Glu-CTC-1-M2-U31G	15.9361	-2.28003	0.380937	7.83124e-10	8.39864e-08
tDR-1:33-Lys-TTT-3-M2-U33G	16.0398	-2.26194	0.378558	8.46988e-10	8.97722e-08
tDR-4:33-Glu-CTC-1-M2-U30G	12.4942	-2.24532	0.376132	8.89617e-10	9.15172e-08
tDR-4:31-Glu-CTC-1-M2-G26A	12.889	-3.106	0.536365	1.03474e-09	1.04399e-07
tDR-19:33-Glu-CTC-1-M2-U16G	4.58976	-2.7652	0.473251	1.14235e-09	1.13082e-07
tDR-1:29-Glu-CTC-1-M2-G28C	19.9989	-1.5018	0.255983	2.83534e-09	2.72947e-07
tDR-12:31-Glu-CTC-1-M2-G18A	14.1065	-2.84242	0.501678	2.96193e-09	2.82541e-07
tDR-13:31-Glu-CTC-1-M2-G17A	14.0209	-2.73422	0.483217	3.49487e-09	3.28966e-07
tDR-1:34-Gly-GCC-2-M3-U32C	63.3951	-1.90541	0.330984	4.19284e-09	3.85925e-07
tDR-12:33-Gly-CCC-1-M6-U21G	59.038	-2.61359	0.367486	3.04776e-13	1.5449e-10
tDR-1:26-Glu-TTC-2-U26G	5.73233	-2.0506	0.358777	4.78246e-09	4.28909e-07
tDR-15:33-Glu-CTC-1-M2-U19G	12.0181	-2.2138	0.389042	4.83829e-09	4.30239e-07
tDR-1:33-Val-AAC-1-M6-U33G	49.503	-2.19607	0.387822	5.77296e-09	5.04797e-07
tDR-1:32-Glu-TTC-1-U32G	7.94718	-2.13846	0.381084	8.13271e-09	6.80379e-07
tDR-1:31-His-GTG-1-G29A	9.72755	-2.78156	0.505783	8.16999e-09	6.80379e-07
tDR-12:29-Glu-TTC-1-M2-U18G	5.96858	-2.3778	0.431251	1.14618e-08	9.32315e-07
tDR-15:33-His-GTG-1-U19G	6.87457	-1.91192	0.346578	1.66476e-08	1.29395e-06
tDR-5:33-Glu-CTC-1-M2-U29G	6.81266	-2.30947	0.425025	1.9051e-08	1.45914e-06
tDR-14:33-Gly-CCC-1-M8-U19G	9.54749	-2.29003	0.424119	2.3398e-08	1.75275e-06
tDR-12:33-Glu-CTC-1-M2-U22G	9.2008	-2.2025	0.410641	3.07275e-08	2.2583e-06
tDR-1:29-Glu-TTC-1-U29G	54.6349	-2.28788	0.321215	3.8364e-13	1.82979e-10
tDR-14:33-Glu-CTC-1-M2-U20G	6.62202	-2.26051	0.422217	3.07764e-08	2.2583e-06
tDR-1:33-Cys-GCA-8-M7-U32G	14.4615	-2.02796	0.37817	3.56444e-08	2.57942e-06
tDR-1:33-Lys-CTT-2-M2-U33G	7.0411	-2.24061	0.422454	4.09827e-08	2.90562e-06
tDR-2:31-Glu-CTC-1-M2-G28A	8.68875	-2.63781	0.508088	5.01928e-08	3.53472e-06
tDR-1:32-Gly-GCC-1-C31G	42.5466	-1.29123	0.24019	5.25601e-08	3.67676e-06
tDR-1:30-Glu-TTC-2-U29C	9.17455	-1.81996	0.342768	5.51797e-08	3.83444e-06
tDR-1:24-Val-AAC-1-M8-A24G	16.9484	-1.42044	0.268309	7.62099e-08	5.15916e-06
tDR-1:34-His-GTG-1-U33C	45.4208	-1.98414	0.383259	9.78609e-08	6.4582e-06
tDR-1:28-Gly-CCC-2-A27G	5.68278	-1.9668	0.38114	1.07935e-07	7.03452e-06
tDR-15:33-Gln-CTG-1-M6-U19G	7.29447	-2.18518	0.433431	1.63778e-07	1.04788e-05
tDR-13:33-Glu-CTC-1-M2-U21G	42.2109	-2.42883	0.345631	6.71555e-13	2.51665e-10
tDR-10:33-Cys-GCA-1-M4-U23G	5.97359	-2.10927	0.419037	1.81093e-07	1.13785e-05
tDR-1:28-Gly-GCC-1-U27G	17.6629	-1.47737	0.290332	2.09301e-07	1.30726e-05
tDR-1:33-His-GTG-1-U33G	14.3725	-1.61722	0.320311	2.35064e-07	1.45948e-05
tDR-13:35-His-GTG-1-U23G	3.78477	-2.33885	0.474987	2.49841e-07	1.53309e-05
tDR-1:26-Glu-TTC-1-U26G	10.0294	-1.44876	0.286823	2.54126e-07	1.55032e-05
tDR-1:28-Gly-CCC-1-M4-U27G	43.5409	-1.42961	0.288851	4.1024e-07	2.35227e-05
tDR-3:31-Glu-CTC-1-M2-G27A	9.98247	-2.68345	0.568773	4.36761e-07	2.49072e-05
tDR-18:33-Glu-CTC-1-M2-U17G	3.68158	-2.2745	0.480401	6.02663e-07	3.38168e-05
tDR-1:32-Glu-TTC-2-U32G	8.55586	-1.92597	0.403527	6.6796e-07	3.6889e-05
tDR-1:32-Gly-CCC-1-M4-C31G	191.561	-1.13814	0.235939	7.71711e-07	4.19563e-05
tDR-10:33-Gly-CCC-1-M6-U23G	132.059	-2.45774	0.352365	9.48878e-13	3.2118e-10
tDR-1:26-Ala-AGC-1	4.70516	-1.76135	0.388707	1.8222e-06	9.70574e-05
tDR-1:30-Glu-TTC-1-U29C	6.9722	-1.60191	0.353665	1.96879e-06	0.000104336
tDR-1:37-Gly-GCC-2-M3-A36G	6.22651	-1.99414	0.452815	2.42934e-06	0.000124956
tDR-3:33-Gly-CCC-1-M4-U30G	5.97635	-1.91768	0.452348	4.09273e-06	0.000207464
tDR-1:23-Ala-AGC-2-M13-A22G	10.8043	-1.185	0.279789	5.00505e-06	0.000248901
tDR-1:32-Val-AAC-1-M6-C32G	12.4102	-1.30664	0.309097	5.08949e-06	0.000251906
tDR-16:32-His-GTG-1-M2-U17G	4.04109	-1.83119	0.450352	6.61157e-06	0.000324183
tDR-1:33-Glu-TTC-2-U33G	8.40832	-1.39316	0.357302	1.06264e-05	0.000509143
tDR-1:28-Val-AAC-1-M7-U28G	4.91293	-1.34637	0.380161	2.06314e-05	0.000962155
tDR-1:33-Glu-TTC-1-U33G	8.53411	-1.25155	0.396974	3.79684e-05	0.00173219
tDR-1:31-Glu-CTC-1-M2-G29A	878.115	-2.71321	0.39474	1.50568e-12	4.38864e-10
tDR-13:33-His-GTG-1-G6U	3.70697	-1.60514	0.604289	7.84562e-05	0.00345899
tDR-1:31-Gly-CCC-3-A14G	6.56882	-1.23187	0.970162	0.000725956	0.0284112
tDR-1:26-Glu-CTC-1-M2-U26G	53.7561	-1.89808	0.281373	7.52646e-12	1.83663e-09

## Sheet: CC_Stage_3_miRNAs
miRNA/IsomiRs	baseMean	log2FoldChange	lfcSE	pvalue	padj
hsa-miR-99b-5p_chr19(+)_t_0_-4_nont_0_+2_CG	16.786	-1.54488	0.359631	1.24801e-06	3.3751e-05
hsa-miR-99b-5p_chr19(+)_t_0_-3_nont_0_+3_ACG	8.07196	-2.46269	0.465846	2.40134e-08	1.1864e-06
hsa-miR-99a-5p_chr21(+)_t_-1_-2_nont_0_+1_G	42.6773	-2.20366	0.329492	6.50162e-12	1.39228e-09
hsa-miR-99a-5p_chr21(+)_t_0_-4_nont_0_+2_CG	27.2101	-1.62849	0.30534	2.05668e-08	1.02765e-06
hsa-miR-99a-5p_chr21(+)_t_0_-3_nont_0_+2_AG	4.36239	-3.02469	0.574466	1.35407e-08	7.28626e-07
hsa-miR-99a-5p_chr21(+)_t_0_-2_nont_0_+2_CG	60.757	-1.68674	0.311051	1.43593e-08	7.57147e-07
hsa-miR-99a-5p_chr21(+)_t_0_-2_nont_0_+1_G	1826.59	-2.12636	0.312717	3.25933e-12	7.77277e-10
hsa-miR-99a-5p_chr21(+)_t_0_+1	36.5998	-1.36347	0.255354	9.20346e-09	5.30615e-07
hsa-miR-99a-5p_chr21(+)_t_+1_-2_nont_0_+1_G	4.37264	-2.00286	0.460433	1.69418e-06	4.42214e-05
hsa-miR-9-5p_chr5(-)_chr1(-)_chr15(+)_t_0_-5_nont_0_+1_G	33.3376	-1.99788	0.334315	7.27041e-10	6.99894e-08
hsa-miR-9-5p_chr5(-)_chr1(-)_chr15(+)_t_0_-3_nont_0_+2_CG	8.28613	-2.18688	0.420559	4.629e-08	2.04946e-06
hsa-miR-9-5p_chr5(-)_chr1(-)_chr15(+)_t_0_-1_nont_0_+1_G	15.8708	-1.09188	0.26927	5.86622e-07	1.82113e-05
hsa-miR-9-3p_chr5(-)_chr1(-)_chr15(+)_t_0_-4_nont_0_+1_G	81.4418	-1.05645	0.254028	3.25434e-07	1.1087e-05
hsa-miR-9-3p_chr5(-)_chr1(-)_chr15(+)_t_0_-1_nont_0_+1_G	254.88	-1.96928	0.292989	6.35457e-12	1.38914e-09
hsa-miR-9-3p_chr5(-)_chr1(-)_chr15(+)_t_+1_-1_nont_0_+1_G	19.5226	-1.64051	0.313625	3.42355e-08	1.57558e-06
hsa-miR-92b-3p_chr1(+)_t_0_-1_nont_0_+1_G	8.90851	-1.18569	0.33247	4.94867e-06	0.000109319
hsa-miR-92a-3p_chr13(+)_chrX(-)_t_0_-1_nont_0_+1_G	144.937	-2.33261	0.336744	1.08565e-12	2.84793e-10
hsa-miR-889-3p_chr14(+)_t_0_-1_nont_0_+1_G	13.1704	-2.13969	0.358617	7.0113e-10	6.812e-08
hsa-miR-885-5p_chr3(-)_t_0_-1_nont_0_+1_G	12.1491	-2.79495	0.40291	5.81214e-13	1.64829e-10
hsa-miR-760_nont_0_+2_GG	63.7412	-1.59325	0.319282	9.34344e-08	3.71367e-06
hsa-miR-760_chr1(+)_t_-1_+1_nont_0_+1_G	13.7733	-1.17194	0.367664	1.56227e-05	0.000290654
hsa-miR-7-5p_chr9(-)_chr15(+)_chr19(+)_t_0_-2_nont_0_+1_G	4.04774	-2.00029	0.434576	6.73411e-07	2.06611e-05
hsa-miR-744-5p_chr17(+)_t_0_-1_nont_0_+1_G	10.7534	-1.17327	0.296494	1.2177e-06	3.30162e-05
hsa-miR-708-3p_chr11(-)_t_0_-3_nont_0_+1_G	13.1472	-1.97705	0.373838	3.19799e-08	1.4848e-06
hsa-miR-660-5p_nont_0_+1_G	19.7786	-1.98971	0.347295	3.05249e-09	2.10722e-07
hsa-miR-656-3p_chr14(+)_t_0_-1_nont_0_+1_G	16.1294	-2.12239	0.366768	2.04443e-09	1.50016e-07
hsa-miR-6529-5p_chr3(-)_t_0_-2_nont_0_+1_G	140.447	-1.97841	0.314345	1.04501e-10	1.52166e-08
hsa-miR-629-5p_chr15(-)_t_0_+1	87.4719	1.00434	0.421102	0.00012114	0.00167252
hsa-miR-532-5p_chrX(+)_t_0_-3_nont_0_+3_TGG	102.82	-2.01318	0.322292	1.37747e-10	1.95322e-08
hsa-miR-532-5p_chrX(+)_t_+1_-3_nont_0_+3_TGG	3.83531	-1.3188	0.616542	0.000284043	0.00347986
hsa-miR-486-5p_nont_0_+2_AA	7.03438	1.86953	0.389933	2.98609e-07	1.03409e-05
hsa-miR-451a_chr17(-)_t_0_+4	20.4089	1.11605	0.277723	7.54863e-07	2.2473e-05
hsa-miR-433-3p_chr14(+)_t_0_-3_nont_0_+2_CG	18.627	-1.77072	0.323455	1.1894e-08	6.50017e-07
hsa-miR-433-3p_chr14(+)_t_0_-3_nont_0_+1_G	4.3842	-1.80317	0.441711	3.62001e-06	8.5359e-05
hsa-miR-433-3p_chr14(+)_t_0_-1_nont_0_+1_G	249.292	-2.25042	0.328386	1.99103e-12	4.97425e-10
hsa-miR-433-3p_chr14(+)_t_+1_-1_nont_0_+1_G	2.7095	-1.76179	0.650931	9.89605e-05	0.00142636
hsa-miR-432-5p_chr14(+)_t_0_-3_nont_0_+1_G	42.2867	-2.02716	0.329125	2.35044e-10	2.93609e-08
hsa-miR-423-5p_chr17(+)_t_0_-2_nont_0_+1_G	12.0025	-1.09482	0.425531	7.90957e-05	0.0011959
hsa-miR-423-3p_chr17(+)_t_0_-1_nont_0_+1_G	21.1151	-1.96607	0.338478	1.96139e-09	1.46499e-07
hsa-miR-410-3p_chr14(+)_t_0_-1_nont_0_+1_G	40.4075	-2.12586	0.337978	9.608e-11	1.44024e-08
hsa-miR-409-3p_chr14(+)_t_0_-1_nont_0_+1_G	5.74034	-2.80478	0.473193	4.31046e-10	4.66285e-08
hsa-miR-409-3p_chr14(+)_t_+1_-1_nont_0_+1_G	4.08486	-2.79429	0.603755	3.79973e-07	1.24986e-05
hsa-miR-381-3p_chr14(+)_t_0_-1_nont_0_+1_G	112.943	-2.47867	0.338424	5.1544e-14	1.865e-11
hsa-miR-378a-3p_chr5(+)_t_0_-3_nont_0_+2_CG/hsa-miR-378d_chr8(-)_chr4(-)_t_0_-1_nont_0_+2_CG/hsa-miR-378c_chr10(-)_t_0_-6_nont_0_+2_CG	5.01407	-3.4509	0.722611	7.30949e-08	2.99603e-06
hsa-miR-370-3p_chr14(+)_t_0_-1_nont_0_+1_G	3.29697	-1.70286	0.595107	7.06891e-05	0.00109725
hsa-miR-363-3p_chrX(-)_t_0_-2_nont_0_+1_G	3.35244	-1.94684	0.490441	5.50306e-06	0.000118814
hsa-miR-330-3p_chr19(-)_t_+1_-1_nont_0_+1_G	7.90791	-1.25853	0.335568	3.41894e-06	8.13492e-05
hsa-miR-328-3p_chr16(-)_t_0_-1_nont_0_+1_G	30.1741	-2.02006	0.318414	7.3816e-11	1.17356e-08
hsa-miR-326_nont_0_+1_G	14.6145	-1.84632	0.364154	8.8682e-08	3.55168e-06
hsa-miR-323a-3p_chr14(+)_t_-1_-1_nont_0_+1_G	40.0083	-2.48788	0.356604	6.40972e-13	1.76993e-10
hsa-miR-323a-3p_chr14(+)_t_0_-1_nont_0_+1_G	85.1057	-2.16428	0.329923	1.59951e-11	3.11764e-09
hsa-miR-320a-3p_chr8(-)_t_0_-4_nont_0_+3_ACG/hsa-miR-320d_nont_0_+2_CG/hsa-miR-320c-{2}_chr18(+)_t_0_-2_nont_0_+3_ACG/hsa-miR-320c-{1}_chr18(+)_t_0_-2_nont_0_+3_ACG/hsa-miR-320b_chr1(-)_chr1(+)_t_0_-4_nont_0_+3_ACG	56.7939	-2.31963	0.420411	7.96399e-09	4.69473e-07
hsa-miR-30e-5p_nont_0_+2_CG	132.074	-2.21191	0.321496	1.71405e-12	4.38671e-10
hsa-miR-30e-5p_chr1(+)_t_+1_+1_nont_0_+1_G	57.9393	-2.03321	0.344526	1.10882e-09	9.31355e-08
hsa-miR-30d-5p_nont_0_+2_CG	61.1366	-2.39611	0.325022	3.95885e-14	1.48358e-11
hsa-miR-30d-5p_chr8(-)_t_0_-3_nont_0_+1_G	21.7929	-1.08939	0.272973	7.47169e-07	2.24163e-05
hsa-miR-30a-5p_nont_0_+2_CG	101.518	-2.21016	0.315099	6.65476e-13	1.79047e-10
hsa-miR-30a-5p_chr6(-)_t_0_-3_nont_0_+1_G	9.7475	-1.04324	0.327759	1.16662e-05	0.000227535
hsa-miR-30a-5p_chr6(-)_t_+1_+1_nont_0_+1_G	9.91788	-1.90284	0.391818	2.33891e-07	8.34769e-06
hsa-miR-29a-3p_chr7(-)_t_0_-3_nont_0_+1_G	8.979	-2.21973	0.364018	2.94698e-10	3.43585e-08
hsa-miR-29a-3p_chr7(-)_t_0_-2_nont_0_+1_G	17.8949	-1.74212	0.318176	1.16027e-08	6.40774e-07
hsa-miR-27a-3p_chr19(-)_t_0_-3_nont_0_+1_G/hsa-miR-27b-3p_chr9(+)_t_0_-3_nont_0_+1_G	56.1222	-1.89744	0.307757	2.41791e-10	2.98484e-08
hsa-miR-26a-5p_chr12(-)_chr3(+)_t_0_-1_nont_0_+1_G	85.7384	-2.51319	0.341316	3.6959e-14	1.43634e-11
hsa-miR-25-3p_chr7(-)_t_0_-3_nont_0_+2_CG	5.01463	-1.00138	0.631956	0.00102271	0.0100199
hsa-miR-25-3p_chr7(-)_t_0_-3_nont_0_+1_G	6.20879	-1.95859	0.420694	5.42882e-07	1.72098e-05
hsa-miR-25-3p_chr7(-)_t_0_-1_nont_0_+1_G	9.54947	-1.17439	0.371101	1.68249e-05	0.000309726
hsa-miR-22-3p_nont_0_+3_AGA	5.98589	1.0939	0.276435	8.68799e-07	2.49762e-05
hsa-miR-22-3p_chr17(-)_t_0_-3_nont_0_+1_G	20.2438	-1.87943	0.334898	5.95442e-09	3.64017e-07
hsa-miR-22-3p_chr17(-)_t_0_-1_nont_0_+1_G	725.565	-1.9135	0.325338	1.30906e-09	1.04855e-07
hsa-miR-222-3p_nont_0_+2_CG	4.18053	-1.49359	0.531195	6.91174e-05	0.00107604
hsa-miR-222-3p_chrX(-)_t_0_-1_nont_0_+1_G	22.9715	-1.84032	0.32613	5.01479e-09	3.0953e-07
hsa-miR-221-3p_chrX(-)_t_0_-4_nont_0_+1_G	8.17773	-1.36492	0.389455	9.72905e-06	0.000195944
hsa-miR-219a-2-3p_chr9(-)_t_0_-3_nont_0_+1_G	84.5937	-2.00528	0.321343	1.43874e-10	2.01289e-08
hsa-miR-219a-2-3p_chr9(-)_t_0_-1_nont_0_+1_G	22.611	-2.34929	0.344514	2.26728e-12	5.53269e-10
hsa-miR-218-5p_chr5(-)_chr4(+)_t_0_-1_nont_0_+1_G	30.3671	-2.1108	0.32508	2.61211e-11	4.80858e-09
hsa-miR-21-5p_chr17(+)_t_0_-4_nont_0_+1_G	10.2306	-1.96583	0.361167	1.45413e-08	7.62908e-07
hsa-miR-21-5p_chr17(+)_t_0_-3_nont_0_+2_CG	74.6599	-1.55723	0.300963	3.79216e-08	1.7376e-06
hsa-miR-21-5p_chr17(+)_t_0_-1_nont_0_+1_G	122.689	-1.13486	0.229859	1.63368e-08	8.48624e-07
hsa-miR-20a-5p_nont_0_+1_A	12.0317	1.1623	0.330543	5.41953e-06	0.000117737
hsa-miR-204-3p_chr9(-)_t_0_-1_nont_0_+1_G	8.45665	-2.3288	0.406292	2.36481e-09	1.72319e-07
hsa-miR-200a-3p_chr1(+)_t_0_-1_nont_0_+2_CG	7.47103	-1.97275	0.399987	1.71561e-07	6.38366e-06
hsa-miR-191-5p_chr3(-)_t_0_-2_nont_0_+2_CG	5.96678	-2.09688	0.42332	1.54663e-07	5.81676e-06
hsa-miR-191-5p_chr3(-)_t_0_-2_nont_0_+1_G	4.27759	-1.84559	0.538697	2.15457e-05	0.000389121
hsa-miR-186-5p_chr1(-)_t_0_-1_nont_0_+1_G	14.8998	-2.15856	0.380853	3.92818e-09	2.57615e-07
hsa-miR-185-5p_nont_0_+1_A	35.714	1.12278	0.251018	1.22214e-07	4.66323e-06
hsa-miR-185-5p_chr22(+)_t_0_-3_nont_0_+2_CG	9.47419	-1.35542	0.430807	2.55879e-05	0.00045201
hsa-miR-185-5p_chr22(+)_t_0_-1_nont_0_+1_G	19.7393	-1.33541	0.301708	4.15049e-07	1.34417e-05
hsa-miR-183-5p_chr7(-)	26.2944	1.08199	0.273187	8.14213e-07	2.37321e-05
hsa-miR-182-5p_chr7(-)_t_0_-2	15.0993	1.49638	0.29159	3.93336e-08	1.779e-06
hsa-miR-182-5p_chr7(-)	42.2931	1.33184	0.261915	2.61262e-08	1.2461e-06
hsa-miR-181d-5p_chr19(+)_t_0_-1_nont_0_+1_G	4.04693	-1.84881	0.440321	2.60435e-06	6.49107e-05
hsa-miR-181b-5p_chr1(-)_chr9(+)_t_0_-5_nont_0_+2_CG	187.562	-1.75162	0.307805	3.74705e-09	2.50432e-07
hsa-miR-181b-5p_chr1(-)_chr9(+)_t_0_-5_nont_0_+1_G	138.348	-2.04212	0.300332	3.51531e-12	8.19692e-10
hsa-miR-181b-5p_chr1(-)_chr9(+)_t_0_-4_nont_0_+2_CG	10.9696	-2.00955	0.379873	3.15851e-08	1.47299e-06
hsa-miR-181b-5p_chr1(-)_chr9(+)_t_0_-1_nont_0_+1_G	47.0369	-1.67752	0.284791	1.17484e-09	9.78377e-08
hsa-miR-181a-5p_chr1(-)_chr9(+)_t_0_-5_nont_0_+2_CG	125.781	-1.75728	0.309759	4.1358e-09	2.69546e-07
hsa-miR-181a-5p_chr1(-)_chr9(+)_t_0_-5_nont_0_+1_G	39.8129	-1.77907	0.313959	4.3304e-09	2.77066e-07
hsa-miR-181a-5p_chr1(-)_chr9(+)_t_0_-3_nont_0_+1_G	487.384	-1.19496	0.273462	2.75538e-07	9.65559e-06
hsa-miR-181a-5p_chr1(-)_chr9(+)_t_0_-1_nont_0_+1_G	143.3	-1.52787	0.273736	4.86952e-09	3.04142e-07
hsa-miR-152-3p_chr17(-)_t_0_-2_nont_0_+3_TGT	6.14837	-2.01283	0.731485	8.98976e-05	0.00131745
hsa-miR-151a-3p_nont_0_+1_G	11.9705	-1.60872	0.326084	1.23012e-07	4.67667e-06
hsa-miR-151a-3p_chr8(-)_t_-2_-3_nont_0_+1_G	7.18483	-1.77219	0.389291	7.16341e-07	2.16616e-05
hsa-miR-151a-3p_chr8(-)_t_0_-2_nont_0_+2_CG	7.75695	-3.81149	0.691096	7.51124e-10	7.03709e-08
hsa-miR-148b-3p_chr12(+)_t_0_-1_nont_0_+1_G	23.1384	-2.09015	0.322013	2.69864e-11	4.8822e-09
hsa-miR-148a-3p_chr7(-)_t_0_-1_nont_0_+1_G	126.654	-2.30291	0.315844	8.02694e-14	2.63209e-11
hsa-miR-146a-5p_chr5(+)_t_0_-2_nont_0_+1_G	6.38808	-1.73885	0.384912	7.85607e-07	2.30907e-05
hsa-miR-146a-5p_chr5(+)_t_0_-1_nont_0_+1_G	13.0488	-1.27999	0.320566	1.62381e-06	4.27033e-05
hsa-miR-144-5p_chr17(-)_t_0_+1	14.4159	1.14772	0.314418	3.29077e-06	7.88091e-05
hsa-miR-144-3p_chr17(-)_t_-1_0	16.3795	1.0135	0.30154	5.93853e-06	0.000127953
hsa-miR-144-3p_chr17(-)_t_0_-1_nont_0_+1_C	7.10496	1.29099	0.346312	4.07265e-06	9.39215e-05
hsa-miR-144-3p_chr17(-)	160.901	1.189	0.290335	7.79385e-07	2.29722e-05
hsa-miR-143-3p_chr5(+)_t_0_-2_nont_0_+1_G	28.1753	-2.01616	0.337044	6.95343e-10	6.812e-08
hsa-miR-139-5p_chr11(-)_t_0_-3_nont_0_+1_G	11.2864	-1.79368	0.362109	1.44319e-07	5.46691e-06
hsa-miR-136-3p_chr14(+)_t_0_-1_nont_0_+1_G	23.9635	-2.10749	0.340696	1.87962e-10	2.43492e-08
hsa-miR-136-3p_chr14(+)_t_+1_-1_nont_0_+1_G	10.5683	-2.18316	0.387143	4.53086e-09	2.864e-07
hsa-miR-1298-5p_chrX(+)_t_0_-2_nont_0_+1_G	7.1007	-2.06965	0.389329	2.72497e-08	1.27648e-06
hsa-miR-129-5p_chr7(+)_chr11(+)_t_0_-3_nont_0_+2_CG	16.3998	-1.14471	0.418268	5.39956e-05	0.000866325
hsa-miR-128-3p_chr2(+)_chr3(+)_t_0_-3_nont_0_+1_G	70.4637	-2.06049	0.317419	2.75664e-11	4.90261e-09
hsa-miR-128-3p_chr2(+)_chr3(+)_t_0_-2_nont_0_+1_G	112.52	-1.90047	0.286732	1.24444e-11	2.56038e-09
hsa-miR-128-3p_chr2(+)_chr3(+)_t_0_-1_nont_0_+1_G	230.709	-1.50747	0.239745	9.0079e-11	1.36985e-08
hsa-miR-127-3p_chr14(+)_t_0_-2_nont_0_+1_G	7.08783	-1.0339	0.422334	0.000104352	0.00148571
hsa-miR-127-3p_chr14(+)_t_0_-1_nont_0_+1_G	59.4634	-1.90121	0.290329	2.10852e-11	4.02267e-09
hsa-miR-126-3p_chr9(+)_t_0_-3_nont_0_+3_ACG	6.57404	-2.80853	0.484286	9.20783e-10	8.11914e-08
hsa-miR-125b-5p_chr11(-)_chr21(+)_t_0_-3_nont_0_+2_CG	16.1765	-1.7751	0.338995	3.89291e-08	1.76833e-06
hsa-miR-125b-5p_chr11(-)_chr21(+)_t_0_-3_nont_0_+1_G	104.983	-2.34334	0.329591	2.90376e-13	8.70546e-11
hsa-miR-125b-5p_chr11(-)_chr21(+)_t_0_-1_nont_0_+1_G	20.4207	-1.61142	0.283783	3.46491e-09	2.3306e-07
hsa-miR-125b-2-3p_chr21(+)_t_+2_+1_nont_0_+1_G	20.659	-2.31033	0.374474	1.72949e-10	2.26844e-08
hsa-miR-125b-1-3p_chr11(-)_t_0_-2_nont_0_+1_G	11.6402	-1.69367	0.353574	2.57507e-07	9.12844e-06
hsa-miR-125a-5p_chr19(+)_t_0_-3_nont_0_+1_G	20.9925	-2.58231	0.361915	1.83239e-13	5.65507e-11
hsa-miR-1246_nont_0_+3_GAG	27.7546	2.11701	0.344835	2.49243e-10	3.04105e-08
hsa-miR-1246_nont_0_+2_GA	24.7855	2.03989	0.394195	5.54604e-08	2.35605e-06
hsa-miR-1246_nont_0_+1_G	24.7136	1.61974	0.407503	4.03971e-06	9.35732e-05
hsa-miR-1246_chr2(-)_t_+1_0_nont_0_+3_GAG	34.4767	1.72484	0.34131	8.66939e-08	3.48536e-06
hsa-miR-1246_chr2(-)_t_+1_0_nont_0_+2_GA	25.5223	1.67115	0.365481	5.84607e-07	1.82026e-05
hsa-miR-1246_chr2(-)_t_+1_0_nont_0_+1_G	31.1379	1.36774	0.407776	1.49535e-05	0.000281195
hsa-miR-1246_chr2(-)_t_+1_0	9.09162	1.40647	0.562249	0.000130658	0.00178051
hsa-miR-1246_chr2(-)	8.46612	1.9163	0.547982	1.86893e-05	0.000340464
hsa-miR-124-3p_chr8(-)_chr8(+)_chr20(+)_t_0_-2_nont_0_+1_G	12.3591	-1.60138	0.324549	1.20878e-07	4.62912e-06
hsa-miR-10b-5p_chr2(+)_t_0_-2_nont_0_+1_G	5.73178	-2.3313	0.414677	4.41113e-09	2.80521e-07
hsa-miR-10a-5p_chr17(-)_t_0_-2_nont_0_+1_G	5.20789	-2.69206	0.461616	8.81384e-10	7.95106e-08
hsa-miR-103a-3p_chr5(-)_chr20(+)_t_0_-5_nont_0_+1_G/hsa-miR-107_chr10(-)_t_0_-5_nont_0_+1_G	9.17735	-1.68563	0.408759	2.80594e-06	6.91953e-05
hsa-miR-101-3p_chr1(-)_chr9(+)_t_0_-2_nont_0_+1_G	60.4888	-1.06508	0.26705	6.78239e-07	2.07486e-05
hsa-miR-100-5p_chr11(-)_t_0_-4_nont_0_+2_CG	35.7291	-1.57444	0.304885	4.12727e-08	1.8553e-06
hsa-miR-100-5p_chr11(-)_t_0_-2_nont_0_+2_CG	168.481	-1.56043	0.292978	1.86951e-08	9.47671e-07
hsa-miR-100-5p_chr11(-)_t_0_-2_nont_0_+1_G	216.496	-2.08814	0.31523	1.11493e-11	2.3398e-09
hsa-let-7i-5p_chr12(+)_t_0_-4_nont_0_+2_CG	19.9521	-1.45109	0.355858	2.07416e-06	5.29541e-05
hsa-let-7i-5p_chr12(+)_t_0_-4_nont_0_+1_G	11.2846	-1.63657	0.37437	1.14521e-06	3.14573e-05
hsa-let-7i-5p_chr12(+)_t_0_-2_nont_0_+1_G	249.711	-1.88388	0.314968	7.35987e-10	7.02065e-08
hsa-let-7i-5p_chr12(+)_t_0_-1_nont_0_+1_G	126.258	-1.88282	0.288735	2.54875e-11	4.77572e-09
hsa-let-7g-5p_chr3(-)_t_0_-2_nont_0_+1_G	33.6217	-2.0224	0.325639	1.71377e-10	2.26844e-08
hsa-let-7d-3p_chr9(+)_t_0_-1_nont_0_+1_G	14.2573	-1.71709	0.300722	3.29915e-09	2.23342e-07
hsa-let-7c-5p_chr21(+)_t_0_-1_nont_0_+1_G	10.4586	-1.52663	0.349625	9.3523e-07	2.638e-05
hsa-let-7b-5p_chr22(+)_t_0_-4_nont_0_+2_CG	7.75779	-1.52682	0.420434	9.34619e-06	0.000189323
hsa-let-7b-5p_chr22(+)_t_0_-2_nont_0_+1_G	81.5416	-2.0415	0.338704	5.21176e-10	5.4687e-08
hsa-let-7b-5p_chr22(+)_t_0_-1_nont_0_+1_G	31.4455	-1.45409	0.27987	2.5777e-08	1.23506e-06
hsa-let-7a-5p_chr11(-)_chr9(+)_chr22(+)_t_0_-4_nont_0_+3_GGG/hsa-let-7c-5p_chr21(+)_t_0_-2_nont_0_+1_G	7.53607	-2.36139	0.414106	2.71476e-09	1.91181e-07
hsa-let-7a-5p_chr11(-)_chr9(+)_chr22(+)_t_0_-2_nont_0_+1_G/hsa-let-7c-5p_chr21(+)_t_0_-4_nont_0_+3_AGG	5.06798	-1.593	0.511079	3.73948e-05	0.000623822

## Sheet: CC_Stage_3_tRNAs
tRFs	baseMean	log2FoldChange	lfcSE	pvalue	padj
tDR-1:30-Gly-CCC-1-M4-D15U	26.1011	-24.2917	1.37846	8.2325e-70	8.63836e-66
tDR-1:33-Glu-CTC-1-M2-D15U	234.03	-27.287	1.6114	1.06026e-64	1.11253e-61
tDR-11:33-Gly-CCC-1-M6-U22G	13.0508	-2.23131	0.401145	6.69533e-09	3.99171e-07
tDR-1:26-Lys-TTT-3-M2-A26G	10.9651	-1.96732	0.353617	7.66862e-09	4.54615e-07
tDR-1:26-Glu-TTC-1-U26G	10.0294	-1.64126	0.297278	8.23336e-09	4.82641e-07
tDR-1:31-Gly-GCC-1-U25G	68.6971	-1.99685	0.360853	8.93065e-09	5.20607e-07
tDR-1:26-Glu-CTC-1-M2-U16A	48.2798	-2.18671	0.396707	9.10713e-09	5.27962e-07
tDR-16:33-Glu-CTC-1-M2-U18G	6.90087	-2.2513	0.409583	9.45122e-09	5.41922e-07
tDR-1:33-His-GTG-1-U33G	14.3725	-1.80493	0.327416	9.93071e-09	5.63428e-07
tDR-1:28-Gly-CCC-1-M4-U27G	43.5409	-1.61435	0.294813	9.93369e-09	5.63428e-07
tDR-1:23-Val-AAC-1-M8-G12U	20.0987	-1.18573	0.232168	1.02738e-08	5.76486e-07
tDR-1:26-Gly-GCC-1-U25G	33.2594	-1.60876	0.294418	1.04335e-08	5.82332e-07
tDR-1:32-Glu-CTC-1-M2-D15U	125.773	-26.228	1.54987	1.36138e-64	1.29863e-61
tDR-1:30-Gly-CCC-1-M4-U16A	36.6246	-2.2545	0.412589	1.12293e-08	6.23432e-07
tDR-1:30-Glu-CTC-1-M2-U16G	235.462	-2.28165	0.418495	1.17404e-08	6.44984e-07
tDR-1:33-Glu-CTC-1-M2-C32G	104.435	-1.16392	0.230896	1.21755e-08	6.61957e-07
tDR-4:31-Glu-CTC-1-M2-G26A	12.889	-2.87252	0.540424	1.28325e-08	6.9408e-07
tDR-1:31-Glu-CTC-1-M2-U25G	109.513	-1.88507	0.345611	1.37374e-08	7.35441e-07
tDR-40:71-Asp-GTC-2-M2-C16G	14.3056	-3.08035	0.587427	1.3955e-08	7.43296e-07
tDR-1:23-Val-AAC-1-M9-U16G	278.279	-2.22672	0.410638	1.43342e-08	7.57147e-07
tDR-44:72-Glu-TTC-2	49.2573	1.2411	0.244409	1.66597e-08	8.61134e-07
tDR-1:32-Glu-CTC-1-M2-G10C	19.5085	-1.89008	0.349978	1.81302e-08	9.32552e-07
tDR-15:33-Glu-CTC-1-M2-U19G	12.0181	-2.11775	0.392998	1.83313e-08	9.36299e-07
tDR-1:31-Gly-CCC-1-M4-D15U	1071.62	-29.2916	1.73853	3.96301e-64	3.46532e-61
tDR-14:33-Glu-CTC-1-M2-U20G	6.62202	-2.31088	0.430858	1.83815e-08	9.36299e-07
tDR-1:27-Glu-CTC-1-M2-U16A	34.5545	-2.19686	0.408773	1.88814e-08	9.52511e-07
tDR-15:33-Gln-CTG-1-M6-U19G	7.29447	-2.37887	0.445168	1.9238e-08	9.65858e-07
tDR-1:27-Glu-CTC-1-M2-U16G	68.9066	-2.34296	0.439128	2.07302e-08	1.03091e-06
tDR-1:33-Glu-TTC-1-C16G	6.03899	-3.57262	0.721039	2.44596e-08	1.19682e-06
tDR-12:33-Glu-CTC-1-M2-U22G	9.2008	-2.22051	0.417302	2.45226e-08	1.19682e-06
tDR-1:33-Cys-GCA-8-M7-U32G	14.4615	-2.04919	0.384033	2.47771e-08	1.20364e-06
tDR-1:31-Gly-CCC-1-M4-U16G	2894.64	-2.29396	0.432282	2.50711e-08	1.21231e-06
tDR-1:23-Val-AAC-1-M9-G15C	20.2946	-1.4178	0.274106	2.52271e-08	1.21425e-06
tDR-13:33-His-GTG-1-U21G	25.6913	-1.64405	0.310908	2.6247e-08	1.2462e-06
tDR-1:33-Gly-GCC-1-D15U	60.7731	-25.5083	1.52183	2.1617e-63	1.74483e-60
tDR-1:35-Glu-CTC-1-M2-U16G	11.7273	-2.98755	0.580705	2.66676e-08	1.26047e-06
tDR-1:31-Glu-CTC-1-M2-U25A	66.5351	-1.51039	0.28918	2.69037e-08	1.26592e-06
tDR-1:32-Val-AAC-1-M6-U16A	17.3764	-2.24212	0.428775	3.8675e-08	1.76442e-06
tDR-1:32-Gly-CCC-1-M4-U25A	71.6476	-1.80045	0.345705	4.53562e-08	2.01662e-06
tDR-1:28-Glu-CTC-1-M2-U16A	19.9035	-2.18087	0.419919	4.79366e-08	2.11344e-06
tDR-1:31-Glu-CTC-1-M2-G10C	38.82	-1.65767	0.321061	4.82104e-08	2.11662e-06
tDR-6:33-Gly-CCC-1-M6-U27G	11.2535	-2.15339	0.41473	4.89232e-08	2.13896e-06
tDR-1:31-Glu-CTC-1-M2-G15C	45.9912	-1.43558	0.285036	4.96665e-08	2.15352e-06
tDR-1:30-Glu-CTC-1-M2-U25G	36.9712	-1.85332	0.357168	5.10848e-08	2.2059e-06
tDR-1:33-Glu-CTC-1-M2-A24C	54.1758	-1.94932	0.375591	5.1926e-08	2.22505e-06
tDR-1:31-Gly-GCC-1-D15U	206.894	-26.6355	1.59379	4.6594e-63	3.49222e-60
tDR-13:33-His-GTG-1-U16A	15.0424	-2.33305	0.452391	5.19525e-08	2.22505e-06
tDR-1:32-Glu-CTC-1-M2-G15C	22.8636	-1.56655	0.307454	5.54494e-08	2.35605e-06
tDR-1:31-Gly-GCC-1-U16G	559.172	-2.23487	0.433585	5.63849e-08	2.38567e-06
tDR-1:34-His-GTG-1-U16G	30.3109	-2.6891	0.530381	5.67397e-08	2.39104e-06
tDR-1:20-Ala-AGC-2-M13-U19G	17.6126	-1.93713	0.375465	6.01181e-08	2.52328e-06
tDR-1:26-Glu-TTC-2-C16G	7.8951	-3.18191	0.647014	6.09835e-08	2.5494e-06
tDR-1:32-Lys-CTT-2-M2-U16G	9.02798	-3.2686	0.669165	6.18424e-08	2.57505e-06
tDR-1:33-Gly-GCC-1-U25G	19.6083	-2.00952	0.390446	6.38194e-08	2.64687e-06
tDR-1:31-His-GTG-1-U16G	9.4359	-2.75985	0.548995	6.45595e-08	2.66702e-06
tDR-2:31-Glu-CTC-1-M2-G28A	8.68875	-2.60515	0.516565	7.0969e-08	2.92031e-06
tDR-1:27-Glu-CTC-1-M2-D15U	25.7041	-24.5962	1.47268	6.23555e-63	4.36198e-60
tDR-1:30-Glu-TTC-1-U29C	6.9722	-1.8453	0.362012	7.82221e-08	3.16905e-06
tDR-1:33-Glu-CTC-1-M2-G10C	35.8053	-1.66894	0.329999	7.92681e-08	3.19908e-06
tDR-1:36-Glu-CTC-1-M2-U16G	10.131	-3.01159	0.616076	9.05857e-08	3.61413e-06
tDR-13:35-His-GTG-1-U23G	3.78477	-2.46175	0.491395	9.58285e-08	3.76602e-06
tDR-1:31-Gly-CCC-1-M4-U25G	355.108	-1.81801	0.360886	1.01119e-07	3.95911e-06
tDR-1:33-Glu-CTC-1-M2-U25A	57.2454	-1.47556	0.301562	1.05247e-07	4.10542e-06
tDR-1:33-Gly-CCC-1-M4-U25A	48.5492	-1.65691	0.332521	1.08128e-07	4.20216e-06
tDR-1:31-Glu-TTC-1-C16A	5.95932	-3.18032	0.664205	1.1181e-07	4.32923e-06
tDR-1:20-Ala-AGC-4-M7-U19G	10.2788	-1.85181	0.369006	1.12481e-07	4.33919e-06
tDR-1:31-Glu-CTC-1-M2-A24C	58.1269	-1.83809	0.366773	1.15124e-07	4.4249e-06
tDR-1:26-Gly-CCC-1-M4-D15U	25.2676	-24.3092	1.46215	2.25884e-62	1.48137e-59
tDR-1:29-Gly-CCC-1-M4-U16G	75.6722	-2.13506	0.431169	1.54162e-07	5.81676e-06
tDR-1:26-Gly-GCC-1-U16A	37.4696	-2.05267	0.415403	1.64537e-07	6.16601e-06
tDR-1:26-Glu-CTC-1-M2-U16G	98.284	-2.07729	0.42283	1.86236e-07	6.9052e-06
tDR-1:28-Val-AAC-1-M7-U28G	4.91293	-1.74352	0.357497	1.9102e-07	7.03174e-06
tDR-1:34-His-GTG-1-U33C	45.4208	-1.9224	0.391979	1.91659e-07	7.03174e-06
tDR-1:26-Gly-GCC-1-U16G	73.799	-2.1766	0.444599	1.95546e-07	7.14935e-06
tDR-44:73-Glu-TTC-2	33.1632	1.07409	0.249827	1.96706e-07	7.16679e-06
tDR-12:29-Glu-TTC-1-M2-U18G	5.96858	-2.12546	0.434534	2.02671e-07	7.35859e-06
tDR-1:33-His-GTG-1-U16A	8.13726	-2.52974	0.524103	2.10362e-07	7.58532e-06
tDR-1:30-Glu-CTC-1-M2-G15C	15.5952	-1.41767	0.303373	2.15241e-07	7.73466e-06
tDR-1:29-Gly-CCC-1-M4-D15U	26.9054	-24.1334	1.48314	7.85181e-60	4.84641e-57
tDR-13:32-His-GTG-1-U16G	11.1106	-2.70535	0.567091	2.27144e-07	8.13455e-06
tDR-1:28-Gly-GCC-1-U27G	17.6629	-1.44107	0.311254	2.76058e-07	9.65559e-06
tDR-1:26-Glu-CTC-1-M2-U25G	19.2048	-1.68012	0.352951	2.85151e-07	9.94048e-06
tDR-1:36-Gly-GCC-2-M3-U16G	7.89433	-2.9564	0.637209	2.9707e-07	1.03217e-05
tDR-1:30-Gly-CCC-1-M4-U16G	74.3061	-2.0516	0.427524	3.06011e-07	1.05278e-05
tDR-1:28-Glu-CTC-1-M2-U16G	40.8042	-2.01787	0.422411	3.35226e-07	1.13469e-05
tDR-1:29-Gly-CCC-1-M4-U16A	37.7279	-1.97681	0.414061	3.37528e-07	1.13516e-05
tDR-1:30-His-GTG-1-U16G	13.2476	-2.61388	0.556153	3.3888e-07	1.13606e-05
tDR-1:32-Gly-CCC-1-M4-G10C	30.7187	-1.68196	0.357391	3.54739e-07	1.18544e-05
tDR-1:33-Gly-CCC-1-M5-G15C	27.4759	-1.49774	0.325056	3.55995e-07	1.18586e-05
tDR-1:24-Ser-AGA-1-M7-D15U	21.4714	-24.1296	1.4845	1.04394e-59	6.08561e-57
tDR-1:33-His-GTG-1-U16G	15.4514	-2.52271	0.536192	3.60283e-07	1.19635e-05
tDR-1:26-Gly-CCC-1-M4-U16A	35.9414	-1.96082	0.412648	3.68985e-07	1.22137e-05
tDR-1:16-Ser-GCT-1-M5-U16G	9.66932	-2.00901	0.422968	3.7507e-07	1.23761e-05
tDR-e14:54-Leu-CAA-4	16.3121	1.90966	0.403169	3.8598e-07	1.26565e-05
tDR-1:31-Glu-TTC-2-C16A	4.99485	-2.81538	0.610432	3.96612e-07	1.29647e-05
tDR-1:26-Gly-CCC-1-M4-U16G	70.5868	-2.08295	0.442281	4.42411e-07	1.42838e-05
tDR-1:31-Glu-TTC-1-C16G	10.3157	-2.98095	0.657895	4.50393e-07	1.44968e-05
tDR-3:32-His-GTG-1-G4U	8.23285	-1.01703	0.252556	4.71203e-07	1.51203e-05
tDR-1:25-Ala-AGC-4-M7-U16A	20.731	-1.82272	0.392053	5.18585e-07	1.65395e-05
tDR-1:29-Glu-TTC-1-C16A	8.02874	-2.60097	0.566626	5.411e-07	1.72054e-05
tDR-1:26-Gly-GCC-1-D15U	25.6574	-24.0239	1.4808	1.73758e-59	9.59599e-57
tDR-1:24-Val-AAC-1-M8-A24G	16.9484	-1.28314	0.298736	5.51273e-07	1.73709e-05
tDR-1:30-Glu-TTC-1-C16G	4.00102	-3.30516	0.761761	5.79931e-07	1.81175e-05
tDR-1:25-Ala-AGC-11-G4U	8.82482	-1.07179	0.266742	6.20473e-07	1.92054e-05
tDR-1:29-Glu-TTC-2-C16A	7.24019	-2.61558	0.575504	6.40534e-07	1.9768e-05
tDR-1:23-Ala-AGC-2-M13-A22G	10.8043	-1.27178	0.301122	6.87713e-07	2.09583e-05
tDR-1:32-Gly-GCC-1-C31G	42.5466	-1.11865	0.277156	7.13307e-07	2.16322e-05
tDR-10:33-Cys-GCA-1-M4-U23G	5.97359	-1.97659	0.432149	7.48649e-07	2.24163e-05
tDR-1:31-Glu-TTC-2-C16G	8.76436	-2.86035	0.644355	7.49845e-07	2.24163e-05
tDR-1:32-Gly-GCC-1-U25G	17.6885	-1.89683	0.416252	7.74038e-07	2.29434e-05
tDR-1:33-Glu-TTC-2-U33G	8.40832	-1.5781	0.355652	8.13685e-07	2.37321e-05
tDR-1:32-Gly-GCC-1-D15U	48.6996	-25.3609	1.4593	5.5761e-68	2.9255e-64
tDR-1:25-Ala-AGC-2-M12-D15U	23.9464	-24.2338	1.49822	3.77683e-59	1.98152e-56
tDR-1:33-Lys-CTT-2-M2-U33G	7.0411	-1.97002	0.43328	8.28018e-07	2.40676e-05
tDR-1:30-Gly-CCC-1-M4-U25G	10.8376	-1.81873	0.40276	8.56436e-07	2.47564e-05
tDR-1:30-Gly-CCC-1-M5-G15C	6.18742	-1.63563	0.367396	8.59727e-07	2.47833e-05
tDR-1:34-His-GTG-1-U16A	15.3323	-2.3744	0.526616	8.831e-07	2.53179e-05
tDR-1:32-Gly-CCC-1-M4-C31G	191.561	-1.0679	0.272451	9.00175e-07	2.56463e-05
tDR-1:32-Glu-TTC-2-U32G	8.55586	-1.88534	0.418674	9.39245e-07	2.64222e-05
tDR-1:34-Glu-CTC-1-M2-U25G	7.58044	-2.06747	0.457993	9.48975e-07	2.66246e-05
tDR-1:37-Gly-GCC-2-M3-A36G	6.22651	-2.08158	0.461233	9.5301e-07	2.66665e-05
tDR-15:33-His-GTG-1-U19G	6.87457	-1.60588	0.365147	9.88576e-07	2.75881e-05
tDR-1:29-Glu-CTC-1-M2-U25A	8.71846	-1.55194	0.356358	1.03125e-06	2.87026e-05
tDR-1:29-Val-AAC-1-M6-D15U	23.7929	-24.0793	1.51345	2.71562e-57	1.35691e-54
tDR-1:32-Gly-CCC-1-M5-G15C	38.4267	-1.36463	0.324643	1.04599e-06	2.89594e-05
tDR-5:33-Glu-CTC-1-M2-U29G	6.81266	-1.94686	0.436037	1.11108e-06	3.06805e-05
tDR-1:33-Glu-TTC-3-M4-U16G	4.91991	-2.96768	0.692997	1.16912e-06	3.19595e-05
tDR-12:33-Gly-CCC-1-M6-U16G	10.4765	-2.76833	0.636916	1.16958e-06	3.19595e-05
tDR-1:33-Gly-CCC-1-M4-G10C	23.5372	-1.68354	0.384052	1.18084e-06	3.21685e-05
tDR-19:33-Glu-CTC-1-M2-U16G	4.58976	-2.06336	0.463251	1.18337e-06	3.21685e-05
tDR-1:35-Glu-CTC-1-M2-U16A	5.96882	-2.67094	0.613805	1.26389e-06	3.40926e-05
tDR-1:31-Gly-GCC-1-G15C	35.1141	-1.24644	0.313058	1.49247e-06	3.98485e-05
tDR-1:25-Ala-AGC-2-M12-G15C	4.77415	-1.65878	0.385408	1.49748e-06	3.98808e-05
tDR-16:32-His-GTG-1-M2-U17G	4.04109	-1.98299	0.454006	1.58516e-06	4.19004e-05
tDR-1:34-Glu-CTC-1-M2-D15U	20.4625	-23.9204	1.50412	3.06027e-57	1.45961e-54
tDR-1:25-Ala-AGC-4-M8-U16G	39.2638	-1.92521	0.441398	1.58529e-06	4.19004e-05
tDR-14:33-Gly-CCC-1-M8-U19G	9.54749	-1.9127	0.440612	1.69122e-06	4.42214e-05
tDR-1:32-Gly-GCC-1-U25A	15.8853	-1.64372	0.385948	1.70226e-06	4.43221e-05
tDR-13:32-His-GTG-1-U16A	6.36296	-2.18757	0.50499	1.80352e-06	4.66117e-05
tDR-1:32-Glu-CTC-1-M2-G15U	19.5352	-1.03299	0.279293	1.842e-06	4.73729e-05
tDR-1:26-Glu-TTC-2-C16A	4.74828	-2.64736	0.623107	1.84728e-06	4.73925e-05
tDR-12:33-Gly-CCC-1-M6-U16A	6.12423	-2.46869	0.577643	1.94497e-06	4.97769e-05
tDR-1:31-Gly-CCC-1-M5-G15C	183.512	-1.17329	0.308295	2.09978e-06	5.33486e-05
tDR-12:32-Gly-CCC-1-M6-U16A	7.36305	-2.33738	0.549515	2.23795e-06	5.65852e-05
tDR-10:32-Gly-CCC-1-M6-U15G	7.14877	-1.45878	0.359797	2.28225e-06	5.75664e-05
tDR-1:25-Ala-AGC-4-M7-D15U	14.9409	-23.5031	1.54671	1.97383e-52	9.00494e-50
tDR-1:32-Glu-CTC-1-M2-U25A	34.3871	-1.26496	0.327869	2.44141e-06	6.09946e-05
tDR-1:30-Glu-CTC-1-M2-U25A	22.5424	-1.30817	0.337664	2.67067e-06	6.62489e-05
tDR-1:26-Gly-CCC-1-M4-D20G	7.38492	-3.66202	1.02619	2.7827e-06	6.88651e-05
tDR-40:72-Asp-GTC-2-M2-C16G	5.641	-3.01972	0.756863	2.80923e-06	6.91953e-05
tDR-3:31-Glu-CTC-1-M2-C10G	8.041	-3.08037	0.782647	3.03191e-06	7.41581e-05
tDR-1:31-Val-AAC-1-M6-U16G	11.6522	-2.49188	0.60567	3.21621e-06	7.7581e-05
tDR-1:32-His-GTG-1-U16G	13.1748	-2.2862	0.551582	3.24465e-06	7.80874e-05
tDR-1:26-Glu-CTC-1-M2-U25A	10.3896	-1.47042	0.372236	3.27319e-06	7.85941e-05
tDR-1:30-Glu-CTC-1-M2-A24C	20.4512	-1.64551	0.405891	3.29717e-06	7.88091e-05
tDR-18:33-Glu-CTC-1-M2-U17G	3.68158	-2.06225	0.500234	3.58589e-06	8.49681e-05
tDR-1:28-Glu-CTC-1-M2-D15U	14.1434	-23.2897	1.56022	1.15809e-50	5.06325e-48
tDR-1:25-Ala-AGC-2-M12-U16A	33.6559	-1.70663	0.421061	3.58724e-06	8.49681e-05
tDR-13:31-His-GTG-1-M2-U16G	9.71779	-2.44876	0.599685	3.63233e-06	8.54575e-05
tDR-1:33-Val-AAC-1-M6-U16G	10.1613	-2.51477	0.618854	3.6996e-06	8.68454e-05
tDR-12:32-Gly-CCC-1-M6-U16G	14.3873	-2.50237	0.615964	3.7424e-06	8.76541e-05
tDR-1:32-His-GTG-1-U16A	6.73661	-2.33521	0.571233	3.79398e-06	8.86642e-05
tDR-12:31-Gly-CCC-1-M6-U16G	8.75336	-2.69993	0.67604	3.93363e-06	9.17235e-05
tDR-1:30-Glu-TTC-2-C16G	4.85358	-2.83792	0.720031	3.99591e-06	9.29692e-05
tDR-13:31-His-GTG-1-M2-U16A	5.14789	-2.39078	0.588737	4.01405e-06	9.31845e-05
tDR-1:29-Glu-CTC-1-M2-U25G	12.4134	-1.61681	0.407196	4.0726e-06	9.39215e-05
tDR-1:25-Ala-AGC-2-M21-U16G	64.1	-1.8818	0.464911	4.24618e-06	9.70701e-05
tDR-1:34-Gly-GCC-2-M3-D15U	12.8889	-23.4282	1.58636	1.22486e-49	5.14099e-47
tDR-1:28-Gly-CCC-1-M4-U16G	29.5818	-1.93974	0.479292	4.37366e-06	9.87158e-05
tDR-1:28-Gly-CCC-1-M4-U16A	14.3066	-1.97365	0.487192	4.37461e-06	9.87158e-05
tDR-1:27-Glu-CTC-1-M2-U25A	7.66032	-1.49893	0.387939	4.54125e-06	0.000102256
tDR-1:33-Gly-GCC-1-U25A	18.2358	-1.45108	0.379015	4.55521e-06	0.000102351
tDR-1:33-Gly-GCC-1-G15C	10.6365	-1.36075	0.362768	4.61889e-06	0.000103119
tDR-1:27-Glu-CTC-1-M2-U25G	12.5413	-1.59751	0.408206	4.6861e-06	0.000104176
tDR-10:33-Gly-CCC-1-M6-U15G	6.02513	-1.53611	0.39633	4.71197e-06	0.00010453
tDR-1:28-Glu-TTC-1-C16G	5.67812	-2.66887	0.680982	5.00277e-06	0.000110181
tDR-1:32-Lys-TTT-3-M2-U16G	6.43695	-2.78247	0.71699	5.0087e-06	0.000110181
tDR-1:29-Glu-CTC-1-M2-G15C	5.57678	-1.48453	0.388571	5.01949e-06	0.000110187
tDR-1:31-Glu-CTC-1-M2-G29A	878.115	-2.95422	0.397615	1.2781e-14	5.15814e-12
tDR-1:31-Gly-CCC-1-M4-G10C	148.997	-1.34862	0.363457	5.0665e-06	0.000110756
tDR-1:27-Gly-CCC-1-M4-U16G	16.2952	-1.81285	0.459343	5.45618e-06	0.000118045
tDR-1:32-Glu-CTC-1-M2-A24C	30.4536	-1.59649	0.420393	6.55285e-06	0.000140039
tDR-1:33-Glu-TTC-2-C16G	5.66909	-2.87191	0.768123	6.62445e-06	0.000141083
tDR-1:31-Gly-CCC-1-M4-U11G	764.435	1.53543	0.408569	6.64206e-06	0.000141083
tDR-1:33-Lys-TTT-3-M2-U16G	5.11342	-2.87692	0.770415	6.66518e-06	0.000141288
tDR-1:32-Gly-GCC-1-G10C	7.28633	-1.66939	0.438507	7.04464e-06	0.000148185
tDR-1:26-Glu-CTC-1-M2-G15C	7.41238	-1.40265	0.384795	7.04699e-06	0.000148185
tDR-3:33-Gly-CCC-1-M4-U30G	5.97635	-1.83784	0.476609	7.17156e-06	0.000150499
tDR-1:26-Glu-TTC-2-U26G	5.73233	-1.45664	0.395973	7.18575e-06	0.000150499
tDR-1:33-Glu-CTC-1-M2-U33G	2334.19	-2.37723	0.324118	5.36212e-14	1.87549e-11
tDR-1:31-Gly-GCC-1-U25A	60.6517	-1.32602	0.371936	7.42362e-06	0.000154556
tDR-1:33-Glu-CTC-1-M2-G22C	11.7491	-1.07	0.322751	8.0552e-06	0.000165732
tDR-1:29-Glu-CTC-1-M2-A24C	6.78325	-1.82903	0.482378	8.5031e-06	0.000174264
tDR-1:25-Tyr-GTA-1-M7-U16G	3.66372	-2.90692	0.804569	8.64621e-06	0.000176851
tDR-1:34-Glu-CTC-1-M2-C32G	9.11436	-1.17218	0.346975	8.7e-06	0.000177605
tDR-1:30-His-GTG-1-U16A	6.57013	-2.36586	0.632286	9.80362e-06	0.000197068
tDR-1:28-Gly-CCC-2-A27G	5.68278	-1.53928	0.426713	1.01929e-05	0.000202949
tDR-1:33-Val-AAC-1-M6-U16A	5.43707	-2.24332	0.600004	1.03364e-05	0.000204641
tDR-1:33-Glu-TTC-1-U33G	8.53411	-1.32913	0.385897	1.06726e-05	0.000209715
tDR-1:26-His-GTG-1-U16G	9.07436	-2.13431	0.58017	1.22727e-05	0.000238919
tDR-1:29-Glu-TTC-1-U29G	54.6349	-2.36833	0.323208	5.70224e-14	1.93012e-11
tDR-1:26-Glu-CTC-1-M2-G10C	6.16297	-1.54803	0.438634	1.27459e-05	0.000246724
tDR-1:26-Glu-TTC-1-C16A	8.45412	-2.07417	0.566738	1.28974e-05	0.000248772
tDR-1:33-Gly-GCC-1-G10C	9.12999	-1.56932	0.444248	1.30216e-05	0.000250708
tDR-1:31-Gly-CCC-1-M4-U25A	319.835	-1.19987	0.367099	1.3106e-05	0.000251792
tDR-13:33-His-GTG-1-C15A	6.16114	-1.32503	0.393436	1.31599e-05	0.000251792
tDR-15:29-His-GTG-1-M2-A10G	7.78821	-3.51919	1.2249	1.33304e-05	0.000253397
tDR-40:71-Asp-GTC-2-M2-C16A	9.3482	-1.93116	0.537443	1.48747e-05	0.000280216
tDR-1:24-Ser-AGA-1-M7-U16A	32.7772	-1.56635	0.451017	1.51559e-05	0.000284491
tDR-1:32-Glu-CTC-1-M2-G22C	6.93435	-1.13815	0.359652	1.54643e-05	0.000288731
tDR-1:32-Lys-CTT-2-M2-U16A	4.93971	-2.21295	0.624475	1.67627e-05	0.000309726
tDR-1:29-Glu-TTC-2-U29G	49.9018	-2.38958	0.330978	1.23681e-13	3.93269e-11
tDR-1:25-Glu-CTC-1-M2-D20A	3.95177	-3.18297	1.03849	1.78028e-05	0.000326011
tDR-1:31-Gly-CCC-3-A14G	6.56882	-2.29847	0.66943	2.09285e-05	0.000379279
tDR-1:28-Gly-CCC-1-M4-G1C	6.87435	-1.0058	0.340161	2.24019e-05	0.000403195
tDR-1:23-Val-CAC-3-G10A	9.79658	-3.46565	1.36731	2.29212e-05	0.000411836
tDR-13:33-His-GTG-1-C15G	7.82141	-1.06489	0.359408	2.44616e-05	0.000435044
tDR-1:31-Glu-TTC-3-M4-U16G	5.18128	-2.38682	0.718427	2.54801e-05	0.000450865
tDR-1:31-Gly-GCC-1-U11G	147.257	1.39418	0.442097	2.6766e-05	0.000468093
tDR-1:32-Ala-CGC-3-G4U	5.39106	-1.01355	0.350815	2.80303e-05	0.000487765
tDR-1:16-Ser-AGA-1-M7-U16G	7.5054	-1.49801	0.472274	2.96198e-05	0.000512026
tDR-4:31-Glu-CTC-1-M2-U10G	4.05886	-2.28865	0.702526	3.05913e-05	0.000525359
tDR-1:30-Glu-CTC-1-M2-D15U	83.2985	-25.9291	1.50573	8.45401e-67	2.36164e-63
tDR-13:32-His-GTG-1-M2-U20G	43.6498	-2.49886	0.354923	4.0062e-13	1.1677e-10
tDR-1:36-Gly-GCC-2-M3-U16A	3.83474	-2.35776	0.760916	4.05991e-05	0.000674061
tDR-1:28-Glu-TTC-2-C16G	5.23259	-2.28429	0.739077	4.28469e-05	0.00070802
tDR-1:36-Glu-CTC-1-M2-U16A	5.10108	-2.43353	0.8086	4.57794e-05	0.000748229
tDR-1:26-Lys-TTT-3-M2-U16G	2.7981	-2.43333	0.815127	4.7885e-05	0.000780213
tDR-1:33-Glu-CTC-1-M2-U13G	82.8073	-1.08594	0.398309	5.08724e-05	0.000823771
tDR-1:35-Gly-GCC-2-M3-U16G	2.94661	-2.34066	0.806653	5.92817e-05	0.000940186
tDR-1:30-Glu-CTC-1-M2-G10C	13.4547	-1.17818	0.433623	5.98729e-05	0.000946154
tDR-1:28-Gly-CCC-1-M4-D15U	10.6597	-3.18685	1.72495	6.81482e-05	0.00106411
tDR-1:29-Gly-GCC-1-U16G	12.3579	-1.80285	0.623159	6.82565e-05	0.00106421
tDR-1:30-Gly-CCC-1-M4-U25A	9.6183	-1.25689	0.46699	7.13192e-05	0.00110376
tDR-1:33-Glu-CTC-1-M2-U16A	316.035	-2.61426	0.391604	4.46979e-12	1.0196e-09
tDR-3:31-Gly-CCC-1-M5-U10G	9.55809	-2.31042	0.825042	7.24283e-05	0.00111928
tDR-1:25-Ala-AGC-8-A16U	3.72863	-1.999	0.699942	7.38729e-05	0.00112995
tDR-1:31-Glu-TTC-2-C16U	6.81857	-1.01477	0.397052	7.55559e-05	0.00115199
tDR-1:30-Gly-GCC-1-U16A	4.39753	-1.82516	0.647159	7.94744e-05	0.00119924
tDR-1:32-Val-AAC-1-M6-D15U	12.0136	-3.13692	1.85072	7.97147e-05	0.00120007
tDR-1:32-Gly-GCC-1-G15C	8.56234	-1.13098	0.438751	8.16565e-05	0.00122578
tDR-36:71-Asp-GTC-2-M2-G16A	6.48459	-1.78132	0.637058	8.28534e-05	0.00123843
tDR-1:28-Gly-GCC-1-U16A	5.64891	-1.88018	0.672557	8.38091e-05	0.00124916
tDR-1:31-Lys-CTT-2-M2-U16G	4.85278	-2.39857	0.906511	8.86615e-05	0.00130488
tDR-1:34-Glu-CTC-1-M2-A24C	4.59201	-1.81633	0.658119	8.96119e-05	0.0013151
tDR-10:33-Gly-CCC-1-M6-U23G	132.059	-2.36415	0.353731	5.67149e-12	1.26619e-09
tDR-1:26-Ala-AGC-1	4.70516	-1.26151	0.487836	9.35442e-05	0.00136328
tDR-1:32-iMet-CAT-1-M2-C16G	4.70208	-2.38406	0.910394	9.3805e-05	0.00136376
tDR-1:26-Glu-TTC-2-C16U	6.3266	-1.00872	0.409097	9.69924e-05	0.00140572
tDR-1:32-Glu-CTC-1-M2-U13G	47.3124	-1.02032	0.416112	0.000101884	0.00145848
tDR-1:28-Gly-GCC-1-U16G	10.2208	-1.81288	0.67514	0.000103899	0.00148126
tDR-1:31-Val-AAC-1-M6-U16A	6.10457	-1.74916	0.657848	0.000108682	0.001539
tDR-1:30-Gly-GCC-1-U16G	9.36496	-1.62217	0.615955	0.000110513	0.00155959
tDR-1:27-Gly-CCC-1-M4-U16A	7.45997	-1.63616	0.621991	0.000111813	0.00157273
tDR-1:27-Glu-CTC-1-M2-G10C	4.57401	-1.34817	0.53863	0.000124441	0.00170911
tDR-1:34-His-GTG-1-D15U	11.8147	-2.89703	1.89573	0.000125015	0.00171475
tDR-13:31-Glu-CTC-1-M2-G17A	14.0209	-3.19657	0.501289	1.46984e-11	2.96597e-09
tDR-18:31-Glu-CTC-1-M2-U10G	5.24758	-2.69949	1.3531	0.00014773	0.0019899
tDR-1:31-His-GTG-1-U16A	4.54971	-1.77563	0.716643	0.000155638	0.00207247
tDR-1:25-Lys-TTT-3-M2-U16G	3.31776	-2.29213	0.984349	0.000160608	0.00212785
tDR-1:21-Ala-AGC-2-M12-U16A	4.60855	-1.75949	0.741994	0.000191203	0.0024892
tDR-3:33-Glu-CTC-1-M2-C10G	4.10395	-2.38102	1.11548	0.000195563	0.00253651
tDR-1:24-Val-AAC-1-M9-U16G	6.878	-1.72848	0.734474	0.000198208	0.00256162
tDR-12:32-iMet-CAT-1-M2-U16G	4.30215	-2.06183	0.897154	0.000198231	0.00256162
tDR-4:30-Glu-CTC-1-M2-U10G	3.4791	-1.92337	0.83791	0.00021236	0.00272074
tDR-13:33-His-GTG-1-D15U	10.8582	-2.58501	1.9109	0.000215165	0.00274998
tDR-1:33-Cys-GCA-2-M11-U16A	8.20788	-1.29544	0.584577	0.000234736	0.00296522
tDR-1:33-Gly-GCC-1-U32G	826.279	-2.27575	0.347814	1.60443e-11	3.11764e-09
tDR-12:31-Gly-CCC-1-M6-U16A	4.48857	-1.70378	0.770885	0.000261906	0.00326387
tDR-13:33-Glu-CTC-1-M2-G16A	6.8395	-1.04891	0.499771	0.00027039	0.00333788
tDR-9:31-Gly-CCC-1-M6-U16G	6.68359	-2.06994	0.995141	0.000282121	0.00347045
tDR-15:29-Glu-CTC-1-M2-A10G	5.51889	-2.24307	1.16422	0.000300363	0.00365204
tDR-2:31-Glu-CTC-1-M2-U10G	6.47181	-1.59236	0.754638	0.000320941	0.00386148
tDR-1:34-Gly-CCC-1-U16G	3.53923	-1.81293	0.869233	0.000322186	0.00386808
tDR-1:23-Val-CAC-3-G10C	4.86583	-2.38456	1.64031	0.000335019	0.00399472
tDR-2:33-Glu-CTC-1-M2-U10G	4.18158	-1.70123	0.820345	0.00034029	0.00404837
tDR-1:25-Val-AAC-1-M8-U16G	3.33337	-1.91337	0.94644	0.000343897	0.00407702
tDR-39:71-Asp-GTC-2-M2-C10G	9.83875	-1.54081	0.752737	0.000364893	0.0042828
tDR-1:33-Glu-CTC-1-M2-U16G	634.012	-2.70476	0.425717	3.40302e-11	5.95132e-09
tDR-1:31-Gly-CCC-1-M4-D20G	11.4379	-2.23173	1.92579	0.000380956	0.00443168
tDR-1:33-Gly-GCC-1-U11G	41.5647	1.05596	0.539294	0.000391456	0.00453873
tDR-1:27-Glu-CTC-1-M2-A24C	6.73935	-1.17412	0.603166	0.000422006	0.00482891
tDR-1:27-Gly-CCC-1-M4-U11G	4.94845	1.01007	0.537481	0.000473694	0.00528774
tDR-40:71-Asp-GTC-2-M2-D15C	6.34049	-2.0431	1.72908	0.000603184	0.00651824
tDR-1:30-Glu-TTC-3-M4-U16G	4.67786	-1.75229	1.00793	0.000614623	0.0066282
tDR-1:29-Gly-GCC-1-U16A	5.92667	-1.2614	0.707283	0.000636062	0.0068104
tDR-18:31-Glu-TTC-1-M2-U10G	4.02687	-1.94204	1.35085	0.000761119	0.00786839
tDR-1:29-Glu-TTC-2-D15C	5.48588	-1.89562	1.67903	0.000810266	0.00830285
tDR-37:71-Asp-GTC-2-M2-A10C	4.7983	-1.46041	0.911853	0.000921814	0.00922073
tDR-1:35-Glu-CTC-1-M2-U35G	42.7547	-2.19404	0.340987	3.56093e-11	6.12538e-09
tDR-13:33-Glu-CTC-1-M2-G16U	3.9909	-1.19316	0.749156	0.000996282	0.00979755
tDR-12:32-Gly-CCC-1-M6-D15U	5.2378	-1.64871	1.66334	0.00123439	0.0116794
tDR-13:32-His-GTG-1-D15U	4.40192	-1.65158	1.64825	0.0012522	0.0118159
tDR-1:24-Ala-AGC-4-M8-U16G	3.10017	-1.44226	1.04071	0.0014225	0.0131509
tDR-1:24-Ala-AGC-2-M21-U16G	7.62858	-1.23195	0.860734	0.00144336	0.0133203
tDR-13:31-Glu-CTC-1-M2-G16U	4.19627	-1.0659	0.763013	0.00164276	0.0148224
tDR-1:23-Ala-AGC-2-M21-U16G	5.30956	-1.15344	0.842848	0.00171678	0.015351
tDR-13:32-iMet-CAT-1-M2-C10G	4.0357	-1.26856	0.951571	0.00176645	0.0156417
tDR-1:31-Gly-CCC-3-U12G	2.71036	-1.49491	1.3651	0.00195942	0.0169579
tDR-1:28-Val-AAC-1-M7-U16G	3.75223	-1.1645	0.891561	0.00197901	0.017069
tDR-1:33-Gly-CCC-1-M4-U32G	2210.8	-2.2009	0.342545	3.75741e-11	6.35912e-09
tDR-1:26-Glu-TTC-1-D15C	5.53215	-1.36432	1.59848	0.00205662	0.0176164
tDR-1:27-Gly-CCC-1-M4-D15U	5.3842	-1.36791	1.5805	0.00210944	0.0179516
tDR-1:31-Glu-TTC-1-D15C	4.377	-1.3607	1.56702	0.00217798	0.0183808
tDR-1:25-Gly-CCC-1-M4-U16G	3.17036	-1.09485	0.856038	0.00217914	0.0183808
tDR-1:35-Glu-CTC-1-M2-D15U	4.59635	-1.34976	1.56382	0.00222349	0.0185905
tDR-15:30-Gly-CCC-1-M8-U10G	9.46913	-1.19351	1.62119	0.00239693	0.0197572
tDR-1:33-Cys-GCA-2-M9-D15U	6.22905	-1.23449	1.58999	0.00245174	0.0200515
tDR-1:29-Glu-TTC-1-D15C	5.58399	-1.1422	1.53172	0.0030679	0.0240364
tDR-13:33-Glu-CTC-1-M2-D15G	3.95982	-1.15398	1.477	0.00337908	0.0260695
tDR-1:33-His-GTG-1-D15U	5.435	-1.11576	1.4929	0.00343381	0.0263386
tDR-1:34-Glu-CTC-1-M2-U16A	27.4891	-2.8817	0.459518	4.58661e-11	7.51989e-09
tDR-1:36-Glu-CTC-1-M2-D15U	3.96634	-1.11773	1.4615	0.00364783	0.027644
tDR-1:29-Gly-GCC-1-D15U	4.41483	-1.10302	1.45854	0.00373873	0.0281019
tDR-1:32-His-GTG-1-D15U	4.97632	-1.07019	1.46302	0.00385467	0.0287266
tDR-13:31-Glu-CTC-1-M2-D15G	3.65061	-1.0356	1.40924	0.00448492	0.0322529
tDR-1:36-Gly-GCC-2-M3-D15U	3.25146	-1.05026	1.38214	0.00459863	0.0326699
tDR-1:33-Cys-GCA-2-M2-U32G	27.8723	-2.31123	0.364122	5.57569e-11	9.00088e-09
tDR-1:23-Val-AAC-1-M9-D15U	98.4356	-26.3153	1.52859	9.00274e-67	2.36164e-63
tDR-1:32-Val-AAC-1-M6-C32G	12.4102	-1.94723	0.307027	7.82322e-11	1.22521e-08
tDR-1:33-Lys-TTT-3-M2-U33G	16.0398	-2.40567	0.384403	8.93561e-11	1.36985e-08
tDR-15:32-His-GTG-1-M2-U18G	9.32657	-2.52949	0.407078	1.03009e-10	1.52166e-08
tDR-1:31-Glu-CTC-1-M2-U16A	345.196	-2.3653	0.382934	1.56125e-10	2.15556e-08
tDR-12:33-Gly-CCC-1-M6-U21G	59.038	-2.27646	0.368023	1.61718e-10	2.19038e-08
tDR-1:30-Glu-CTC-1-M2-U16A	116.374	-2.40171	0.38964	1.62822e-10	2.19038e-08
tDR-1:33-Gly-GCC-1-U16A	83.4414	-2.53165	0.414557	2.00926e-10	2.57112e-08
tDR-2:33-Glu-CTC-1-M2-U32G	15.7979	-2.33735	0.380784	2.04554e-10	2.586e-08
tDR-1:32-Gly-CCC-1-M4-U16A	293.791	-2.42482	0.399278	2.79455e-10	3.32196e-08
tDR-1:28-Glu-CTC-1-M2-U26A	19.8276	-3.03848	0.51106	2.79591e-10	3.32196e-08
tDR-1:29-Glu-CTC-1-M2-D15U	28.044	-24.6234	1.43248	1.55557e-66	3.26452e-63
tDR-13:33-Glu-CTC-1-M2-U21G	42.2109	-2.11662	0.345887	2.81763e-10	3.32196e-08
tDR-1:33-Gly-CCC-1-M4-U16G	418.247	-2.66275	0.444357	3.47857e-10	4.01106e-08
tDR-1:32-Glu-CTC-1-M2-U25G	53.0932	-2.0364	0.335349	3.97791e-10	4.4882e-08
tDR-1:33-Gly-CCC-1-M4-U25G	53.5849	-2.28446	0.378657	4.12657e-10	4.60639e-08
tDR-13:31-His-GTG-1-M2-G17A	11.6604	-2.95456	0.50094	4.19676e-10	4.63543e-08
tDR-1:32-Glu-CTC-1-M2-U16A	174.53	-2.31877	0.385056	4.27141e-10	4.66285e-08
tDR-1:26-His-GTG-1-U26G	23.2598	-2.17069	0.359677	4.51775e-10	4.83722e-08
tDR-1:32-His-GTG-1-U32G	39.7635	-2.15948	0.358961	5.12369e-10	5.4306e-08
tDR-1:32-Gly-CCC-1-M4-U25G	81.115	-2.29158	0.382665	5.37474e-10	5.58388e-08
tDR-1:29-Val-AAC-1-M6-U16A	30.1499	-2.51349	0.423571	5.91255e-10	6.08239e-08
tDR-1:33-Gly-CCC-1-M4-D15U	157.076	-26.8777	1.56876	3.59573e-66	6.28833e-63
tDR-1:32-Gly-CCC-1-M4-U16G	566.023	-2.62782	0.444632	5.97473e-10	6.08668e-08
tDR-12:31-Glu-CTC-1-M2-G18A	14.1065	-2.9816	0.512255	6.41281e-10	6.44233e-08
tDR-3:33-Glu-CTC-1-M2-U31G	15.9361	-2.29213	0.384696	6.44663e-10	6.44233e-08
tDR-1:31-Gly-GCC-1-U16A	278.731	-2.33014	0.393102	7.47245e-10	7.03709e-08
tDR-13:33-Gly-CCC-1-M7-U20G	13.1354	-2.31081	0.391151	8.57493e-10	7.92136e-08
tDR-1:34-Glu-CTC-1-M2-U16G	54.4691	-2.70635	0.464252	8.77895e-10	7.95106e-08
tDR-1:26-Glu-CTC-1-M2-U26G	53.7561	-1.68762	0.284045	8.86566e-10	7.95106e-08
tDR-1:33-Gly-CCC-1-M4-U16A	217.931	-2.36119	0.401053	9.20435e-10	8.11914e-08
tDR-1:30-Glu-TTC-2-U29C	9.17455	-2.09189	0.353062	9.30039e-10	8.13242e-08
tDR-1:29-Glu-CTC-1-M2-U16G	78.3824	-2.43686	0.415357	9.61479e-10	8.33785e-08
tDR-1:31-Glu-CTC-1-M2-D15U	250.366	-27.4614	1.61167	1.73737e-65	2.60431e-62
tDR-1:32-Glu-TTC-1-U32G	7.94718	-2.29916	0.390853	1.00808e-09	8.65855e-08
tDR-1:34-Gly-GCC-2-M3-U16A	17.5494	-2.63205	0.452216	1.01496e-09	8.65855e-08
tDR-1:34-Gly-GCC-2-M3-U32C	63.3951	-1.96983	0.33349	1.1095e-09	9.31355e-08
tDR-13:33-His-GTG-1-U16G	27.0732	-2.99791	0.52549	1.23285e-09	1.01861e-07
tDR-1:33-Glu-CTC-1-M2-U25G	94.4274	-1.99725	0.339473	1.25583e-09	1.02949e-07
tDR-1:29-Glu-CTC-1-M2-U16A	38.5627	-2.41112	0.414051	1.27914e-09	1.03246e-07
tDR-1:32-Gly-GCC-1-U16G	130.483	-2.55911	0.44316	1.4463e-09	1.14307e-07
tDR-1:31-His-GTG-1-G29A	9.72755	-2.96037	0.520662	1.45324e-09	1.14307e-07
tDR-1:32-Val-AAC-1-M6-U16G	32.3786	-2.77328	0.484143	1.46178e-09	1.14307e-07
tDR-1:31-Glu-CTC-1-M2-U16G	686.931	-2.41667	0.416775	1.47064e-09	1.14307e-07
tDR-1:26-Glu-CTC-1-M2-D15U	33.1725	-24.8161	1.45717	2.36084e-65	3.09654e-62
tDR-1:32-Glu-CTC-1-M2-U16G	341.582	-2.41881	0.417944	1.56599e-09	1.20823e-07
tDR-1:33-Val-AAC-1-M6-U33G	49.503	-2.2655	0.390867	1.72754e-09	1.32315e-07
tDR-4:33-Glu-CTC-1-M2-U30G	12.4942	-2.19837	0.379483	1.86159e-09	1.41548e-07
tDR-1:29-Glu-TTC-2-C16G	12.0735	-3.40617	0.61829	1.92735e-09	1.45494e-07
tDR-1:29-Glu-TTC-1-C16G	13.4911	-3.41671	0.621035	1.96858e-09	1.46499e-07
tDR-1:29-Val-AAC-1-M6-U16G	60.0205	-2.64045	0.463331	2.04344e-09	1.50016e-07
tDR-1:32-Gly-GCC-1-U16A	65.7445	-2.3356	0.407843	2.41982e-09	1.75111e-07
tDR-1:24-Ser-AGA-1-M7-G23C	17.5914	-3.23401	0.585937	2.46311e-09	1.77023e-07
tDR-1:23-Val-AAC-1-M9-U16A	145.565	-2.11703	0.368205	2.53959e-09	1.81278e-07
tDR-1:33-Gly-GCC-1-U16G	160.068	-2.58407	0.456104	2.64444e-09	1.87487e-07
tDR-1:32-Gly-CCC-1-M4-D15U	210.285	-27.1806	1.59834	3.1388e-65	3.65949e-62
tDR-1:33-Glu-TTC-3-M4-U33G	18.8324	-2.10141	0.366203	2.73525e-09	1.9134e-07
tDR-1:33-Glu-CTC-1-M2-G15C	39.4508	-1.63024	0.285484	3.00082e-09	2.08527e-07
tDR-9:33-Gly-CCC-1-M6-U24G	10.2287	-2.30678	0.406053	3.2299e-09	2.21512e-07
tDR-1:34-Gly-GCC-2-M3-U16G	32.3043	-2.7103	0.486209	3.81875e-09	2.53041e-07
tDR-3:31-Glu-CTC-1-M2-G27A	9.98247	-3.22095	0.591731	3.83432e-09	2.53041e-07
tDR-1:33-Glu-CTC-1-M2-U20G	44.1627	-1.12571	0.216495	4.30514e-09	2.77066e-07
tDR-1:26-Glu-TTC-1-C16G	14.5698	-3.08277	0.565506	4.55996e-09	2.86513e-07
tDR-1:31-Gly-CCC-1-M4-U16A	1451.81	-2.18132	0.390222	5.96692e-09	3.64017e-07
tDR-1:26-Gly-CCC-1-M4-U25G	31.2261	-1.55452	0.280197	6.14755e-09	3.70726e-07
tDR-10:32-Gly-CCC-1-M6-C22G	6.70755	-2.04912	0.366825	6.59008e-09	3.95141e-07

## Sheet: CC_Stage_4_miRNAs
miRNA/IsomiRs	baseMean	log2FoldChange	lfcSE	pvalue	padj
hsa-miR-99b-5p_chr19(+)_t_0_-4_nont_0_+3_GGC	10.765	1.12586	0.231061	2.17418e-07	4.75285e-05
hsa-miR-99a-5p_chr21(+)_t_-1_-2_nont_0_+1_G	42.6773	-1.28281	0.331273	5.72885e-06	0.0005566
hsa-miR-99a-5p_chr21(+)_t_0_-4_nont_0_+3_GGT	106.17	1.10817	0.207611	2.27408e-08	1.04504e-05
hsa-miR-99a-5p_chr21(+)_t_0_-2_nont_0_+1_G	1826.59	-1.42283	0.306155	2.84325e-07	5.23407e-05
hsa-miR-99a-5p_chr21(+)_t_0_-1_nont_0_+3_AGA	17.8124	-1.05245	0.193816	1.56174e-08	7.80349e-06
hsa-miR-99a-5p_chr21(+)_t_+1_-2_nont_0_+1_G	4.37264	-1.10598	0.545586	0.00023021	0.00878397
hsa-miR-9-5p_chr5(-)_chr1(-)_chr15(+)_t_0_-5_nont_0_+1_G	33.3376	-1.16288	0.362957	3.0855e-05	0.00179868
hsa-miR-9-3p_chr5(-)_chr1(-)_chr15(+)_t_0_-1_nont_0_+1_G	254.88	-1.23984	0.291376	1.98043e-06	0.000248916
hsa-miR-9-3p_chr5(-)_chr1(-)_chr15(+)_t_+1_-1_nont_0_+1_G	19.5226	-1.10831	0.327438	2.29171e-05	0.00143993
hsa-miR-92a-3p_chr13(+)_chrX(-)_t_0_-1_nont_0_+1_G	144.937	-1.35234	0.336231	3.26547e-06	0.000346107
hsa-miR-885-5p_chr3(-)_t_0_-1_nont_0_+1_G	12.1491	-1.33925	0.406196	1.91364e-05	0.00127155
hsa-miR-760_nont_0_+2_GG	63.7412	-1.14259	0.327795	1.78397e-05	0.00123153
hsa-miR-660-5p_nont_0_+1_G	19.7786	-1.17201	0.378766	3.74614e-05	0.00212477
hsa-miR-656-3p_chr14(+)_t_0_-1_nont_0_+1_G	16.1294	-1.25653	0.389117	2.54879e-05	0.00155201
hsa-miR-6529-5p_chr3(-)_t_0_-2_nont_0_+1_G	140.447	-1.47458	0.306373	1.16252e-07	3.20704e-05
hsa-miR-629-5p_chr15(-)_t_0_-1_nont_0_+1_C	8.0375	1.06758	0.560522	0.000294095	0.0104608
hsa-miR-629-5p_chr15(-)_t_0_-1	26.6754	1.35945	0.436069	2.57362e-05	0.00155201
hsa-miR-629-5p_chr15(-)	198.814	1.29851	0.422347	3.1459e-05	0.00182376
hsa-miR-584-5p_chr5(-)_t_0_-3	20.7305	1.02565	0.419266	0.000136782	0.00575988
hsa-miR-576-3p_chr4(+)_t_0_-1	8.83585	1.24656	0.443567	5.45328e-05	0.00281878
hsa-miR-532-5p_chrX(+)_t_0_-3_nont_0_+3_TGG	102.82	-1.02072	0.387771	0.000100432	0.00450357
hsa-miR-486-5p_chr8(-)_chr8(+)_t_0_-3_nont_0_+1_A	14.7562	1.00043	0.58645	0.00044065	0.0145401
hsa-miR-486-5p_chr8(-)_chr8(+)_t_0_-2	1205.97	1.24411	0.460393	6.52361e-05	0.00318383
hsa-miR-483-5p_chr11(-)_t_0_-1	7.00045	1.62385	0.418961	2.4607e-06	0.000293411
hsa-miR-483-5p_chr11(-)	6.18464	1.19982	0.516356	0.00012582	0.00543303
hsa-miR-433-3p_chr14(+)_t_0_-3_nont_0_+1_G	4.3842	-1.41315	0.429423	1.65233e-05	0.0011482
hsa-miR-433-3p_chr14(+)_t_0_-1_nont_0_+1_G	249.292	-1.50324	0.320492	1.8585e-07	4.2394e-05
hsa-miR-432-5p_chr14(+)_t_0_-3_nont_0_+1_G	42.2867	-1.43067	0.320523	5.92677e-07	9.57546e-05
hsa-miR-423-3p_chr17(+)_t_0_-1_nont_0_+1_G	21.1151	-1.26683	0.343552	9.40574e-06	0.000777122
hsa-miR-410-3p_chr14(+)_t_0_-1_nont_0_+1_G	40.4075	-1.23046	0.353831	1.6075e-05	0.00113204
hsa-miR-409-3p_chr14(+)_t_0_-1_nont_0_+1_G	5.74034	-1.53113	0.458227	1.11905e-05	0.000869794
hsa-miR-409-3p_chr14(+)_t_+1_-1_nont_0_+1_G	4.08486	-1.13782	0.728325	0.000343745	0.0117489
hsa-miR-381-3p_chr14(+)_t_0_-1_nont_0_+1_G	112.943	-1.20485	0.363221	2.3304e-05	0.00145208
hsa-miR-328-3p_chr16(-)_t_0_-1_nont_0_+1_G	30.1741	-1.4043	0.30874	4.53376e-07	7.79881e-05
hsa-miR-326_nont_0_+1_G	14.6145	-1.1499	0.40643	6.18105e-05	0.00304497
hsa-miR-323a-3p_chr14(+)_t_-1_-1_nont_0_+1_G	40.0083	-1.50342	0.345735	7.50232e-07	0.000117495
hsa-miR-323a-3p_chr14(+)_t_0_-1_nont_0_+1_G	85.1057	-1.55866	0.321082	7.35175e-08	2.26888e-05
hsa-miR-30e-5p_nont_0_+2_CG	132.074	-1.07754	0.369355	5.78331e-05	0.00293161
hsa-miR-30e-5p_chr1(+)_t_+1_+1_nont_0_+1_G	57.9393	-1.29609	0.353138	9.2931e-06	0.000773909
hsa-miR-30d-5p_nont_0_+2_CG	61.1366	-1.51955	0.314692	9.40071e-08	2.74005e-05
hsa-miR-30a-5p_nont_0_+2_CG	101.518	-1.33556	0.310208	1.35947e-06	0.000187696
hsa-miR-30a-5p_chr6(-)_t_+1_+1_nont_0_+1_G	9.91788	-1.18043	0.440467	7.56465e-05	0.0035983
hsa-miR-29a-3p_chr7(-)_t_0_-2_nont_0_+1_G	17.8949	-1.16671	0.326114	1.41442e-05	0.00105259
hsa-miR-27a-3p_chr19(-)_t_0_-3_nont_0_+1_G/hsa-miR-27b-3p_chr9(+)_t_0_-3_nont_0_+1_G	56.1222	-1.11704	0.330243	2.28215e-05	0.00143993
hsa-miR-26a-5p_chr12(-)_chr3(+)_t_0_-1_nont_0_+1_G	85.7384	-1.57309	0.331022	1.13043e-07	3.20584e-05
hsa-miR-22-3p_chr17(-)_t_0_-3_nont_0_+1_G	20.2438	-1.20092	0.349357	1.8307e-05	0.00125553
hsa-miR-22-3p_chr17(-)_t_0_-1_nont_0_+1_G	725.565	-1.15738	0.354019	2.73647e-05	0.00162224
hsa-miR-222-3p_chrX(-)_t_0_-1_nont_0_+1_G	22.9715	-1.09602	0.361838	4.63507e-05	0.00249414
hsa-miR-219a-2-3p_chr9(-)_t_0_-4_nont_0_+2_GT	5.59896	1.12102	0.295623	8.98598e-06	0.000766584
hsa-miR-219a-2-3p_chr9(-)_t_0_-3_nont_0_+1_G	84.5937	-1.2084	0.334379	1.22896e-05	0.000934458
hsa-miR-219a-2-3p_chr9(-)_t_0_-1_nont_0_+1_G	22.611	-1.41959	0.332848	1.27335e-06	0.000180558
hsa-miR-218-5p_chr5(-)_chr4(+)_t_0_-1_nont_0_+1_G	30.3671	-1.08265	0.366822	5.41182e-05	0.0028112
hsa-miR-2110_chr10(-)_t_0_-1	11.1908	1.08871	0.490195	0.000179483	0.00727147
hsa-miR-204-3p_chr9(-)_t_0_-1_nont_0_+1_G	8.45665	-1.51744	0.392388	3.39397e-06	0.000352603
hsa-miR-200c-3p_chr12(+)	8.21572	1.47509	0.317437	2.44801e-07	4.90436e-05
hsa-miR-191-5p_chr3(-)_t_0_-2_nont_0_+1_G	4.27759	-1.54165	0.509857	1.93889e-05	0.00127155
hsa-miR-186-5p_chr1(-)_t_0_-1_nont_0_+1_G	14.8998	-1.36234	0.388334	1.17886e-05	0.000902905
hsa-miR-181b-5p_chr1(-)_chr9(+)_t_0_-5_nont_0_+1_G	138.348	-1.26077	0.298278	2.08809e-06	0.000257769
hsa-miR-181b-5p_chr1(-)_chr9(+)_t_0_-4_nont_0_+2_CG	10.9696	-1.00889	0.472876	0.000231652	0.00880697
hsa-miR-181b-5p_chr1(-)_chr9(+)_t_0_-1_nont_0_+1_G	47.0369	-1.24653	0.276728	7.96145e-07	0.000122852
hsa-miR-181a-5p_chr1(-)_chr9(+)_t_0_-5_nont_0_+1_G	39.8129	-1.25806	0.311269	3.73498e-06	0.000384227
hsa-miR-181a-5p_chr1(-)_chr9(+)_t_0_-3_nont_0_+1_G	487.384	-1.06404	0.245028	1.92789e-06	0.000248916
hsa-miR-181a-5p_chr1(-)_chr9(+)_t_0_-1_nont_0_+1_G	143.3	-1.09707	0.272502	4.95283e-06	0.000486467
hsa-miR-148b-3p_chr12(+)_t_0_-1_nont_0_+1_G	23.1384	-1.15697	0.338644	2.03074e-05	0.00131534
hsa-miR-148a-3p_chr7(-)_t_0_-1_nont_0_+1_G	126.654	-1.21635	0.324603	8.84679e-06	0.000760896
hsa-miR-139-5p_chr11(-)_t_0_-3_nont_0_+1_G	11.2864	-1.07173	0.419427	0.00010835	0.00483792
hsa-miR-136-3p_chr14(+)_t_+1_-1_nont_0_+1_G	10.5683	-1.14492	0.447402	9.72178e-05	0.00438293
hsa-miR-1298-5p_chrX(+)_t_0_-2_nont_0_+1_G	7.1007	-1.06027	0.464966	0.000171173	0.00696171
hsa-miR-129-5p_chr7(+)_chr11(+)_t_0_-3_nont_0_+3_GGC	55.1749	1.17464	0.216221	1.16324e-08	6.25912e-06
hsa-miR-1285-3p_chr7(-)_chr2(-)_t_0_-2	9.05624	1.12584	0.612721	0.00028036	0.0101442
hsa-miR-128-3p_chr2(+)_chr3(+)_t_0_-3_nont_0_+1_G	70.4637	-1.49571	0.308733	9.39412e-08	2.74005e-05
hsa-miR-128-3p_chr2(+)_chr3(+)_t_0_-2_nont_0_+1_G	112.52	-1.33084	0.279842	2.27964e-07	4.88169e-05
hsa-miR-128-3p_chr2(+)_chr3(+)_t_0_-1_nont_0_+1_G	230.709	-1.27483	0.231864	6.18667e-09	4.37242e-06
hsa-miR-127-3p_chr14(+)_t_0_-1_nont_0_+1_G	59.4634	-1.33951	0.282508	2.37235e-07	4.90436e-05
hsa-miR-125b-5p_chr11(-)_chr21(+)_t_0_-3_nont_0_+1_G	104.983	-1.61121	0.320731	2.70737e-08	1.13634e-05
hsa-miR-125b-5p_chr11(-)_chr21(+)_t_0_-1_nont_0_+1_G	20.4207	-1.15473	0.277149	3.04126e-06	0.000331912
hsa-miR-125b-2-3p_chr21(+)_t_+2_+1_nont_0_+1_G	20.659	-1.08977	0.450581	0.00013197	0.00562732
hsa-miR-125a-5p_chr19(+)_t_0_-3_nont_0_+1_G	20.9925	-1.65484	0.345027	7.05496e-08	2.24326e-05
hsa-miR-1246_nont_0_+3_GAG	27.7546	2.73796	0.345736	1.47731e-18	7.69996e-15
hsa-miR-1246_nont_0_+2_GA	24.7855	3.52994	0.428521	6.4822e-23	6.80177e-19
hsa-miR-1246_nont_0_+1_G	24.7136	2.90547	0.377374	2.20146e-18	7.69996e-15
hsa-miR-1246_chr2(-)_t_+1_0_nont_0_+3_GAG	34.4767	2.32502	0.329176	7.9921e-15	1.67722e-11
hsa-miR-1246_chr2(-)_t_+1_0_nont_0_+2_GA	25.5223	2.60258	0.346238	7.80108e-17	2.04642e-13
hsa-miR-1246_chr2(-)_t_+1_0_nont_0_+1_G	31.1379	1.91415	0.335862	2.40917e-10	3.61135e-07
hsa-miR-1246_chr2(-)_t_+1_0	9.09162	1.63826	0.425695	2.54482e-06	0.000296697
hsa-miR-1246_chr2(-)	8.46612	3.03661	0.513096	1.38814e-13	2.42762e-10
hsa-miR-1180-3p_chr17(-)_t_0_-2	17.2193	1.16827	0.523227	0.000152541	0.00632654
hsa-miR-10b-5p_chr2(+)_t_0_-2_nont_0_+1_G	5.73178	-1.34469	0.422	2.33872e-05	0.00145208
hsa-miR-103a-3p_chr5(-)_chr20(+)_t_0_-5_nont_0_+1_G/hsa-miR-107_chr10(-)_t_0_-5_nont_0_+1_G	9.17735	-1.25995	0.416354	3.68312e-05	0.00210038
hsa-miR-100-5p_chr11(-)_t_0_-4_nont_0_+3_GGT	13.6045	1.14616	0.23362	1.79104e-07	4.17631e-05
hsa-miR-100-5p_chr11(-)_t_0_-4_nont_0_+3_AGT	8.00606	1.078	0.222737	2.74449e-07	5.14248e-05
hsa-miR-100-5p_chr11(-)_t_0_-4_nont_0_+2_GG	7.26384	1.03691	0.227245	9.02445e-07	0.000133371
hsa-miR-100-5p_chr11(-)_t_0_-2_nont_0_+1_G	216.496	-1.45024	0.307816	1.98496e-07	4.43152e-05
hsa-let-7i-5p_chr12(+)_t_0_-4_nont_0_+3_GGT	16.9687	1.05375	0.202171	4.88652e-08	1.65401e-05
hsa-let-7i-5p_chr12(+)_t_0_-2_nont_0_+1_G	249.711	-1.21687	0.32346	8.521e-06	0.000742489
hsa-let-7i-5p_chr12(+)_t_0_-1_nont_0_+1_G	126.258	-1.11985	0.300201	1.04703e-05	0.000835034
hsa-let-7g-5p_chr3(-)_t_0_-2_nont_0_+1_G	33.6217	-1.36008	0.318899	1.47676e-06	0.000201242
hsa-let-7d-3p_chr9(+)_t_0_-1_nont_0_+1_G	14.2573	-1.06788	0.316837	2.44793e-05	0.00150211
hsa-let-7b-5p_chr22(+)_t_0_-2_nont_0_+1_G	81.5416	-1.10628	0.391681	6.59793e-05	0.00320519
hsa-let-7b-5p_chr22(+)_t_0_-1_nont_0_+1_G	31.4455	-1.05295	0.279042	9.99708e-06	0.000806918
hsa-let-7a-5p_chr11(-)_chr9(+)_chr22(+)_t_0_-4_nont_0_+3_GGG/hsa-let-7c-5p_chr21(+)_t_0_-2_nont_0_+1_G	7.53607	-1.20192	0.465522	8.52008e-05	0.00397339
hsa-let-7a-5p_chr11(-)_chr9(+)_chr22(+)_t_0_-2_nont_0_+1_G/hsa-let-7c-5p_chr21(+)_t_0_-4_nont_0_+3_AGG	5.06798	-1.35054	0.47803	4.31065e-05	0.00235581

## Sheet: CC_Stage_4_tRNAs
tRFs	baseMean	log2FoldChange	lfcSE	pvalue	padj
tDR-1:31-Gly-CCC-1-M4-G7U	193.612	1.22632	0.204578	3.86385e-10	5.06793e-07
tDR-1:32-Gly-CCC-1-M4-G7U	39.9141	1.19827	0.227089	2.5321e-08	1.10705e-05
tDR-1:31-Glu-CTC-1-M2-G7U	44.3541	1.13975	0.217816	3.6706e-08	1.38627e-05
tDR-1:29-Gly-CCC-1-M4-D12C	5.31628	-2.04015	0.440257	3.6992e-08	1.38627e-05
tDR-1:33-Gly-CCC-1-M4-C31G	87.639	1.09777	0.21039	4.34715e-08	1.57292e-05
tDR-1:31-Gly-CCC-1-M4-C13G	397.286	-1.43307	0.286199	5.18972e-08	1.70174e-05
tDR-1:31-Gly-GCC-1-C13G	77.1489	-1.42876	0.29712	1.36076e-07	3.56962e-05
tDR-1:31-Gly-GCC-1-G7U	44.5323	1.03959	0.209226	1.63163e-07	4.04359e-05
tDR-1:33-Gly-GCC-1-C13G	21.7809	-1.46976	0.310158	1.65705e-07	4.04359e-05
tDR-1:29-Glu-CTC-1-M2-U13G	12.1073	-1.47291	0.316534	2.39683e-07	4.90436e-05
tDR-1:33-Gly-CCC-1-M4-U19G	83.2799	1.05835	0.217315	2.47719e-07	4.90436e-05
tDR-1:33-Glu-CTC-1-M2-U13G	82.8073	-1.71342	0.304704	7.48793e-10	8.73009e-07
tDR-1:32-Gly-GCC-1-U19G	29.2588	1.03012	0.21172	2.63673e-07	5.12356e-05
tDR-1:33-Gly-GCC-1-U19G	31.8624	1.05432	0.218476	3.02915e-07	5.48015e-05
tDR-1:26-Glu-CTC-1-M2-U13G	14.3887	-1.44057	0.315708	3.86113e-07	6.86692e-05
tDR-1:30-Glu-CTC-1-M2-U13G	33.7117	-1.34444	0.297381	5.93122e-07	9.57546e-05
tDR-1:26-Gly-CCC-1-M4-C13G	11.1771	-1.37277	0.304882	5.93162e-07	9.57546e-05
tDR-1:33-Gly-CCC-1-M4-G7U	32.4912	1.0663	0.230446	6.7944e-07	0.000108021
tDR-1:33-Gly-GCC-1-C31G	29.8906	1.03942	0.226633	8.23304e-07	0.000125202
tDR-1:33-Gly-CCC-1-M4-C13G	59.5866	-1.34722	0.307895	1.02753e-06	0.000149748
tDR-1:25-Val-AAC-1-M8-C25G	6.35906	-1.06164	0.237715	1.2566e-06	0.000180558
tDR-1:32-Glu-CTC-1-M2-U13G	47.3124	-1.34335	0.311559	1.30523e-06	0.00018261
tDR-1:33-Glu-CTC-1-M6-U19G	96.5474	1.15491	0.203126	2.94184e-09	2.80624e-06
tDR-1:32-Gly-GCC-1-G7U	11.3618	1.03227	0.235184	1.69608e-06	0.000222463
tDR-1:32-Gly-CCC-1-M4-U25G	81.115	-1.52809	0.37783	1.96827e-06	0.000248916
tDR-1:29-Gly-CCC-1-M4-C13G	11.7213	-1.27895	0.302363	1.99266e-06	0.000248916
tDR-1:32-Glu-CTC-1-M2-G7U	22.372	1.06577	0.247641	2.19026e-06	0.000264166
tDR-1:27-Glu-CTC-1-M2-U13G	10.5967	-1.37865	0.338221	2.61308e-06	0.000301308
tDR-1:32-Gly-CCC-1-M4-C13G	79.0505	-1.31203	0.319132	2.71998e-06	0.000310226
tDR-1:32-Val-AAC-1-M6-C31A	9.1638	1.01671	0.240497	2.91029e-06	0.000324869
tDR-1:26-Glu-CTC-1-M2-U13A	8.80696	-1.09675	0.261341	2.98504e-06	0.000329705
tDR-1:29-Glu-TTC-2-U29G	49.9018	-1.32841	0.327164	3.06828e-06	0.000331912
tDR-1:32-Gly-CCC-1-M4-U25A	71.6476	-1.36145	0.340061	3.37894e-06	0.000352603
tDR-1:33-Glu-CTC-1-M2-U13A	50.7483	-1.14122	0.202926	4.34334e-09	3.79789e-06
tDR-1:26-Gly-GCC-1-U25G	33.2594	-1.1723	0.290013	4.30119e-06	0.000433965
tDR-1:31-Glu-CTC-1-M2-U25G	109.513	-1.34285	0.345814	4.93648e-06	0.000486467
tDR-1:29-Gly-CCC-1-M4-G7U	6.59188	1.0366	0.25636	4.96064e-06	0.000486467
tDR-1:31-Glu-CTC-1-M2-D26C	10.0711	-1.23752	0.32075	6.44734e-06	0.000605502
tDR-1:31-Gly-CCC-1-M4-U25G	355.108	-1.35113	0.361533	7.08081e-06	0.000657513
tDR-1:31-Gly-CCC-1-M4-U25A	319.835	-1.19194	0.310041	7.18092e-06	0.000660959
tDR-1:34-Glu-CTC-1-M2-U19G	8.16732	1.07283	0.281986	9.11887e-06	0.000770188
tDR-1:33-Gly-GCC-1-U25G	19.6083	-1.39653	0.395938	1.05046e-05	0.000835034
tDR-1:34-Gly-GCC-2-M3-U19G	6.3437	1.05099	0.280253	1.05967e-05	0.000836022
tDR-1:32-Gly-CCC-1-M4-G9U	51.1796	-1.17082	0.319709	1.15866e-05	0.000893961
tDR-1:31-Glu-CTC-1-M2-U13G	93.8594	-1.60274	0.299406	4.94916e-09	3.99473e-06
tDR-1:20-Ala-AGC-4-M7-U19G	10.2788	-1.30647	0.3721	1.30957e-05	0.000988584
tDR-1:24-Val-AAC-1-M8-A24G	16.9484	-1.03031	0.283415	1.40761e-05	0.00105259
tDR-1:31-Gly-GCC-1-U25G	68.6971	-1.30429	0.375538	1.42747e-05	0.00105482
tDR-1:32-Gly-GCC-1-U25A	15.8853	-1.3022	0.376514	1.47829e-05	0.00107939
tDR-1:33-Glu-CTC-1-M2-U25G	94.4274	-1.24546	0.355425	1.4813e-05	0.00107939
tDR-1:32-Glu-CTC-1-M2-U25G	53.0932	-1.22796	0.350459	1.52462e-05	0.00109142
tDR-16:33-Glu-CTC-1-M2-U18G	6.90087	-1.38925	0.413858	1.52901e-05	0.00109142
tDR-1:33-Gly-CCC-1-M4-U25G	53.5849	-1.34272	0.396568	1.59e-05	0.00112729
tDR-1:33-Gly-CCC-1-M4-U25A	48.5492	-1.19006	0.340067	1.62865e-05	0.00113929
tDR-1:20-Ala-AGC-2-M13-U19G	17.6126	-1.30263	0.391043	1.92103e-05	0.00127155
tDR-1:31-Glu-CTC-1-M6-U19G	104.284	1.09324	0.19633	6.66717e-09	4.37242e-06
tDR-1:32-Gly-GCC-1-C13G	18.1005	-1.19726	0.352784	2.01659e-05	0.00131429
tDR-1:34-Glu-CTC-1-M2-U13G	7.05645	-1.34864	0.418794	2.17687e-05	0.00140134
tDR-1:25-Ala-AGC-2-M12-C13G	9.32004	-1.28652	0.392435	2.19742e-05	0.00140595
tDR-1:30-Glu-CTC-1-M2-U25G	36.9712	-1.22817	0.379939	2.65429e-05	0.00158247
tDR-1:31-Glu-CTC-1-M2-U25A	66.5351	-1.01733	0.307575	2.87573e-05	0.00168576
tDR-1:26-Gly-GCC-1-C13G	11.1094	-1.16088	0.375551	3.82583e-05	0.0021583
tDR-1:31-Gly-GCC-1-U25A	60.6517	-1.10402	0.356386	4.04608e-05	0.00225827
tDR-1:27-Glu-CTC-1-M2-U25G	12.5413	-1.2152	0.413332	4.62467e-05	0.00249414
tDR-1:25-Ala-CGC-5	9.37125	-1.16945	0.397384	4.93763e-05	0.00260354
tDR-1:32-Gly-GCC-1-U25G	17.6885	-1.26451	0.456545	5.6329e-05	0.00286922
tDR-1:30-Glu-CTC-1-M6-U19G	38.8592	1.12823	0.203735	7.29023e-09	4.49979e-06
tDR-1:33-Glu-CTC-1-M2-U33G	2334.19	-1.08386	0.374809	6.01362e-05	0.00301918
tDR-1:30-Glu-CTC-1-M2-U25A	22.5424	-1.00023	0.342267	6.09142e-05	0.00303054
tDR-1:29-Glu-TTC-1-U29G	54.6349	-1.06608	0.370398	6.27196e-05	0.00307531
tDR-1:26-Lys-TTT-3-M2-A26G	10.9651	-1.10982	0.39856	7.0361e-05	0.00338669
tDR-1:26-Glu-CTC-1-M2-U25G	19.2048	-1.08176	0.395999	7.96298e-05	0.00374688
tDR-1:33-Gly-GCC-1-U25A	18.2358	-1.07073	0.395705	8.42497e-05	0.00394657
tDR-1:32-Gly-CCC-1-M4-D26U	8.22674	-1.06877	0.396681	8.61185e-05	0.00399842
tDR-13:33-Glu-CTC-1-M2-U21G	42.2109	-1.08668	0.407905	8.87788e-05	0.00408577
tDR-1:24-Ser-AGA-1-M7-C11G	15.1762	-1.24342	0.502333	9.24112e-05	0.00423367
tDR-1:25-Ala-AGC-4-M8-C11A	5.92319	-1.0527	0.422472	0.000123068	0.00535829
tDR-1:33-Glu-CTC-1-M2-G7U	40.6105	1.19143	0.216961	8.05567e-09	4.69601e-06
tDR-1:35-Glu-CTC-1-M2-U35G	42.7547	-1.02614	0.415925	0.000132068	0.00562732
tDR-1:26-Glu-TTC-2-U26G	5.73233	-1.03042	0.418855	0.000133001	0.00562732
tDR-1:27-Glu-CTC-1-M2-U11G	21.6471	-1.06924	0.445773	0.000140184	0.00583711
tDR-13:32-His-GTG-1-M2-U20G	43.6498	-1.01011	0.443738	0.000183963	0.00742434
tDR-1:16-Ser-AGA-1-M7-U16G	7.5054	-1.03136	0.504914	0.00025779	0.00952463
tDR-1:26-Glu-CTC-1-M2-U26G	53.7561	-1.42156	0.274688	2.29067e-08	1.04504e-05

## Sheet: PC_miRNAs
miRNA/IsomiRs	baseMean	log2FoldChange	lfcSE	pvalue	padj
hsa-miR-1246_nont_0_+3_GAG	51.5368	3.2394	0.372117	1.01217e-19	8.22493e-16
hsa-miR-1246_nont_0_+1_G	51.5628	3.3471	0.40793	5.65589e-18	2.29799e-14
hsa-miR-1246_chr2(-)_t_+1_0_nont_0_+2_GA	41.3288	2.82465	0.377937	5.60513e-15	1.51824e-11
hsa-miR-1246_chr2(-)_t_+1_0_nont_0_+3_GAG	51.6745	2.61865	0.352183	1.09439e-14	2.22325e-11
hsa-miR-1246_chr2(-)_t_+1_0_nont_0_+1_G	48.9402	2.35686	0.366118	1.92436e-11	9.4292e-09
hsa-miR-375-3p_chr2(-)_t_0_-2	16.446	1.58994	0.251151	9.53821e-11	3.40876e-08
hsa-miR-144-5p_chr17(-)	12.7592	-1.35547	0.234204	1.90712e-09	3.604e-07
hsa-miR-451a_chr17(-)_t_0_+3	18.6372	-1.05341	0.214892	1.52945e-08	2.34496e-06
hsa-miR-125a-5p_chr19(+)_t_0_-3_nont_0_+1_G	27.874	-1.77526	0.330078	1.82199e-08	2.74176e-06
hsa-miR-584-5p_chr5(-)_t_0_-2	12.9055	-1.38892	0.280189	7.28755e-08	1.00371e-05
hsa-miR-584-5p_chr5(-)_t_0_-2_nont_0_+1_T	18.5238	-1.32999	0.273437	8.45115e-08	1.14457e-05
hsa-miR-185-5p_chr22(+)_t_0_-1_nont_0_+1_G	21.5173	-1.26974	0.265966	9.10054e-08	1.21231e-05
hsa-miR-144-5p_chr17(-)_t_0_+1	9.15845	-1.08915	0.275206	3.95866e-07	4.66204e-05
hsa-miR-30d-5p_nont_0_+2_CG	79.4263	-1.5407	0.343913	4.53238e-07	5.18735e-05
hsa-miR-125b-5p_chr11(-)_chr21(+)_t_0_-3_nont_0_+1_G	135.236	-1.48558	0.339989	5.63041e-07	6.18279e-05
hsa-miR-125b-5p_chr11(-)_chr21(+)_t_0_-1_nont_0_+1_G	23.8666	-1.14478	0.297128	7.15092e-07	7.64584e-05
hsa-miR-219a-2-3p_chr9(-)_t_0_-1_nont_0_+1_G	29.0641	-1.47304	0.350703	8.58868e-07	9.06384e-05
hsa-miR-128-3p_chr2(+)_chr3(+)_t_0_-1_nont_0_+1_G	286.593	-1.04318	0.299475	1.12318e-06	0.000115532
hsa-miR-584-5p_chr5(-)_t_0_-1	36.2783	-1.12775	0.348194	3.16301e-06	0.000273432
hsa-miR-127-3p_chr14(+)_t_0_-1_nont_0_+1_G	74.8425	-1.14794	0.364252	4.21957e-06	0.000323474
hsa-miR-134-5p_chr14(+)	40.2727	-1.11904	0.360874	4.30627e-06	0.000324007
hsa-miR-128-3p_chr2(+)_chr3(+)_t_0_-2_nont_0_+1_G	142.822	-1.09729	0.375902	6.26639e-06	0.000438972
hsa-miR-433-3p_chr14(+)_t_0_-1_nont_0_+1_G	323.333	-1.27324	0.419951	7.89217e-06	0.000534431
hsa-miR-26a-5p_chr12(-)_chr3(+)_t_0_-1_nont_0_+1_G	113.14	-1.3444	0.436101	8.16321e-06	0.000548217
hsa-miR-92a-3p_chr13(+)_chrX(-)_t_0_-1_nont_0_+1_G	190.344	-1.27267	0.423395	8.34161e-06	0.000551089
hsa-miR-181b-5p_chr1(-)_chr9(+)_t_0_-1_nont_0_+1_G	57.325	-1.00186	0.377116	8.89792e-06	0.000583101
hsa-miR-6529-5p_chr3(-)_t_0_-2_nont_0_+1_G	182.456	-1.1349	0.417093	1.14362e-05	0.000731734
hsa-miR-323a-3p_chr14(+)_t_0_-1_nont_0_+1_G	113.136	-1.20096	0.43854	1.2898e-05	0.000802718
hsa-miR-423-3p_chr17(+)_t_0_-1_nont_0_+1_G	26.4535	-1.13857	0.448297	1.78482e-05	0.00103596
hsa-miR-323a-3p_chr14(+)_t_-1_-1_nont_0_+1_G	53.5342	-1.26254	0.493028	2.14725e-05	0.00121171
hsa-miR-451a_chr17(-)_t_0_-2_nont_0_+1_G	107.941	-1.31455	0.519817	2.46732e-05	0.0013456
hsa-miR-128-3p_chr2(+)_chr3(+)_t_0_-3_nont_0_+1_G	91.1578	-1.01989	0.467216	3.4212e-05	0.00169516
hsa-miR-186-5p_chr1(-)_t_0_-1_nont_0_+1_G	19.0176	-1.13913	0.518023	4.06411e-05	0.00190896
hsa-miR-99a-5p_chr21(+)_t_-1_-2_nont_0_+1_G	55.7744	-1.02441	0.487874	4.32594e-05	0.00202006

## Sheet: PC_tRNA
tRFs	baseMean	log2FoldChange	lfcSE	pvalue	padj
tDR-1:31-Glu-CTC-1-M2-U16G	467.431	-2.50058	0.349391	1.05445e-13	1.71369e-10
tDR-1:32-Glu-CTC-1-M2-U16A	116.198	-2.03795	0.305758	6.7004e-12	3.88911e-09
tDR-1:32-Gly-GCC-1-U16G	90.025	-2.42181	0.376449	1.77976e-11	9.4292e-09
tDR-1:33-Gly-GCC-1-U16G	106.607	-2.48896	0.388886	1.97264e-11	9.4292e-09
tDR-1:32-Gly-CCC-1-M4-U16G	410.542	-2.43378	0.380106	2.12781e-11	9.60587e-09
tDR-1:34-Glu-CTC-1-M2-U16G	37.2618	-2.42642	0.381811	2.93699e-11	1.2561e-08
tDR-1:33-Gly-GCC-1-U16A	58.6496	-2.17914	0.347356	7.25802e-11	2.80851e-08
tDR-1:33-Gly-CCC-1-M4-U16A	152.469	-2.13236	0.341775	9.64823e-11	3.40876e-08
tDR-1:31-Gly-CCC-1-M4-U16G	1825.63	-2.22907	0.359985	1.12949e-10	3.82428e-08
tDR-1:23-Val-AAC-1-M9-U16G	207.555	-2.11274	0.340596	1.24387e-10	4.04307e-08
tDR-1:32-Gly-CCC-1-M4-U16A	218.947	-2.09821	0.341116	1.75665e-10	5.4902e-08
tDR-1:33-Glu-CTC-1-M2-U16A	222.946	-2.2672	0.317868	1.82372e-13	2.46992e-10
tDR-1:31-Gly-GCC-1-U16G	352.165	-2.2182	0.363153	1.93667e-10	5.82865e-08
tDR-1:29-Glu-CTC-1-M2-U16G	54.3566	-2.15149	0.352197	2.12225e-10	6.15907e-08
tDR-1:29-Gly-CCC-1-M4-U16G	52.6428	-2.20546	0.362659	2.32726e-10	6.52115e-08
tDR-1:27-Glu-CTC-1-M2-U16G	48.6883	-2.22221	0.366583	2.55887e-10	6.93112e-08
tDR-1:29-Glu-CTC-1-M2-U16A	27.1699	-1.97405	0.324043	2.96306e-10	7.76705e-08
tDR-1:35-Val-AAC-1-M6-A34G	16.2699	-1.24735	0.205515	3.3117e-10	8.40965e-08
tDR-1:31-Gly-GCC-1-U16A	184.333	-1.96905	0.327683	4.93456e-10	1.2151e-07
tDR-1:29-Val-AAC-1-M6-U16G	40.0719	-2.32233	0.392631	5.35548e-10	1.27996e-07
tDR-1:33-Glu-CTC-1-M2-G10C	27.8488	-1.55556	0.257998	5.97514e-10	1.38726e-07
tDR-1:31-Gly-CCC-1-M4-U16A	942.167	-1.94744	0.326952	6.93215e-10	1.56474e-07
tDR-1:31-Glu-CTC-1-M2-U16A	238.493	-2.21894	0.311991	2.26913e-13	2.63414e-10
tDR-1:30-Gly-CCC-1-M4-U16A	24.2954	-2.0468	0.348935	1.05181e-09	2.31001e-07
tDR-1:26-Glu-CTC-1-M2-U16G	73.1532	-2.03744	0.348669	1.21214e-09	2.59206e-07
tDR-1:31-Glu-CTC-1-M2-A24C	42.4662	-1.73746	0.295955	1.38373e-09	2.84282e-07
tDR-1:26-Gly-CCC-1-M4-U16G	47.2597	-2.09012	0.359905	1.39937e-09	2.84282e-07
tDR-1:23-Val-AAC-1-M9-U16A	113.327	-1.76901	0.302233	1.49668e-09	2.96635e-07
tDR-1:28-Glu-CTC-1-M2-U16G	27.2445	-2.03226	0.352269	1.87246e-09	3.604e-07
tDR-1:31-Glu-CTC-1-M2-G10C	30.474	-1.45204	0.251123	2.25035e-09	4.15598e-07
tDR-1:26-Gly-GCC-1-U16G	50.3431	-2.08525	0.365476	2.51616e-09	4.54362e-07
tDR-1:32-Gly-GCC-1-U16A	46.4749	-1.99976	0.354109	3.84185e-09	6.50393e-07
tDR-1:29-Gly-CCC-1-M4-U16A	26.0853	-1.89265	0.33505	4.23097e-09	7.0165e-07
tDR-1:33-Glu-CTC-1-M2-U16G	437.554	-2.48842	0.357653	4.4927e-13	4.56346e-10
tDR-1:25-Ala-AGC-2-M21-U16G	41.957	-1.99235	0.356853	5.48781e-09	8.91879e-07
tDR-1:33-Glu-CTC-1-M2-A24C	39.7888	-1.74822	0.317814	1.0077e-08	1.59612e-06
tDR-1:30-Gly-CCC-1-M4-U16G	48.5476	-1.95636	0.357548	1.02139e-08	1.59612e-06
tDR-1:26-Glu-CTC-1-M2-U16A	36.8466	-1.71249	0.324445	2.93059e-08	4.32982e-06
tDR-1:26-Gly-CCC-1-M4-U16A	26.0488	-1.7017	0.33537	6.99199e-08	9.79601e-06
tDR-1:25-Ala-AGC-2-M12-U16A	22.8807	-1.58478	0.320503	1.06832e-07	1.40019e-05
tDR-1:32-Glu-CTC-1-M2-G10C	15.0637	-1.42114	0.30263	1.88991e-07	2.36933e-05
tDR-1:25-Ala-AGC-4-M8-U16G	26.6837	-1.72086	0.357762	1.89523e-07	2.36933e-05
tDR-1:32-Glu-CTC-1-M2-A24C	21.8294	-1.44987	0.338283	6.56875e-07	7.11703e-05
tDR-1:26-Gly-GCC-1-U16A	26.5842	-1.52147	0.372563	1.24506e-06	0.000126467
tDR-1:33-Gly-CCC-1-M4-U16G	283.083	-2.51642	0.376908	3.00435e-12	2.71259e-09
tDR-1:33-Gly-CCC-1-M4-G10C	18.2988	-1.40538	0.356232	1.39704e-06	0.000139479
tDR-1:32-Gly-CCC-1-M4-G10C	25.2394	-1.34708	0.34831	1.45697e-06	0.000139479
tDR-1:31-Gly-CCC-1-M4-G10C	111.821	-1.13762	0.328946	1.90562e-06	0.000177989
tDR-1:24-Ser-AGA-1-M7-U16A	22.9365	-1.36331	0.398522	4.14093e-06	0.000320469
tDR-1:31-Gly-GCC-1-G10C	23.2643	-1.01303	0.379937	9.01732e-06	0.000586198
tDR-1:35-Glu-CTC-1-M2-U35G	50.3729	-1.21792	0.440797	1.26653e-05	0.000797819
tDR-1:32-Glu-CTC-1-M2-U16G	222.607	-2.28919	0.341136	3.44385e-12	2.79847e-09
tDR-1:27-Glu-CTC-1-M2-U16A	24.7419	-2.20678	0.328868	3.90191e-12	2.88245e-09
tDR-1:30-Glu-CTC-1-M2-U16A	80.5632	-2.13764	0.319454	4.89307e-12	3.11751e-09
tDR-1:30-Glu-CTC-1-M2-U16G	160.339	-2.27945	0.34235	4.9874e-12	3.11751e-09
